# Supplementary material for: Integrated analysis of the expression profiles of the lncRNA-miRNA-mRNA ceRNA network in granulosa and cumulus cells from yak ovaries
Source: BMC Genomics. 2022 Sep 3;23:633. doi: 10.1186/s12864-022-08848-3 (PMC9441039; doi:10.1186/s12864-022-08848-3)
Supplement: Supplementary file 1 — Additional file 1: Table S1. RT-qPCR primers of mRNA for cumulus cells and Granulosa cells. Table S2. RT-qPCR primers of LncRNA for cumulus cells and Granulosa cells. Table S3. RT-qPCR primers of miRNA for cumulus cells and Granulosa cells. Table S4. DE lncRNAs in cumulus cells and granulosa cells in yak ovary. Table S5. DE mRNAs in cumulus cells and granulosa cells in yak ovary. Table S6. DE miRNAs in cumulus cells and granulosa cells in yak ovary. Table S7. GO miRNAs in cumulus cells and granulosa cells in yak ovary. Table S8. KEGG miRNAs in cumulus cells and granulosa cells in yak ovary. Table S9. ceRNA regulatory network in cumulus cells and granulosa cells in yak ovary. Table S10. ceRNA regulatory network of differential genes CCND1, ITGA1, and CDKN1A in cumulus cells and granulosa cells in yak ovary. [file 12864_2022_8848_MOESM1_ESM.zip]

Archive with 19 entries (11 files):
- Supplementary Materials/
- Supplementary Materials/Table S4 DE lncRNAs in cumulus cells and granulosa cells in yak ovary/
- Supplementary Materials/Table S4 DE lncRNAs in cumulus cells and granulosa cells in yak ovary/LncRNA-diff-filter.xlsx
- Supplementary Materials/Table S5 DE mRNAs in cumulus cells and granulosa cells in yak ovary/
- Supplementary Materials/Table S5 DE mRNAs in cumulus cells and granulosa cells in yak ovary/mRNA-diff.xlsx
- Supplementary Materials/Table S6 DE miRNAs in cumulus cells and granulosa cells in yak ovary/
- Supplementary Materials/Table S6 DE miRNAs in cumulus cells and granulosa cells in yak ovary/miRNA-diff.xlsx
- Supplementary Materials/Table-S1-3 RT-qPCR primers of DElncRNA, DE miRNA and DE mRNA in yak ovary..docx
- Supplementary Materials/Table-S10 ceRNA regulatory network of differential genes CCND1, ITGA1, and CDKN1A in cumulus cells and granulosa cells in yak ovary/
- Supplementary Materials/Table-S10 ceRNA regulatory network of differential genes CCND1, ITGA1, and CDKN1A in cumulus cells and granulosa cells in yak ovary/CCND1.lncRNA-mRNA.ceRNA.annot.xlsx
- Supplementary Materials/Table-S10 ceRNA regulatory network of differential genes CCND1, ITGA1, and CDKN1A in cumulus cells and granulosa cells in yak ovary/CDKN1A.lncRNA-mRNA.ceRNA.annot.xlsx
- Supplementary Materials/Table-S10 ceRNA regulatory network of differential genes CCND1, ITGA1, and CDKN1A in cumulus cells and granulosa cells in yak ovary/ITGA6.lncRNA-mRNA.ceRNA.annot.xlsx
- Supplementary Materials/Table-S7 GO miRNAs in cumulus cells and granulosa cells in yak ovary/
- Supplementary Materials/Table-S7 GO miRNAs in cumulus cells and granulosa cells in yak ovary/Ycc-vs-Ygc.P.xlsx
- Supplementary Materials/Table-S8 KEGG miRNAs in cumulus cells and granulosa cells in yak ovary/
- Supplementary Materials/Table-S8 KEGG miRNAs in cumulus cells and granulosa cells in yak ovary/Ycc-vs-Ygc.path.xlsx
- Supplementary Materials/Table-S9 ceRNA regulatory network in cumulus cells and granulosa cells in yak ovary/
- Supplementary Materials/Table-S9 ceRNA regulatory network in cumulus cells and granulosa cells in yak ovary/1.xlsx
- Supplementary Materials/Table-S9 ceRNA regulatory network in cumulus cells and granulosa cells in yak ovary/2.xlsx
