# Supplementary material for: Integrated analysis of the expression profiles of the lncRNA-miRNA-mRNA ceRNA network in granulosa and cumulus cells from yak ovaries
Source: BMC Genomics. 2022 Sep 3;23:633. doi: 10.1186/s12864-022-08848-3 (PMC9441039; doi:10.1186/s12864-022-08848-3)
Supplement: Supplementary file 1 — Additional file 1: Table S1. RT-qPCR primers of mRNA for cumulus cells and Granulosa cells. Table S2. RT-qPCR primers of LncRNA for cumulus cells and Granulosa cells. Table S3. RT-qPCR primers of miRNA for cumulus cells and Granulosa cells. Table S4. DE lncRNAs in cumulus cells and granulosa cells in yak ovary. Table S5. DE mRNAs in cumulus cells and granulosa cells in yak ovary. Table S6. DE miRNAs in cumulus cells and granulosa cells in yak ovary. Table S7. GO miRNAs in cumulus cells and granulosa cells in yak ovary. Table S8. KEGG miRNAs in cumulus cells and granulosa cells in yak ovary. Table S9. ceRNA regulatory network in cumulus cells and granulosa cells in yak ovary. Table S10. ceRNA regulatory network of differential genes CCND1, ITGA1, and CDKN1A in cumulus cells and granulosa cells in yak ovary. [file 12864_2022_8848_MOESM1_ESM.zip › Supplementary Materials/Table S4 DE lncRNAs in cumulus cells and granulosa cells in yak ovary/LncRNA-diff-filter.xlsx]

## Sheet: Sheet1
id	log2(fc)	FDR	PValue
MSTRG.12624.1	1.77598	0	0
MSTRG.12655.1	1.39874	0	0
MSTRG.1408.1	4.23633	0	0
MSTRG.16955.1	-4.03393	0	0
MSTRG.17145.1	-5.68562	0	0
MSTRG.5699.2	1.24236	0	0
MSTRG.7299.2	4.74148	0	0
MSTRG.8662.1	-6.63851	0	0
XR_001351506.1	1.34066	0	0
XR_315060.1	-5.18252	0	0
MSTRG.10713.1	1.37041	8.57e-224	9.53e-226
XR_001351633.1	1.17359	9.51e-222	1.14e-223
MSTRG.5699.1	1.31297	8.31e-200	1.07e-201
MSTRG.5117.1	1.29176	3.2e-163	4.38e-165
MSTRG.8543.1	-12.9403	2.95e-143	4.54e-145
MSTRG.3799.2	2.09429	2.5e-132	4.06e-134
XR_001351764.1	1.36158	1.25e-119	2.25e-121
MSTRG.7288.1	-9.88698	6.08e-119	1.14e-120
MSTRG.1254.1	1.9933	1.02e-115	2.09e-117
MSTRG.15767.1	2.5748	3.1e-111	6.89e-113
MSTRG.15353.2	-6.09361	1.53e-108	3.53e-110
MSTRG.707.1	6.0268	3.39e-104	8.12e-106
MSTRG.4182.1	1.16847	2.69e-100	6.67e-102
MSTRG.14225.2	-8.4671	2.02e-97	5.19e-99
MSTRG.13245.4	-4.80057	1.93e-93	5.11e-95
MSTRG.4295.1	1.84237	3.45e-93	9.44e-95
MSTRG.3939.1	2.1822	7.28e-90	2.05e-91
MSTRG.731.1	1.09756	1.27e-89	3.68e-91
MSTRG.5353.4	10.0957	7.08e-89	2.12e-90
MSTRG.8855.1	-3.90689	2.37e-87	7.3e-89
MSTRG.9356.4	3.17779	1.64e-86	5.19e-88
MSTRG.13320.1	-6.13186	1.5e-82	4.87e-84
MSTRG.17458.1	6.64497	1.07e-80	3.57e-82
MSTRG.15351.1	-4.21511	3.37e-74	1.18e-75
MSTRG.1023.1	-5.69061	3.46e-74	1.24e-75
MSTRG.17235.3	2.49921	6.56e-73	2.41e-74
MSTRG.2782.1	8.91687	4.88e-72	1.84e-73
XR_001351700.1	-4.1086	1.67e-70	6.72e-72
MSTRG.13209.1	-3.61444	1.56e-64	6.39e-66
MSTRG.2158.1	-2.78009	2.02e-62	8.48e-64
XR_001351327.1	-3.09402	2.19e-62	9.37e-64
MSTRG.6538.1	-5.0992	5.25e-62	2.29e-63
MSTRG.15763.1	2.95959	2.7e-60	1.22e-61
MSTRG.17293.1	1.43494	4.43e-60	2.04e-61
MSTRG.16706.1	4.96286	5.4e-60	2.54e-61
MSTRG.12955.1	2.38642	1.81e-58	8.66e-60
MSTRG.1181.1	-11.4214	9.4e-58	4.67e-59
MSTRG.10655.1	-4.95036	4.65e-57	2.35e-58
MSTRG.13245.1	-4.22184	7.78e-57	3.99e-58
MSTRG.13544.1	2.45588	1.02e-56	5.3e-58
MSTRG.1466.1	2.16812	7.98e-54	4.23e-55
MSTRG.11489.1	5.2578	8.67e-53	4.67e-54
XR_315099.2	1.2878	4.92e-52	2.74e-53
MSTRG.17143.1	-5.6987	2.73e-51	1.56e-52
MSTRG.14843.1	3.61725	4.81e-51	2.8e-52
MSTRG.14758.1	2.41835	1.12e-49	6.6e-51
MSTRG.1025.2	-6.22689	1.48e-49	8.84e-51
MSTRG.12452.1	-6.54561	1.62e-49	9.83e-51
MSTRG.13933.1	3.35025	3.24e-49	2e-50
XR_001351793.1	2.6105	4.1e-49	2.56e-50
MSTRG.17235.1	1.0966	6.14e-49	3.89e-50
XR_001352016.1	-2.65238	3.91e-48	2.51e-49
MSTRG.5388.1	9.70506	5.5e-46	3.72e-47
MSTRG.713.2	-5.65821	1.65e-45	1.13e-46
MSTRG.7220.1	-4.85873	6.54e-45	4.53e-46
MSTRG.3018.2	2.43494	1.33e-43	9.36e-45
MSTRG.12503.1	1.12853	4.19e-43	2.97e-44
MSTRG.7962.1	2.21895	2.62e-42	1.88e-43
MSTRG.13413.1	-2.01372	1.56e-41	1.13e-42
MSTRG.3072.1	-10.7971	6.35e-41	4.67e-42
MSTRG.16539.1	-3.75151	1.88e-40	1.4e-41
MSTRG.15364.1	-5.63639	2.32e-40	1.75e-41
MSTRG.11359.1	-7.13222	1.89e-39	1.48e-40
MSTRG.14479.1	2.66221	1.56e-36	1.24e-37
MSTRG.13544.2	1.82143	1.69e-36	1.36e-37
MSTRG.9564.1	-6.22239	2.13e-35	1.73e-36
MSTRG.9455.1	-3.2173	4.17e-34	3.46e-35
MSTRG.4439.1	-3.57743	5.15e-33	4.32e-34
MSTRG.11348.1	-2.30055	6.12e-33	5.18e-34
MSTRG.7817.1	6.19265	4.91e-32	4.2e-33
MSTRG.5100.1	5.64566	1.17e-30	1.03e-31
MSTRG.16205.1	-6.25956	1.21e-30	1.06e-31
MSTRG.16434.1	-2.92998	1.54e-30	1.37e-31
MSTRG.13799.1	8.83425	4.32e-30	3.92e-31
MSTRG.16433.1	-3.94887	6.14e-30	5.62e-31
MSTRG.6222.1	7.15735	1.3e-29	1.2e-30
MSTRG.11958.1	-6.13025	1.49e-29	1.39e-30
MSTRG.7047.1	-5.41291	1.98e-29	1.86e-30
MSTRG.2160.1	-4.00409	2.11e-29	2e-30
MSTRG.6222.2	12.7868	2.13e-29	2.04e-30
MSTRG.13635.1	-4.28975	2.93e-29	2.83e-30
MSTRG.6541.5	-6.52182	5.27e-29	5.14e-30
MSTRG.14260.1	1.49608	2.93e-28	2.88e-29
MSTRG.7596.1	1.41204	2.29e-27	2.29e-28
MSTRG.9933.2	-3.34107	3.82e-27	3.87e-28
MSTRG.18105.1	3.26204	3.82e-27	3.89e-28
MSTRG.8965.5	-3.26495	1.03e-26	1.08e-27
MSTRG.9863.3	-2.16026	1.39e-26	1.48e-27
MSTRG.9410.1	-4.28931	2.29e-26	2.44e-27
MSTRG.12694.1	1.83325	7.63e-26	8.22e-27
MSTRG.14828.2	13.8835	1.06e-25	1.16e-26
MSTRG.5969.1	13.7171	1.59e-25	1.74e-26
MSTRG.13304.1	-5.9359	5.78e-25	6.43e-26
MSTRG.9058.1	4.71272	6.04e-25	6.77e-26
MSTRG.7065.1	-3.11548	6.65e-25	7.51e-26
MSTRG.13895.1	-2.49875	4.74e-24	5.43e-25
MSTRG.17910.1	1.29019	9.53e-24	1.12e-24
MSTRG.16818.1	-2.3159	1.11e-23	1.32e-24
MSTRG.1301.1	-3.32902	1.39e-23	1.66e-24
MSTRG.12345.1	-4.92919	1.61e-23	1.93e-24
XR_001351870.1	-16.4695	2.44e-23	2.95e-24
MSTRG.8568.1	1.23538	3.21e-23	3.9e-24
MSTRG.15227.1	6.20945	4.8e-23	5.87e-24
MSTRG.16323.1	-3.03709	1.32e-22	1.64e-23
MSTRG.15534.1	12.2674	2.23e-22	2.78e-23
XR_315120.2	-10.8484	1.71e-21	2.15e-22
MSTRG.5838.1	-6.26491	2.37e-21	3e-22
XR_001351976.1	-4.71601	2.45e-21	3.12e-22
MSTRG.16155.1	1.54597	3.71e-21	4.76e-22
MSTRG.15321.1	11.3049	4.11e-21	5.31e-22
MSTRG.1408.3	2.16009	5.68e-21	7.39e-22
MSTRG.15205.1	-7.67243	8.85e-21	1.16e-21
MSTRG.1132.1	-11.5035	8.96e-21	1.18e-21
MSTRG.12624.2	-1.4044	1.02e-20	1.36e-21
MSTRG.9329.1	13.9884	2.22e-20	2.98e-21
MSTRG.11742.1	7.20359	4.05e-20	5.5e-21
MSTRG.13357.2	1.96171	4.05e-20	5.5e-21
MSTRG.11359.2	-8.23122	8.46e-20	1.16e-20
MSTRG.17428.1	-5.59991	1.39e-19	1.91e-20
MSTRG.1090.1	9.66178	1.87e-19	2.59e-20
MSTRG.5969.2	-13.7081	2.4e-19	3.34e-20
MSTRG.9568.1	-13.1147	2.74e-19	3.84e-20
MSTRG.7282.1	-2.87915	3.27e-19	4.62e-20
MSTRG.13245.5	-3.81209	3.99e-19	5.66e-20
MSTRG.15123.2	11.5699	8.25e-19	1.19e-19
XR_001351830.1	7.38802	1.04e-18	1.51e-19
MSTRG.4910.1	-11.3011	1.31e-18	1.91e-19
MSTRG.7002.1	3.43114	1.31e-18	1.92e-19
MSTRG.12026.1	-3.14403	1.54e-18	2.27e-19
MSTRG.4632.3	2.77112	2.69e-18	4e-19
MSTRG.9058.2	10.4164	2.85e-18	4.26e-19
MSTRG.5833.1	1.31985	2.93e-18	4.41e-19
MSTRG.4342.1	9.2738	3.43e-18	5.22e-19
MSTRG.17330.1	1.60123	3.61e-18	5.53e-19
MSTRG.1583.3	11.0038	5.02e-18	7.77e-19
MSTRG.9576.5	-6.37156	6.08e-18	9.46e-19
MSTRG.12350.1	1.20459	6.73e-18	1.05e-18
MSTRG.6340.1	-2.51457	7.68e-18	1.21e-18
MSTRG.15774.1	-3.47195	7.82e-18	1.24e-18
MSTRG.17934.2	-5.34493	7.95e-18	1.27e-18
MSTRG.13104.1	10.0256	1.01e-17	1.63e-18
MSTRG.13125.1	6.63733	1.47e-17	2.38e-18
MSTRG.16433.2	-2.18551	1.94e-17	3.19e-18
MSTRG.10713.3	-11.0084	2.01e-17	3.32e-18
MSTRG.12521.1	11.348	2.93e-17	4.86e-18
MSTRG.15356.2	-6.00817	3.53e-17	5.89e-18
MSTRG.12609.1	4.03953	5.17e-17	8.71e-18
MSTRG.9569.1	-11.3393	5.69e-17	9.63e-18
MSTRG.17552.1	10.8376	5.81e-17	9.89e-18
MSTRG.11999.1	5.51307	6.46e-17	1.1e-17
MSTRG.14454.1	-7.06967	6.81e-17	1.17e-17
XR_001351476.1	7.90889	6.86e-17	1.19e-17
MSTRG.9576.7	-11.1207	7.52e-17	1.31e-17
MSTRG.16774.1	5.24317	7.55e-17	1.32e-17
MSTRG.15767.2	-13.9103	7.66e-17	1.34e-17
MSTRG.13016.2	-12.6802	8.01e-17	1.41e-17
XR_001351654.1	-2.50933	9.99e-17	1.77e-17
MSTRG.12347.1	-11.3365	1.13e-16	2.02e-17
MSTRG.7522.1	-4.86648	1.18e-16	2.12e-17
MSTRG.17904.1	1.18442	1.22e-16	2.18e-17
MSTRG.12592.1	-2.16837	1.3e-16	2.34e-17
MSTRG.9567.1	-11.7566	1.47e-16	2.66e-17
MSTRG.101.1	-3.55401	1.51e-16	2.76e-17
MSTRG.6582.2	-10.4852	2.14e-16	3.93e-17
MSTRG.13206.1	-11.9342	2.24e-16	4.14e-17
MSTRG.2033.1	10.9944	2.51e-16	4.66e-17
MSTRG.4228.1	1.94526	2.68e-16	5.01e-17
MSTRG.9809.1	-11.9991	3.56e-16	6.68e-17
MSTRG.2462.1	-3.41028	8.83e-16	1.66e-16
MSTRG.15123.1	10.4717	9.34e-16	1.77e-16
MSTRG.12144.1	1.69423	1.13e-15	2.14e-16
MSTRG.15771.1	-2.64725	1.31e-15	2.5e-16
MSTRG.14225.1	-11.8463	1.95e-15	3.73e-16
MSTRG.11622.2	-3.78108	2.71e-15	5.23e-16
MSTRG.16941.1	-3.24009	2.71e-15	5.24e-16
MSTRG.14996.1	-3.37599	2.91e-15	5.65e-16
MSTRG.9660.3	2.00405	3.04e-15	5.94e-16
MSTRG.6475.1	2.76482	3.92e-15	7.68e-16
MSTRG.1368.1	1.37184	3.96e-15	7.79e-16
XR_001351590.1	-4.11126	4.52e-15	8.93e-16
MSTRG.3921.1	11.4751	5.4e-15	1.08e-15
MSTRG.11601.1	-5.51175	5.89e-15	1.18e-15
MSTRG.9322.2	-2.98835	6.35e-15	1.28e-15
MSTRG.11463.1	-10.4094	8.56e-15	1.73e-15
MSTRG.12487.1	1.2724	1.6e-14	3.25e-15
XR_315082.1	10.0177	2.38e-14	4.88e-15
MSTRG.878.1	-11.2703	3.13e-14	6.46e-15
MSTRG.15909.1	-10.9634	4.02e-14	8.32e-15
MSTRG.15054.1	-6.20294	4.71e-14	9.79e-15
MSTRG.707.2	5.82018	4.75e-14	9.91e-15
MSTRG.16040.1	1.26989	7.39e-14	1.55e-14
MSTRG.17542.1	-13.5766	1.11e-13	2.33e-14
MSTRG.11105.1	-2.04415	1.18e-13	2.5e-14
MSTRG.9576.6	-8.61655	1.31e-13	2.79e-14
MSTRG.3309.3	1.40136	1.37e-13	2.93e-14
MSTRG.8701.9	-10.5667	1.46e-13	3.11e-14
MSTRG.16064.1	-12.4296	1.5e-13	3.21e-14
MSTRG.2155.1	-10.9069	1.64e-13	3.55e-14
MSTRG.9933.3	-12.3817	1.65e-13	3.58e-14
MSTRG.14245.2	11.4885	2.35e-13	5.13e-14
MSTRG.8041.1	11.6707	2.64e-13	5.79e-14
MSTRG.14479.2	3.62235	3.65e-13	8.03e-14
MSTRG.14530.1	12.7868	4.49e-13	9.91e-14
XR_001351643.1	1.39023	5.16e-13	1.14e-13
XR_001351500.1	3.52126	5.87e-13	1.31e-13
MSTRG.9322.3	-4.64592	7.12e-13	1.6e-13
MSTRG.7486.1	-12.1228	8.2e-13	1.84e-13
MSTRG.11899.1	-10.5981	8.2e-13	1.85e-13
MSTRG.16971.1	-11.0498	8.31e-13	1.88e-13
MSTRG.4632.1	10.4374	8.39e-13	1.91e-13
MSTRG.919.1	7.33688	1.01e-12	2.31e-13
MSTRG.14674.1	-9.87717	1.01e-12	2.32e-13
MSTRG.11951.1	-10.5183	1.09e-12	2.5e-13
MSTRG.9125.1	-11.7285	1.14e-12	2.63e-13
MSTRG.10577.5	1.54051	1.29e-12	3e-13
MSTRG.10088.1	-3.99816	1.34e-12	3.13e-13
MSTRG.1570.1	-5.96578	1.45e-12	3.38e-13
XR_001351367.1	5.82867	1.46e-12	3.43e-13
MSTRG.1264.1	-4.5639	1.54e-12	3.62e-13
MSTRG.1466.3	8.33985	1.68e-12	3.97e-13
MSTRG.12415.1	-8.09803	2.08e-12	4.92e-13
MSTRG.17277.1	-4.34753	2.51e-12	5.99e-13
MSTRG.7818.1	8.3159	2.67e-12	6.39e-13
XR_314918.2	8.38802	2.7e-12	6.5e-13
MSTRG.1337.1	-5.94544	2.79e-12	6.72e-13
MSTRG.8992.3	-9.16658	2.83e-12	6.85e-13
MSTRG.4010.1	-2.34754	3.18e-12	7.72e-13
MSTRG.10713.2	-11.4632	3.33e-12	8.12e-13
XR_001351301.1	2.47859	3.86e-12	9.44e-13
MSTRG.14851.2	4.98726	3.93e-12	9.65e-13
MSTRG.2775.1	-5.12365	5.03e-12	1.24e-12
MSTRG.15768.1	-3.03505	5.26e-12	1.3e-12
MSTRG.13634.1	-12.4683	5.56e-12	1.39e-12
MSTRG.7002.2	1.26419	5.84e-12	1.46e-12
MSTRG.8773.1	-2.57719	5.85e-12	1.47e-12
MSTRG.16433.3	-5.34341	6.69e-12	1.68e-12
MSTRG.4493.1	10.7482	7.05e-12	1.78e-12
XR_001351662.1	-3.45201	7.37e-12	1.86e-12
XR_314881.2	-11.3517	9.03e-12	2.3e-12
MSTRG.7266.1	10.72	9.3e-12	2.39e-12
MSTRG.14874.2	-5.57491	9.53e-12	2.45e-12
MSTRG.17461.2	-2.4761	1.22e-11	3.17e-12
MSTRG.14949.1	-2.35959	1.4e-11	3.63e-12
MSTRG.7522.4	-5.32024	1.83e-11	4.77e-12
MSTRG.12346.1	-10.3257	1.84e-11	4.81e-12
XR_001351797.1	-8.76454	2.04e-11	5.39e-12
XR_001351456.1	-2.8352	2.07e-11	5.46e-12
XR_001351753.1	-3.75912	2.87e-11	7.62e-12
MSTRG.18261.1	-2.11548	2.92e-11	7.76e-12
MSTRG.10463.1	4.99718	3.33e-11	8.88e-12
MSTRG.14864.1	-11.584	3.81e-11	1.03e-11
MSTRG.18243.1	7.78953	3.81e-11	1.03e-11
MSTRG.17593.1	-4.97053	4.19e-11	1.14e-11
MSTRG.3921.3	10.4751	4.37e-11	1.19e-11
MSTRG.7266.4	10.5539	4.89e-11	1.34e-11
MSTRG.10448.1	-2.70044	6.26e-11	1.72e-11
MSTRG.10138.1	-3.70447	6.44e-11	1.78e-11
XR_001351891.1	-2.746	6.52e-11	1.8e-11
MSTRG.719.5	-3.00455	6.98e-11	1.93e-11
MSTRG.10191.2	9.42347	7.43e-11	2.07e-11
MSTRG.9864.1	-1.53899	7.92e-11	2.21e-11
MSTRG.2797.1	-12.0578	9.31e-11	2.6e-11
XR_001351576.1	10.9342	9.72e-11	2.73e-11
MSTRG.5553.3	-5.17243	1.5e-10	4.26e-11
MSTRG.11049.1	-12.0868	1.92e-10	5.47e-11
MSTRG.9576.1	-10.4512	2.31e-10	6.59e-11
MSTRG.18062.1	-12.2448	2.64e-10	7.57e-11
MSTRG.11650.1	-8.89936	3.55e-10	1.02e-10
MSTRG.4752.2	-1.55362	4.26e-10	1.23e-10
XR_001351691.1	-2.45705	5.36e-10	1.55e-10
MSTRG.17710.1	-2.3112	6e-10	1.74e-10
MSTRG.12346.3	-4.52725	6.78e-10	1.97e-10
MSTRG.13723.1	-7.6865	6.84e-10	2e-10
XR_315097.2	4.1592	7.12e-10	2.08e-10
MSTRG.1552.2	-3.67596	7.23e-10	2.12e-10
MSTRG.18266.1	-8.75489	7.68e-10	2.26e-10
MSTRG.576.1	-10.7142	8.65e-10	2.55e-10
MSTRG.16860.2	-5.95777	8.79e-10	2.6e-10
MSTRG.7568.1	-10.5443	8.83e-10	2.62e-10
MSTRG.11669.1	-11.7185	9.12e-10	2.72e-10
MSTRG.9576.8	-10.2839	1.06e-09	3.17e-10
MSTRG.3655.1	-7.69174	1.12e-09	3.35e-10
MSTRG.10631.1	-11.3952	1.13e-09	3.4e-10
MSTRG.10520.2	-10.4512	1.17e-09	3.52e-10
MSTRG.16168.1	-10.0901	1.17e-09	3.55e-10
MSTRG.16362.1	11.6227	1.24e-09	3.77e-10
MSTRG.13422.6	-6.46761	1.24e-09	3.79e-10
MSTRG.3042.3	-7.99152	1.28e-09	3.9e-10
MSTRG.381.1	-10.4581	1.29e-09	3.96e-10
XR_314987.1	-8.97441	1.36e-09	4.19e-10
MSTRG.1805.1	10.6257	1.69e-09	5.21e-10
XR_001352001.1	10.5051	1.82e-09	5.64e-10
MSTRG.16676.1	6.87652	1.94e-09	6.02e-10
MSTRG.8992.2	-6.25503	2.07e-09	6.45e-10
MSTRG.6127.1	-11.0061	2.14e-09	6.7e-10
MSTRG.10520.1	-10.1378	2.2e-09	6.91e-10
MSTRG.17905.1	1.94486	2.25e-09	7.08e-10
MSTRG.16048.1	-10.4717	2.34e-09	7.38e-10
MSTRG.18265.1	-8.43879	2.39e-09	7.57e-10
MSTRG.13300.1	-3.46428	2.68e-09	8.51e-10
MSTRG.2652.1	-4.67243	3.61e-09	1.15e-09
MSTRG.12865.1	-8.42101	3.63e-09	1.17e-09
MSTRG.2082.1	-3.8655	3.77e-09	1.22e-09
MSTRG.8496.3	-5.73132	3.99e-09	1.29e-09
MSTRG.14447.1	10.3406	4.32e-09	1.4e-09
MSTRG.17593.2	-9.29967	4.41e-09	1.43e-09
MSTRG.9124.1	-10.8376	4.43e-09	1.45e-09
MSTRG.9440.1	10.427	4.59e-09	1.5e-09
MSTRG.9203.1	-2.44327	4.71e-09	1.54e-09
MSTRG.9628.1	-8.5068	4.77e-09	1.57e-09
MSTRG.10613.1	-11.5167	4.92e-09	1.62e-09
MSTRG.3985.1	-2.56325	5.05e-09	1.67e-09
MSTRG.17625.3	-10.388	5.19e-09	1.72e-09
MSTRG.12346.2	-10.4129	5.21e-09	1.73e-09
MSTRG.17144.1	-5.55842	5.42e-09	1.8e-09
MSTRG.11599.1	-3.31822	9.23e-09	3.08e-09
MSTRG.9576.2	-8.06878	9.67e-09	3.23e-09
MSTRG.8496.2	-6.32193	1.09e-08	3.66e-09
MSTRG.8352.2	1.91126	1.29e-08	4.35e-09
MSTRG.9862.3	-1.93049	1.31e-08	4.43e-09
MSTRG.10381.1	-5.18888	1.38e-08	4.66e-09
MSTRG.7069.1	-2	1.41e-08	4.8e-09
MSTRG.11126.3	-5.81021	1.59e-08	5.4e-09
MSTRG.9576.4	-9.68533	1.59e-08	5.42e-09
MSTRG.11218.3	-1.73762	1.68e-08	5.77e-09
MSTRG.7625.1	-6.84235	1.82e-08	6.25e-09
MSTRG.8829.2	11.1442	1.89e-08	6.5e-09
MSTRG.6327.1	-2.4254	2.28e-08	7.9e-09
MSTRG.15908.1	-10.8191	2.3e-08	7.97e-09
MSTRG.614.1	-8.16491	3.14e-08	1.09e-08
MSTRG.14051.1	-10.6588	3.9e-08	1.36e-08
MSTRG.17448.1	-6.31418	3.9e-08	1.37e-08
MSTRG.8360.1	-3.53398	5.23e-08	1.83e-08
MSTRG.18077.1	-2.92246	5.28e-08	1.86e-08
MSTRG.13244.1	-3.29373	5.29e-08	1.86e-08
XR_001351928.1	1.27047	5.3e-08	1.87e-08
MSTRG.4458.4	-8.12928	6.7e-08	2.38e-08
XR_001352032.1	-12.7936	7.1e-08	2.53e-08
MSTRG.5177.1	-6.51175	7.29e-08	2.61e-08
MSTRG.872.1	-10.0407	7.83e-08	2.81e-08
MSTRG.13865.2	4.35755	8.03e-08	2.89e-08
MSTRG.6796.1	-10.8968	8.47e-08	3.06e-08
MSTRG.17625.1	1.02675	8.56e-08	3.1e-08
MSTRG.18269.1	6.30378	9.48e-08	3.44e-08
MSTRG.12666.1	5.27745	9.83e-08	3.58e-08
MSTRG.14864.2	1.49733	1.05e-07	3.85e-08
MSTRG.11585.1	1.05432	1.11e-07	4.08e-08
XR_001351479.1	5.23057	1.26e-07	4.62e-08
MSTRG.13830.1	-6.99392	1.27e-07	4.67e-08
MSTRG.15850.1	-3.11779	1.36e-07	5.01e-08
MSTRG.9370.1	-3.55953	1.45e-07	5.37e-08
MSTRG.16546.1	-7.97613	1.58e-07	5.86e-08
MSTRG.13218.1	-2.34852	1.73e-07	6.46e-08
MSTRG.11079.1	-11.1336	1.82e-07	6.81e-08
MSTRG.16310.1	-10.159	1.84e-07	6.9e-08
MSTRG.4470.1	-7.93664	1.95e-07	7.35e-08
MSTRG.14851.1	9.99906	2.13e-07	8.04e-08
MSTRG.9566.2	-10.5411	2.16e-07	8.15e-08
MSTRG.15356.1	-6.08037	2.17e-07	8.24e-08
MSTRG.9997.1	2.48063	2.41e-07	9.15e-08
MSTRG.17532.1	9.95613	2.64e-07	1.01e-07
MSTRG.6125.1	-10.8714	2.83e-07	1.08e-07
MSTRG.9175.1	1.07881	2.9e-07	1.11e-07
MSTRG.5849.3	-1.73159	2.9e-07	1.11e-07
XR_001351410.1	-11.2896	3.34e-07	1.28e-07
MSTRG.5440.1	9.73132	3.57e-07	1.37e-07
MSTRG.3799.1	-1.46003	3.61e-07	1.39e-07
XR_001351323.1	8.51833	3.8e-07	1.47e-07
MSTRG.5836.1	-6.9542	3.86e-07	1.49e-07
MSTRG.12188.1	-11.6941	4.1e-07	1.59e-07
MSTRG.16953.1	-3.25123	4.26e-07	1.66e-07
MSTRG.6060.1	-7.31288	4.63e-07	1.81e-07
MSTRG.11622.3	-9.45121	4.87e-07	1.91e-07
MSTRG.4800.1	-7.90388	5.03e-07	1.97e-07
MSTRG.17934.1	-11.533	6.21e-07	2.45e-07
MSTRG.9830.1	-4.4842	6.81e-07	2.69e-07
MSTRG.6369.1	6.18133	6.94e-07	2.74e-07
MSTRG.7789.1	11.1228	7.25e-07	2.88e-07
MSTRG.7789.2	11.1228	7.25e-07	2.88e-07
MSTRG.5553.5	-4.34031	7.63e-07	3.04e-07
XR_001351979.1	1.21108	8.65e-07	3.45e-07
MSTRG.7587.1	4.49643	8.69e-07	3.48e-07
MSTRG.5011.1	-4.48894	9.09e-07	3.65e-07
XR_001351761.1	2.80137	9.19e-07	3.7e-07
MSTRG.8437.1	-3.9542	1.03e-06	4.17e-07
MSTRG.8626.1	-11.3144	1.15e-06	4.64e-07
MSTRG.9329.2	10.1674	1.32e-06	5.35e-07
MSTRG.17600.1	-11.1142	1.36e-06	5.5e-07
MSTRG.17463.1	-2.98468	1.43e-06	5.82e-07
MSTRG.7656.1	-3.77259	2e-06	8.14e-07
MSTRG.17563.2	-3.09552	2.22e-06	9.11e-07
XR_001351674.1	2.37973	2.22e-06	9.14e-07
MSTRG.9367.1	-2.6934	2.41e-06	9.95e-07
MSTRG.17348.1	-4.36548	2.95e-06	1.22e-06
MSTRG.17528.1	9.51833	3.06e-06	1.27e-06
MSTRG.18268.1	-10.2005	3.29e-06	1.37e-06
MSTRG.16559.1	-7.43741	3.31e-06	1.38e-06
MSTRG.18278.1	4.26849	3.54e-06	1.48e-06
MSTRG.3663.1	6.01123	4.06e-06	1.7e-06
MSTRG.13245.2	-8.50489	4.21e-06	1.77e-06
MSTRG.9863.2	-1.82556	4.31e-06	1.81e-06
MSTRG.15741.1	-6.32193	4.41e-06	1.86e-06
MSTRG.3433.2	-4.44968	4.43e-06	1.87e-06
XR_314958.1	-10.4852	4.58e-06	1.94e-06
MSTRG.1466.5	4.15482	4.68e-06	1.99e-06
MSTRG.311.1	-3.61471	5.26e-06	2.25e-06
MSTRG.2274.1	-10.5443	5.65e-06	2.42e-06
MSTRG.12543.1	-6.25739	5.8e-06	2.49e-06
MSTRG.707.3	10.112	7e-06	3.01e-06
MSTRG.11731.1	-10.2683	7.29e-06	3.15e-06
XR_001351912.1	4.67243	7.29e-06	3.15e-06
XR_001351269.1	-4.90154	7.44e-06	3.22e-06
MSTRG.4634.1	1.02018	7.89e-06	3.42e-06
MSTRG.13219.1	-1.87192	8.01e-06	3.48e-06
MSTRG.6582.3	2.64689	8.65e-06	3.77e-06
MSTRG.2156.1	-9.73132	9.42e-06	4.11e-06
MSTRG.9185.1	-9.85591	9.58e-06	4.19e-06
XR_001351346.1	3.87447	1.35e-05	5.94e-06
MSTRG.94.1	-9.52487	1.44e-05	6.34e-06
MSTRG.10830.1	-1.85798	1.47e-05	6.48e-06
MSTRG.15195.1	5.34746	1.54e-05	6.79e-06
XR_001351776.1	3.89575	1.55e-05	6.87e-06
MSTRG.17464.1	-10.9658	1.66e-05	7.36e-06
MSTRG.2763.1	-3.87901	1.69e-05	7.53e-06
MSTRG.12144.2	-2.51155	1.85e-05	8.26e-06
MSTRG.13409.1	-6.224	1.96e-05	8.75e-06
MSTRG.14950.1	-1.72773	2.07e-05	9.27e-06
MSTRG.14051.2	-10.0316	2.11e-05	9.5e-06
MSTRG.6800.1	-4.35457	2.16e-05	9.72e-06
MSTRG.3682.1	-7.29278	2.36e-05	1.06e-05
MSTRG.2661.1	-6.24793	2.65e-05	1.2e-05
MSTRG.84.1	-4.64024	3.06e-05	1.39e-05
XR_001351449.1	-4.21184	3.11e-05	1.41e-05
XR_001351859.1	-2.17229	3.13e-05	1.43e-05
XR_001351992.1	-1.47378	3.31e-05	1.51e-05
MSTRG.7981.1	-1.80559	3.53e-05	1.61e-05
MSTRG.15659.1	-1.74296	3.68e-05	1.69e-05
XR_315111.1	-2.17885	4.32e-05	1.99e-05
XR_001351947.1	-10.125	4.7e-05	2.17e-05
MSTRG.262.1	-4.69617	4.79e-05	2.22e-05
XR_001351332.1	8.53138	4.94e-05	2.29e-05
MSTRG.14903.1	-1.92556	4.96e-05	2.31e-05
MSTRG.3433.3	-9.05889	5.39e-05	2.51e-05
MSTRG.13583.1	10.3554	5.48e-05	2.55e-05
MSTRG.16543.1	-5.87958	5.66e-05	2.64e-05
MSTRG.5553.1	-5.08746	8.36e-05	3.93e-05
MSTRG.13236.1	1.06935	8.76e-05	4.12e-05
MSTRG.5851.1	-2.26926	9.17e-05	4.32e-05
MSTRG.8992.1	-9.69116	9.28e-05	4.38e-05
XR_001351718.1	-10.1548	9.63e-05	4.56e-05
MSTRG.13715.2	1.73804	9.76e-05	4.63e-05
MSTRG.6260.1	-3.28138	0.000107137	5.1e-05
XR_315147.2	-2.43837	0.000114295	5.45e-05
MSTRG.5509.1	-2.62504	0.000126092	6.02e-05
MSTRG.13422.5	-1.54848	0.000141384	6.78e-05
MSTRG.190.1	-10.2527	0.000144074	6.93e-05
MSTRG.11193.1	-10.1336	0.000148403	7.15e-05
MSTRG.13555.1	-10.5118	0.000148962	7.19e-05
MSTRG.12613.1	-9.55714	0.000157808	7.63e-05
MSTRG.16988.1	-10.1632	0.000157808	7.64e-05
MSTRG.5088.1	-1.50396	0.000165442	8.02e-05
XR_001351261.1	3.64616	0.000165536	8.04e-05
MSTRG.15001.1	-4.90689	0.000169227	8.24e-05
MSTRG.15214.1	-6.51833	0.000172314	8.4e-05
MSTRG.18062.2	-3.65411	0.000174407	8.52e-05
MSTRG.14214.1	-1.79201	0.000177396	8.68e-05
MSTRG.10558.3	-2.66539	0.000182796	8.96e-05
MSTRG.10329.1	3.92057	0.000228823	0.000112552
MSTRG.522.2	9.69116	0.000235888	0.000116229
MSTRG.863.1	-2.47214	0.0002553	0.000126012
MSTRG.9135.1	-5.003	0.000275168	0.000136054
MSTRG.17894.1	-9.89178	0.000317555	0.000157555
MSTRG.16849.2	-10.37	0.000360969	0.000179712
MSTRG.6593.1	-1.3692	0.000379776	0.000189401
MSTRG.1083.1	-4.53051	0.000398561	0.00019911
MSTRG.1896.3	-8.24476	0.000418585	0.000209472
MSTRG.14563.3	-3.09657	0.000453146	0.000227542
XR_001351518.1	-4.87101	0.000468505	0.000236171
MSTRG.16860.1	-1.15616	0.000468505	0.000236457
MSTRG.10277.1	4.7047	0.000471703	0.000238474
MSTRG.902.1	-2.97891	0.000534145	0.000270499
XR_001351281.1	-4.9542	0.000559347	0.00028374
MSTRG.6126.1	-10.2448	0.000614741	0.000312366
MSTRG.18808.1	-10.9944	0.000626159	0.000318704
MSTRG.5379.2	-10.1077	0.000628786	0.000320579
MSTRG.10558.1	-2.44904	0.000667153	0.00034071
MSTRG.14996.2	-4.99095	0.00068481	0.000350314
MSTRG.16560.1	-3.03122	0.000721074	0.000369481
MSTRG.17563.1	-2.62367	0.0007274	0.000373345
MSTRG.10934.1	-2.06242	0.000754044	0.000387665
MSTRG.9322.4	-1.91681	0.000767338	0.000395156
MSTRG.8352.1	-2.77879	0.000794381	0.000409762
MSTRG.11644.1	-2.81979	0.000796644	0.000411611
MSTRG.7700.1	1.99022	0.000846412	0.000438049
XR_001351808.1	1.37784	0.000869818	0.000450907
MSTRG.8522.1	8.90689	0.000928674	0.000482212
XR_314780.2	-3.00319	0.000965864	0.000502348
MSTRG.9322.1	-1.99421	0.000983848	0.000512544
MSTRG.15293.1	1.17688	0.000989115	0.000516133
MSTRG.10671.1	-4.07039	0.00101155	0.000528706
XR_001351538.1	8.55714	0.00106183	0.000555896
MSTRG.13210.1	-1.57096	0.00108356	0.000568198
XR_001351624.1	8.54432	0.00110731	0.000581601
MSTRG.10402.1	9.3443	0.00113611	0.000597695
MSTRG.12226.1	-2.05933	0.0011669	0.000614896
MSTRG.1034.2	-2.51341	0.0011689	0.00061695
MSTRG.16014.1	-10.9561	0.00118954	0.000628857
XR_001351960.1	-1.70006	0.00119988	0.000635351
MSTRG.8912.1	-1.74311	0.00120393	0.000639326
MSTRG.2824.1	2.05139	0.00120393	0.000639557
XR_314891.1	4.05445	0.00123205	0.000655546
MSTRG.11443.4	-4.57347	0.00123581	0.000658605
MSTRG.10739.2	1.82597	0.0012959	0.000692846
MSTRG.2921.1	-1.75467	0.00130074	0.000696545
MSTRG.3991.1	2.24286	0.00133884	0.000719241
MSTRG.13216.1	-2.36995	0.00136695	0.000735512
XR_001351717.1	-4.87915	0.00149287	0.000808371
MSTRG.5384.1	-2.41063	0.00149814	0.000812505
MSTRG.7038.1	-2.24771	0.00156987	0.000854097
MSTRG.1402.1	4.01123	0.0016153	0.000881573
MSTRG.10274.1	-1.40342	0.001634	0.000893181
MSTRG.17546.1	-1.84835	0.00176555	0.000966599
MSTRG.65.1	-3.70229	0.0021067	0.00115517
MSTRG.14605.1	-9.71425	0.00215282	0.0011823
MSTRG.11536.1	-9.74259	0.00215818	0.00118709
MSTRG.13735.2	4.59991	0.00215888	0.00118932
MSTRG.15458.1	-2.17186	0.002248	0.00124227
MSTRG.5722.1	3.21115	0.00231552	0.00128156
MSTRG.15458.2	-4.22088	0.00235548	0.00130569
MSTRG.16205.2	-2.4498	0.00243148	0.00135198
MSTRG.6823.1	-9.64386	0.00248582	0.00138645
XR_001351612.1	1.03454	0.00248794	0.00138976
MSTRG.10070.2	-9.35168	0.00267504	0.0014981
MSTRG.6176.1	-10.0989	0.00267504	0.00149885
MSTRG.15980.1	-1.9974	0.00275028	0.00154335
XR_001351759.1	1.9098	0.00276654	0.00155485
MSTRG.16734.1	-1.37324	0.00288246	0.00162493
MSTRG.6596.1	-1.56464	0.00300565	0.00169952
MSTRG.12729.1	-2.28591	0.00328724	0.00186436
XR_001351845.1	-5.04041	0.00343416	0.00195063
MSTRG.7285.1	-3.89077	0.00357473	0.00203353
MSTRG.1513.1	-2.32441	0.00377947	0.00215323
MSTRG.11350.2	-2.914	0.0037872	0.00216087
XR_001351840.1	-5.45943	0.00379603	0.00216916
MSTRG.17443.1	-2.90314	0.00441981	0.00253317
XR_314883.2	1.27432	0.00444092	0.00254907
MSTRG.6517.1	-1.21878	0.00448535	0.00257841
MSTRG.13245.3	7.69116	0.00448874	0.0025842
XR_314978.1	-4.08332	0.00461303	0.00265969
MSTRG.6313.1	-2.21973	0.00465148	0.00268584
XR_001351811.1	2.4185	0.00533375	0.00309348
MSTRG.6777.2	-4.58413	0.00533628	0.00309952
MSTRG.4231.1	-1.83692	0.00538958	0.00313508
MSTRG.17153.1	-1.58744	0.0055465	0.00323585
XR_001351548.1	-3.56071	0.00554927	0.00324221
MSTRG.993.1	-10.8165	0.00557064	0.00325947
XR_001351412.1	-2.37147	0.00569502	0.00333712
MSTRG.15574.1	-1.84542	0.0057424	0.00336979
XR_001351719.1	-3.51488	0.00579563	0.00340599
MSTRG.6412.1	-2.19114	0.0063384	0.00373039
MSTRG.4471.1	-4.42253	0.00679916	0.00401901
MSTRG.11126.2	-2.15004	0.00679973	0.00402516
XR_001351348.1	-3.68692	0.0068514	0.00406161
XR_001352021.1	-4.86673	0.00723916	0.00430387
MSTRG.11654.1	9.06788	0.0076892	0.004578
MSTRG.16105.1	-2.38827	0.00808337	0.00481959
MSTRG.5356.3	-3.32604	0.00853832	0.00509816
MSTRG.7624.1	-4.52748	0.00895647	0.00536315
MSTRG.2361.2	-1.35611	0.00914923	0.0054864
MSTRG.15357.1	-2.23399	0.00968277	0.00581463
MSTRG.1896.1	-7.71425	0.01015	0.00612123
XR_001351668.1	-9.26835	0.0105922	0.00640389
MSTRG.16323.3	-1.8291	0.0105922	0.00640604
XR_001351780.1	-2.14557	0.0106449	0.00644705
MSTRG.1494.1	-9.56351	0.010645	0.00645621
XR_314993.1	8.73697	0.0111094	0.00674739
MSTRG.14874.1	-5.70659	0.0114232	0.0069477
MSTRG.13794.5	-1.71937	0.0117375	0.00714893
MSTRG.6926.1	4.05311	0.0122233	0.00746575
MSTRG.5356.2	-2.39232	0.0132764	0.0081203
MSTRG.11240.1	-2.42895	0.0134421	0.00823313
MSTRG.711.1	-2.24793	0.0135561	0.00831457
MSTRG.2685.1	-3.36737	0.0154151	0.00946796
XR_001351677.1	-1.63161	0.0154253	0.00948742
MSTRG.15229.1	-2.18371	0.0162254	0.00999337
MSTRG.10463.2	2.39232	0.0162617	0.0100297
MSTRG.10215.1	-9.45121	0.0165175	0.0102016
MSTRG.4632.2	-3.40514	0.0169886	0.0105071
MSTRG.3093.1	-4.28804	0.0172583	0.0106886
XR_314756.2	6.12928	0.0180293	0.0111815
MSTRG.13976.1	8.70275	0.0188412	0.0117335
MSTRG.7038.2	-2.03724	0.0194274	0.0121484
XR_001351393.1	-2.17407	0.0213836	0.0134082
MSTRG.13112.1	-1.65208	0.0219444	0.0137786
XR_001351765.1	-8.05889	0.0229606	0.0144363
XR_001351545.1	-2.15256	0.0231151	0.0145532
MSTRG.6168.1	-1.97151	0.0233905	0.0147466
MSTRG.13016.1	4.52781	0.0234386	0.014797
MSTRG.2882.1	-4.22055	0.0243006	0.0153827
MSTRG.8908.1	-2.98272	0.0245946	0.0155899
MSTRG.11619.1	-1.62369	0.0252669	0.0160593
MSTRG.6894.2	-1.56585	0.0268884	0.017126
MSTRG.2105.1	-2.11085	0.0268884	0.0171359
XR_001352009.1	-4.8679	0.0279852	0.0178828
MSTRG.13950.1	-2.70506	0.0291732	0.0186918
XR_001351448.1	-8.04075	0.0294247	0.0189033
MSTRG.9368.1	-2.11298	0.0296133	0.0190498
XR_001351613.1	-2.3621	0.0299185	0.0192973
MSTRG.15755.2	-2.43494	0.0300086	0.0194067
MSTRG.18025.1	9.06788	0.0304996	0.0197504
MSTRG.3018.1	-4.9269	0.0317054	0.0206397
XR_314789.1	2.12553	0.0331943	0.0216374
MSTRG.6965.4	-2.02397	0.0350194	0.0228569
MSTRG.9011.3	-1.42718	0.0357319	0.0233832
MSTRG.18260.1	-3.17991	0.0369098	0.0241855
MSTRG.15510.2	-3.90087	0.0395278	0.0259686
MSTRG.8097.1	-2.39931	0.0409502	0.0269732
XR_001351370.1	-1.45969	0.0418735	0.027653
MSTRG.13791.1	-1.4269	0.0422362	0.0279648
MSTRG.17612.1	-3.73697	0.0431889	0.0286325
MSTRG.3011.1	-3.61369	0.0441787	0.0293265
XR_001351288.1	7.22882	0.0452837	0.0300988
XR_001351478.1	7.88671	0.045688	0.0304847
MSTRG.16546.2	-9.56986	0.0469217	0.031348
MSTRG.4071.1	1.22372	0.0471579	0.0315462
MSTRG.14380.1	-1.9192	0.0472476	0.0316466
MSTRG.3678.1	-1.54956	0.0473898	0.0317824
MSTRG.2950.11	-1.5424	0.0475724	0.0319605
MSTRG.10674.1	-1.58779	0.0475724	0.0319863
MSTRG.9440.2	-2.21405	0.0483388	0.0325842
MSTRG.8556.1	-3.36146	0.0483436	0.0326289
XR_001351955.1	-1.25663	0.0491183	0.0332357
MSTRG.17154.1	-2.59538	0.0495293	0.0335986
