# Supplementary material for: Integrated analysis of the expression profiles of the lncRNA-miRNA-mRNA ceRNA network in granulosa and cumulus cells from yak ovaries
Source: BMC Genomics. 2022 Sep 3;23:633. doi: 10.1186/s12864-022-08848-3 (PMC9441039; doi:10.1186/s12864-022-08848-3)
Supplement: Supplementary file 1 — Additional file 1: Table S1. RT-qPCR primers of mRNA for cumulus cells and Granulosa cells. Table S2. RT-qPCR primers of LncRNA for cumulus cells and Granulosa cells. Table S3. RT-qPCR primers of miRNA for cumulus cells and Granulosa cells. Table S4. DE lncRNAs in cumulus cells and granulosa cells in yak ovary. Table S5. DE mRNAs in cumulus cells and granulosa cells in yak ovary. Table S6. DE miRNAs in cumulus cells and granulosa cells in yak ovary. Table S7. GO miRNAs in cumulus cells and granulosa cells in yak ovary. Table S8. KEGG miRNAs in cumulus cells and granulosa cells in yak ovary. Table S9. ceRNA regulatory network in cumulus cells and granulosa cells in yak ovary. Table S10. ceRNA regulatory network of differential genes CCND1, ITGA1, and CDKN1A in cumulus cells and granulosa cells in yak ovary. [file 12864_2022_8848_MOESM1_ESM.zip › Supplementary Materials/Table S5 DE mRNAs in cumulus cells and granulosa cells in yak ovary/mRNA-diff.xlsx]

## Sheet: Sheet1
id	log2(fc)	FDR	PValue
MSTRG.1408	2.98738	0	0
MSTRG.8830	2.49417	0	0
MSTRG.8843	-5.20154	0	0
ncbi_102264330	2.4658	0	0
ncbi_102264398	2.97186	0	0
ncbi_102264505	3.14148	0	0
ncbi_102264644	-2.69869	0	0
ncbi_102264695	-2.54011	0	0
ncbi_102264786	-3.89623	0	0
ncbi_102265044	2.05293	0	0
ncbi_102265485	-10.8849	0	0
ncbi_102265568	-2.28413	0	0
ncbi_102265600	2.82085	0	0
ncbi_102265617	1.78375	0	0
ncbi_102265696	6.05308	0	0
ncbi_102265714	2.09374	0	0
ncbi_102265955	-1.84879	0	0
ncbi_102266414	-4.07395	0	0
ncbi_102266509	2.76939	0	0
ncbi_102266515	10.3738	0	0
ncbi_102266712	-2.37355	0	0
ncbi_102266772	6.45328	0	0
ncbi_102266781	-7.77016	0	0
ncbi_102266861	3.06488	0	0
ncbi_102266928	-3.41514	0	0
ncbi_102267053	1.49203	0	0
ncbi_102267220	4.49423	0	0
ncbi_102267321	1.2135	0	0
ncbi_102267335	-2.80953	0	0
ncbi_102267387	-3.17761	0	0
ncbi_102267403	2.07019	0	0
ncbi_102267492	2.72704	0	0
ncbi_102267592	-2.13762	0	0
ncbi_102267927	1.60593	0	0
ncbi_102267980	2.39651	0	0
ncbi_102267988	3.97937	0	0
ncbi_102268028	1.62368	0	0
ncbi_102268216	1.04546	0	0
ncbi_102268224	-3.01389	0	0
ncbi_102268327	2.1327	0	0
ncbi_102268330	-3.3357	0	0
ncbi_102268364	1.4404	0	0
ncbi_102268379	2.8035	0	0
ncbi_102268402	2.76541	0	0
ncbi_102268511	-3.44664	0	0
ncbi_102268521	-3.75131	0	0
ncbi_102268547	6.51179	0	0
ncbi_102268588	1.97513	0	0
ncbi_102268630	4.83998	0	0
ncbi_102268672	4.51998	0	0
ncbi_102268717	3.5444	0	0
ncbi_102268854	2.13055	0	0
ncbi_102268908	2.03584	0	0
ncbi_102269068	1.85307	0	0
ncbi_102269231	-4.37902	0	0
ncbi_102269311	2.36288	0	0
ncbi_102269336	8.54068	0	0
ncbi_102269574	3.23956	0	0
ncbi_102269581	-3.29284	0	0
ncbi_102269692	4.57579	0	0
ncbi_102269829	3.35658	0	0
ncbi_102269934	4.05603	0	0
ncbi_102269990	5.52517	0	0
ncbi_102270195	1.36265	0	0
ncbi_102270389	4.48893	0	0
ncbi_102270422	3.59485	0	0
ncbi_102270433	-2.11978	0	0
ncbi_102270726	1.57821	0	0
ncbi_102270744	1.58235	0	0
ncbi_102270988	4.1443	0	0
ncbi_102271103	-2.74962	0	0
ncbi_102271206	-2.86628	0	0
ncbi_102271275	1.53181	0	0
ncbi_102271363	2.28848	0	0
ncbi_102271511	-4.28144	0	0
ncbi_102271538	-2.76365	0	0
ncbi_102271584	-4.80724	0	0
ncbi_102271935	2.25198	0	0
ncbi_102271978	1.9838	0	0
ncbi_102272258	3.98281	0	0
ncbi_102272265	3.33735	0	0
ncbi_102272361	-3.83693	0	0
ncbi_102272498	2.01383	0	0
ncbi_102272554	-3.93628	0	0
ncbi_102272858	-4.68777	0	0
ncbi_102272870	1.85398	0	0
ncbi_102272908	2.26311	0	0
ncbi_102273061	9.37613	0	0
ncbi_102273243	-2.71806	0	0
ncbi_102273334	1.05859	0	0
ncbi_102273411	1.63452	0	0
ncbi_102273667	1.98623	0	0
ncbi_102273732	3.0919	0	0
ncbi_102273784	9.23257	0	0
ncbi_102273801	-3.58894	0	0
ncbi_102273878	3.44305	0	0
ncbi_102273897	-5.4828	0	0
ncbi_102273906	2.56571	0	0
ncbi_102273972	1.13963	0	0
ncbi_102274103	3.44632	0	0
ncbi_102274109	-4.23404	0	0
ncbi_102274145	-9.72227	0	0
ncbi_102274194	9.04814	0	0
ncbi_102274287	2.71715	0	0
ncbi_102274358	-4.83164	0	0
ncbi_102274550	1.4817	0	0
ncbi_102274633	-2.92636	0	0
ncbi_102274810	-3.7235	0	0
ncbi_102274962	-1.86536	0	0
ncbi_102275083	4.33567	0	0
ncbi_102275240	-2.17945	0	0
ncbi_102275304	2.6894	0	0
ncbi_102275340	8.68301	0	0
ncbi_102275395	-4.56684	0	0
ncbi_102275509	5.25623	0	0
ncbi_102275603	1.44347	0	0
ncbi_102275608	2.4691	0	0
ncbi_102275612	3.91327	0	0
ncbi_102275623	11.0382	0	0
ncbi_102275645	7.49985	0	0
ncbi_102275759	-2.05355	0	0
ncbi_102275768	1.42135	0	0
ncbi_102275829	1.50693	0	0
ncbi_102275884	4.90946	0	0
ncbi_102275961	3.46679	0	0
ncbi_102275994	6.92053	0	0
ncbi_102276087	-2.36836	0	0
ncbi_102276200	-2.61552	0	0
ncbi_102276306	1.86561	0	0
ncbi_102276440	4.78808	0	0
ncbi_102276537	-5.70603	0	0
ncbi_102276680	4.1769	0	0
ncbi_102276698	-5.14489	0	0
ncbi_102276783	1.37511	0	0
ncbi_102276901	10.2752	0	0
ncbi_102277023	-2.3381	0	0
ncbi_102277173	-4.25426	0	0
ncbi_102277199	2.21643	0	0
ncbi_102277263	-2.36543	0	0
ncbi_102277348	2.23131	0	0
ncbi_102277408	1.58885	0	0
ncbi_102277573	1.61621	0	0
ncbi_102277640	-2.99945	0	0
ncbi_102277745	7.56822	0	0
ncbi_102277897	2.20277	0	0
ncbi_102277920	1.53422	0	0
ncbi_102278014	8.55922	0	0
ncbi_102278086	1.66781	0	0
ncbi_102278109	3.85514	0	0
ncbi_102278255	-6.91842	0	0
ncbi_102278348	-2.80497	0	0
ncbi_102278349	-3.22146	0	0
ncbi_102278359	5.35782	0	0
ncbi_102278444	10.5007	0	0
ncbi_102278451	-7.17252	0	0
ncbi_102278454	2.07632	0	0
ncbi_102278467	2.89352	0	0
ncbi_102278470	2.11384	0	0
ncbi_102278479	-3.14996	0	0
ncbi_102278535	3.26336	0	0
ncbi_102278598	-2.65021	0	0
ncbi_102278770	9.69125	0	0
ncbi_102279037	2.59252	0	0
ncbi_102279041	-2.80401	0	0
ncbi_102279139	-2.59372	0	0
ncbi_102279247	-3.72841	0	0
ncbi_102279258	-7.09011	0	0
ncbi_102279325	4.9512	0	0
ncbi_102279509	-2.16683	0	0
ncbi_102279626	10.0102	0	0
ncbi_102279651	1.4751	0	0
ncbi_102279864	1.4164	0	0
ncbi_102279883	1.5792	0	0
ncbi_102279973	4.24556	0	0
ncbi_102280180	1.73114	0	0
ncbi_102280278	-5.54854	0	0
ncbi_102280344	-5.93998	0	0
ncbi_102280428	3.87286	0	0
ncbi_102280430	3.35003	0	0
ncbi_102280592	-2.67802	0	0
ncbi_102280622	-1.42443	0	0
ncbi_102280825	3.86935	0	0
ncbi_102281006	-3.23899	0	0
ncbi_102281111	1.91973	0	0
ncbi_102281217	1.64962	0	0
ncbi_102281320	-2.93497	0	0
ncbi_102281399	-3.93374	0	0
ncbi_102281429	1.30589	0	0
ncbi_102281539	-3.39656	0	0
ncbi_102281565	-2.31128	0	0
ncbi_102281650	5.5097	0	0
ncbi_102281713	8.7701	0	0
ncbi_102281958	-2.57462	0	0
ncbi_102281967	1.49458	0	0
ncbi_102281987	1.3921	0	0
ncbi_102282264	1.22792	0	0
ncbi_102282378	6.80523	0	0
ncbi_102282491	2.23934	0	0
ncbi_102282639	10.6627	0	0
ncbi_102282726	3.12586	0	0
ncbi_102282767	2.55956	0	0
ncbi_102282829	-11.3701	0	0
ncbi_102282864	1.77898	0	0
ncbi_102282957	2.21549	0	0
ncbi_102283255	1.20822	0	0
ncbi_102283355	4.86339	0	0
ncbi_102283438	2.99783	0	0
ncbi_102283491	1.73839	0	0
ncbi_102283498	3.21201	0	0
ncbi_102283602	-2.27162	0	0
ncbi_102283635	9.59485	0	0
ncbi_102283641	1.24589	0	0
ncbi_102283716	-2.98555	0	0
ncbi_102283740	-3.60141	0	0
ncbi_102283741	10.9234	0	0
ncbi_102283879	2.2098	0	0
ncbi_102283888	-3.72151	0	0
ncbi_102284091	4.0593	0	0
ncbi_102284379	1.90171	0	0
ncbi_102284473	-5.59303	0	0
ncbi_102284612	5.36173	0	0
ncbi_102284633	-2.47299	0	0
ncbi_102284715	1.62495	0	0
ncbi_102284887	-4.16727	0	0
ncbi_102285097	-4.75977	0	0
ncbi_102285171	4.83828	0	0
ncbi_102285257	7.09496	0	0
ncbi_102285349	-2.52116	0	0
ncbi_102285510	-4.71177	0	0
ncbi_102285540	4.42165	0	0
ncbi_102285634	-3.31465	0	0
ncbi_102285697	3.39642	0	0
ncbi_102285849	1.4625	0	0
ncbi_102285943	-5.19472	0	0
ncbi_102285950	-1.4613	0	0
ncbi_102285972	-10.2357	0	0
ncbi_102286048	1.25649	0	0
ncbi_102286199	2.12884	0	0
ncbi_102286242	-2.3037	0	0
ncbi_102286451	2.20764	0	0
ncbi_102286461	6.91007	0	0
ncbi_102286530	1.0892	0	0
ncbi_102286543	1.20797	0	0
ncbi_102286602	1.75051	0	0
ncbi_102286790	-5.75794	0	0
ncbi_102286855	-8.79076	0	0
ncbi_102286888	-1.46815	0	0
ncbi_102286924	10.7621	0	0
ncbi_102287064	-4.57709	0	0
ncbi_102287187	4.72431	0	0
ncbi_102287330	-5.2435	0	0
ncbi_102287419	1.73	0	0
ncbi_102287541	-1.56786	0	0
ncbi_102287577	2.8408	0	0
ncbi_102287579	-2.4669	0	0
ncbi_102287647	2.63846	0	0
ncbi_102287666	6.86386	0	0
ncbi_102287678	-5.85429	0	0
ncbi_102287698	-4.66121	0	0
ncbi_102287699	-3.71854	0	0
ncbi_102287709	6.6857	0	0
ncbi_102287750	-3.21114	0	0
ncbi_102287775	1.63413	0	0
ncbi_102287798	-4.63277	0	0
ncbi_102287810	1.93165	0	0
ncbi_102287882	2.90529	0	0
ncbi_102287928	-2.12851	0	0
ncbi_102288006	4.54618	0	0
ncbi_102288210	1.20904	0	0
ncbi_102288235	-3.94352	0	0
ncbi_102288243	1.15389	0	0
ncbi_102288368	-3.75356	0	0
ncbi_106700495	-4.59335	0	0
ncbi_106701306	-7.89617	0	0
ncbi_106701449	2.44031	0	0
ncbi_3119741	9.00505	0	0
ncbi_3119746	9.02033	0	0
ncbi_3119751	8.54268	0	0
ncbi_3119752	5.46012	0	0
ncbi_102271552	2.69053	1.65628e-305	3.29351e-307
ncbi_102286445	3.33008	2.80766e-304	5.61729e-306
ncbi_102283096	1.4071	2.80766e-304	5.62014e-306
ncbi_102273236	-2.05929	1.79186e-303	3.59864e-305
ncbi_102283153	1.41631	2.5632e-303	5.16466e-305
ncbi_102267921	-1.34111	6.03829e-303	1.22066e-304
ncbi_102282537	9.90689	1.2182e-300	2.47068e-302
ncbi_102275127	1.60167	6.23294e-300	1.26825e-301
ncbi_102280208	-3.06271	6.20519e-299	1.2708e-300
ncbi_102264347	-3.64147	1.25172e-298	2.57175e-300
ncbi_102268341	-2.83105	4.34694e-298	8.95979e-300
ncbi_102268123	4.05577	1.91368e-297	3.95708e-299
ncbi_102269869	-3.26771	6.78146e-295	1.40674e-296
ncbi_102281681	2.14545	4.67935e-294	9.76861e-296
ncbi_102277167	-1.97259	7.82964e-293	1.63969e-294
ncbi_102269212	1.06611	1.04301e-292	2.19116e-294
ncbi_102270477	1.39472	1.17405e-289	2.48197e-291
ncbi_102268209	-2.67602	3.03526e-289	6.43666e-291
ncbi_102273582	-2.92754	4.2769e-289	9.09799e-291
ncbi_102283188	1.21866	5.51178e-288	1.17613e-289
ncbi_102287925	-1.54762	5.95537e-287	1.27472e-288
ncbi_102282257	1.34706	2.80792e-285	6.02877e-287
ncbi_102270546	2.51276	7.98745e-285	1.72023e-286
MSTRG.14088	-5.13354	8.50516e-285	1.83734e-286
ncbi_102273590	2.57307	5.5397e-284	1.20038e-285
ncbi_102271872	1.35023	3.01e-282	6.56206e-284
ncbi_102278047	-4.01608	1.21509e-280	2.66506e-282
ncbi_102280656	1.52532	1.87898e-280	4.13358e-282
ncbi_102271449	1.34063	2.20474e-280	4.8648e-282
ncbi_102286167	1.17598	4.64312e-279	1.02758e-280
ncbi_102287937	-2.50906	5.33727e-279	1.18473e-280
ncbi_102287745	11.0315	4.2924e-278	9.55631e-280
ncbi_102283076	11.2747	2.85144e-276	6.38054e-278
ncbi_102268926	-3.02826	2.85144e-276	6.38594e-278
ncbi_102276079	10.0217	1.36886e-275	3.07468e-277
MSTRG.11239	-2.6966	6.73324e-275	1.51684e-276
ncbi_102273446	-6.9542	5.38741e-274	1.21721e-275
ncbi_102265362	2.93511	5.57634e-274	1.26358e-275
ncbi_102286738	1.26783	1.38626e-273	3.15038e-275
ncbi_102267223	7.17237	2.6675e-272	6.09735e-274
ncbi_102266824	-2.51154	1.35605e-268	3.11757e-270
ncbi_102267889	6.82072	2.79157e-266	6.43628e-268
ncbi_102274980	1.66964	6.55218e-265	1.51933e-266
ncbi_102266757	2.26613	3.48871e-264	8.11275e-266
ncbi_102275465	1.53266	6.96821e-264	1.62501e-265
ncbi_102280348	3.79629	4.1785e-263	9.77201e-265
ncbi_102282878	1.69641	5.16523e-262	1.21137e-263
ncbi_102287856	-2.6027	2.92419e-261	6.87727e-263
ncbi_102278619	-12.0528	3.99015e-260	9.41061e-262
ncbi_102265549	-4.98505	3.9866e-258	9.48125e-260
ncbi_102283325	1.77996	1.10894e-257	2.6447e-259
ncbi_102278430	-2.72184	2.77293e-257	6.63144e-259
ncbi_102268791	-1.94869	8.47551e-257	2.03251e-258
ncbi_102265706	-4.16117	1.49095e-255	3.5853e-257
ncbi_102288174	-7.04234	1.1972e-253	2.88683e-255
ncbi_102265184	2.46602	3.36892e-253	8.14577e-255
ncbi_102280935	1.10996	3.37859e-253	8.19148e-255
ncbi_3119748	5.32244	6.77459e-253	1.64699e-254
ncbi_102271123	-4.02342	1.33928e-252	3.26481e-254
ncbi_102275711	-6.66443	2.15832e-251	5.27568e-253
ncbi_102288031	1.17872	3.39491e-251	8.32074e-253
ncbi_102274749	1.33108	2.0244e-250	4.98845e-252
ncbi_102285836	-8.54828	1.42716e-249	3.5356e-251
ncbi_102270062	-2.27839	8.44356e-249	2.09736e-250
ncbi_102284776	2.1278	1.5154e-248	3.77425e-250
ncbi_102273007	-1.69731	2.15184e-247	5.37356e-249
ncbi_102286737	-2.71265	3.1754e-247	7.95055e-249
ncbi_102269559	-1.97259	7.32758e-247	1.83952e-248
ncbi_102281493	2.22788	1.09729e-245	2.76915e-247
ncbi_102274467	3.91291	4.2316e-245	1.07069e-246
ncbi_102278804	1.19995	7.78622e-245	1.97523e-246
ncbi_102264790	-1.53205	6.48313e-244	1.64894e-245
MSTRG.7280	-2.71001	5.3427e-243	1.36241e-244
ncbi_102279445	7.56563	7.3231e-243	1.87226e-244
ncbi_102266857	1.87061	2.62125e-242	6.71893e-244
ncbi_102281809	1.76471	7.24937e-242	1.86778e-243
ncbi_102267847	-2.92885	9.56246e-242	2.47005e-243
ncbi_102280089	-2.16506	3.28032e-241	8.49498e-243
ncbi_102281036	-4.3556	5.22715e-240	1.35712e-241
ncbi_102282276	1.00746	1.27261e-238	3.31247e-240
ncbi_102271603	-1.51133	2.34346e-238	6.11526e-240
ncbi_102281365	-2.15658	4.30005e-238	1.12494e-239
ncbi_102273429	1.11793	6.49378e-238	1.70313e-239
ncbi_102281570	8.86987	1.17914e-237	3.10033e-239
ncbi_102288181	6.5473	4.27182e-237	1.12602e-238
ncbi_102282901	-4.63345	5.68113e-236	1.50501e-237
ncbi_102283982	-3.75848	1.41577e-233	3.75993e-235
ncbi_102276024	1.12433	1.63107e-233	4.34247e-235
ncbi_102270050	-4.22256	2.03532e-233	5.43219e-235
ncbi_102264478	-10.4334	5.43716e-233	1.45475e-234
ncbi_102273197	-9.12407	8.28155e-233	2.22125e-234
ncbi_102272637	1.60769	7.64828e-230	2.0615e-231
ncbi_102283607	3.53384	1.99709e-229	5.39612e-231
ncbi_102279415	-1.62691	2.34911e-229	6.36279e-231
ncbi_102271351	-3.38751	1.11236e-228	3.02028e-230
ncbi_102281000	1.65647	5.66196e-228	1.54108e-229
ncbi_102264502	-10.3221	5.72479e-227	1.56196e-228
ncbi_102267001	-3.46752	2.21002e-226	6.07366e-228
ncbi_102287518	-2.12868	3.10084e-226	8.54231e-228
ncbi_102271004	-2.96254	3.13632e-226	8.66078e-228
ncbi_102278173	2.30021	2.31871e-225	6.43362e-227
ncbi_102285991	-8.62772	2.78795e-225	7.75404e-227
ncbi_102270607	-4.54321	1.17819e-224	3.28463e-226
ncbi_102276294	3.21619	1.88794e-224	5.27582e-226
ncbi_102287378	1.285	2.14495e-224	6.00818e-226
ncbi_102265673	-9.2029	1.97729e-222	5.56469e-224
ncbi_102264807	1.32954	2.29894e-222	6.48508e-224
ncbi_102266844	1.47288	3.72139e-222	1.05223e-223
ncbi_102284689	-3.57406	1.54781e-221	4.38668e-223
ncbi_102278267	-1.50884	4.9482e-221	1.40565e-222
ncbi_102281662	-2.001	5.8152e-221	1.65578e-222
MSTRG.11535	-2.08517	7.9495e-221	2.26874e-222
ncbi_102281477	-2.28106	8.05583e-220	2.3044e-221
ncbi_102284729	1.4405	1.94027e-219	5.56303e-221
ncbi_102280565	-6.14106	2.85508e-219	8.2048e-221
ncbi_102271674	1.82976	2.09428e-218	6.03227e-220
ncbi_102279928	-2.16966	7.18019e-218	2.0729e-219
ncbi_102274614	1.52436	2.04537e-217	5.91842e-219
ncbi_102280099	-2.73385	4.68181e-217	1.35781e-218
ncbi_102272604	1.02831	5.84361e-217	1.69861e-218
ncbi_102277729	-2.83292	9.20023e-216	2.68646e-217
ncbi_102271257	1.42998	9.80213e-216	2.86869e-217
ncbi_102278051	3.5368	7.67465e-215	2.25114e-216
ncbi_102281776	-1.96126	1.13375e-214	3.33303e-216
ncbi_102268410	-3.26065	1.68827e-214	4.97435e-216
ncbi_102281728	1.20132	3.73239e-214	1.10219e-215
ncbi_102270427	-3.95856	5.57154e-214	1.65265e-215
ncbi_102266687	-4.7132	5.43853e-213	1.61679e-214
ncbi_102280098	1.62177	1.65724e-212	4.93768e-214
ncbi_102275503	3.1323	1.76099e-212	5.25841e-214
ncbi_102266008	-2.17044	9.9563e-212	2.97959e-213
ncbi_102283422	2.14192	2.35009e-211	7.04856e-213
ncbi_102281194	-3.11718	1.54151e-210	4.65396e-212
ncbi_102285570	3.40481	4.28392e-209	1.29619e-210
ncbi_3126313	6.74488	1.98164e-207	6.03512e-209
ncbi_102281806	3.04648	5.44568e-207	1.66209e-208
ncbi_102282731	-6.2503	1.02515e-206	3.13566e-208
ncbi_102277234	-1.4028	4.65894e-206	1.42812e-207
ncbi_102287736	7.17466	4.71211e-206	1.44753e-207
ncbi_102265924	3.05917	7.72358e-204	2.38284e-205
ncbi_102284658	1.22708	1.52604e-203	4.71817e-205
ncbi_102288196	3.27315	1.14814e-202	3.56494e-204
ncbi_102268047	9.59795	8.40191e-202	2.61432e-203
ncbi_102267290	2.36761	9.36972e-202	2.92165e-203
ncbi_102273320	-3.52755	1.83979e-201	5.74896e-203
ncbi_102269057	-4.70529	4.30413e-200	1.3478e-201
ncbi_102271327	10.7537	1.42526e-199	4.47248e-201
ncbi_102277795	-2.26482	2.00125e-199	6.29317e-201
ncbi_102279946	1.04289	4.11267e-199	1.29599e-200
MSTRG.17883	1.13388	7.79165e-199	2.46047e-200
ncbi_102280100	2.04006	1.22597e-196	3.88759e-198
ncbi_102269713	-2.7521	3.65182e-196	1.16042e-197
MSTRG.11894	2.23577	4.12848e-195	1.31461e-196
ncbi_102267099	-2.98764	1.15799e-194	3.69499e-196
ncbi_102274295	2.16218	2.07789e-194	6.64399e-196
ncbi_102280797	1.16657	7.868e-194	2.52096e-195
ncbi_102270206	-2.36646	5.15626e-193	1.65891e-194
ncbi_102278892	-7.56796	6.57237e-193	2.11886e-194
ncbi_102269132	1.17521	1.00523e-192	3.24738e-194
ncbi_102272764	-3.42752	2.12535e-192	6.87998e-194
ncbi_102278077	9.88702	2.57442e-192	8.36766e-194
MSTRG.15354	-5.92362	4.91898e-192	1.60207e-193
ncbi_102274080	2.47541	4.98439e-192	1.62667e-193
ncbi_102270713	-4.99232	8.28357e-192	2.70884e-193
ncbi_102281265	-4.6289	9.40781e-192	3.08269e-193
ncbi_102274036	1.38003	1.59356e-191	5.2322e-193
ncbi_102264553	2.91294	1.59619e-191	5.25138e-193
ncbi_102265247	-1.44605	3.76889e-191	1.24244e-192
ncbi_102279709	7.65678	4.68059e-191	1.54608e-192
ncbi_102287260	-1.47647	6.81871e-191	2.25684e-192
ncbi_102287993	-8.67635	1.01272e-190	3.35857e-192
ncbi_102286969	-2.11057	1.33213e-190	4.42666e-192
ncbi_102277133	1.15742	3.13398e-190	1.04349e-191
ncbi_102282718	1.66333	3.81346e-190	1.27225e-191
ncbi_102280583	2.30615	9.12321e-190	3.04971e-191
ncbi_102265108	-1.574	1.4827e-189	4.98577e-191
ncbi_102267910	3.22636	5.98898e-189	2.01782e-190
ncbi_102279668	6.59447	3.27903e-188	1.10695e-189
ncbi_102266898	-2.24436	3.82227e-188	1.29286e-189
ncbi_102265941	-5.76382	9.29199e-188	3.1491e-189
ncbi_102281528	-3.26589	1.33413e-187	4.53907e-189
ncbi_102268370	6.6094	2.47988e-187	8.46996e-189
ncbi_102267243	2.42271	7.00598e-186	2.3975e-187
ncbi_102271572	-2.21894	3.28863e-185	1.12757e-186
ncbi_102286657	7.1721	3.56831e-185	1.22582e-186
ncbi_102264500	-2.84645	6.07276e-185	2.09018e-186
ncbi_102270058	5.74685	8.92587e-185	3.08399e-186
ncbi_102272415	2.29998	2.84362e-184	9.84381e-186
ncbi_102267819	-1.89111	1.01624e-183	3.52464e-185
ncbi_102270140	1.11918	1.02691e-183	3.56843e-185
ncbi_102285105	-2.39312	1.24508e-183	4.33479e-185
ncbi_102274838	1.45004	1.94827e-183	6.79584e-185
ncbi_102269762	-1.87507	3.03974e-183	1.06231e-184
ncbi_102271295	-3.1403	3.04237e-183	1.06524e-184
ncbi_102281904	-1.71412	6.31535e-183	2.2154e-184
ncbi_102264968	8.8015	1.00389e-182	3.52823e-184
ncbi_102283782	1.09605	1.58587e-182	5.58414e-184
ncbi_102271217	-1.3907	1.03979e-180	3.67501e-182
MSTRG.7281	-2.81036	1.82075e-180	6.44725e-182
MSTRG.18221	-4.87411	2.47046e-180	8.76421e-182
ncbi_102270804	-3.32269	2.02262e-179	7.18881e-181
ncbi_102279932	1.21192	3.00283e-179	1.06925e-180
ncbi_102277377	1.83626	4.1821e-179	1.49193e-180
ncbi_102287612	-2.00753	2.43314e-178	8.72825e-180
ncbi_102272737	1.23245	6.75926e-178	2.42917e-179
ncbi_102285843	-1.92009	1.47963e-177	5.32735e-179
ncbi_3119745	8.09724	2.13348e-176	7.70969e-178
ncbi_102277104	-2.2744	2.82274e-176	1.02191e-177
ncbi_102267975	-2.11104	4.69927e-176	1.70747e-177
ncbi_102268307	-6.55038	7.26066e-176	2.64294e-177
ncbi_102284798	1.23435	5.19299e-175	1.90401e-176
ncbi_102286377	-5.79074	3.60366e-173	1.32605e-174
ncbi_102275073	-1.82792	5.71382e-173	2.11008e-174
ncbi_102278556	-2.63085	1.2327e-172	4.56042e-174
ncbi_102267471	1.88923	1.3505e-172	5.00517e-174
ncbi_102284237	-1.47137	2.0201e-172	7.51347e-174
ncbi_102264664	-2.12957	2.82378e-172	1.05213e-173
ncbi_102286145	-6.81439	1.45082e-171	5.42488e-173
ncbi_102269820	-1.94152	1.75447e-171	6.57186e-173
ncbi_102280941	3.21284	4.07084e-170	1.53292e-171
ncbi_102278290	4.38383	2.48107e-169	9.37551e-171
ncbi_102277279	3.99335	1.05108e-166	3.98572e-168
ncbi_102268203	-5.37928	1.36176e-166	5.17282e-168
ncbi_102279437	-7.47043	3.77274e-166	1.43562e-167
ncbi_102276842	3.64893	7.00852e-166	2.67154e-167
MSTRG.8833	2.69213	1.07371e-165	4.09992e-167
ncbi_102282922	1.24952	2.435e-165	9.31403e-167
ncbi_102271983	-1.88659	6.51423e-165	2.49604e-166
ncbi_102271356	4.06396	1.21195e-164	4.6518e-166
ncbi_102284437	-2.71133	2.64004e-164	1.01506e-165
ncbi_102286140	-3.76638	5.00588e-164	1.92801e-165
ncbi_102280993	-1.53716	9.04945e-164	3.49136e-165
ncbi_102280438	1.55482	1.14502e-163	4.42517e-165
ncbi_102288291	1.93483	2.77895e-163	1.07765e-164
MSTRG.14225	-9.17243	3.57641e-163	1.38926e-164
ncbi_102274046	3.36351	4.22598e-163	1.64718e-164
ncbi_102276075	2.88409	4.2571e-163	1.66212e-164
ncbi_102266188	-10.8681	1.53686e-162	6.02072e-164
ncbi_102284627	5.24726	1.61178e-162	6.32486e-164
ncbi_102270965	-2.93026	8.87903e-162	3.49014e-163
ncbi_102272609	-1.70092	2.16487e-161	8.53818e-163
ncbi_102268445	-2.11381	2.19326e-161	8.66465e-163
ncbi_102278220	-1.95971	2.43184e-161	9.62324e-163
ncbi_102275170	-4.58138	2.53191e-161	1.0036e-162
ncbi_102284746	-3.19377	1.70045e-160	6.75149e-162
ncbi_102270343	6.95178	4.71523e-160	1.88148e-161
ncbi_102264512	1.54308	6.497e-160	2.59674e-161
ncbi_102273437	-8.38933	9.47319e-160	3.79253e-161
ncbi_102267112	-2.75056	2.09166e-159	8.38766e-161
ncbi_102275539	-9.13626	2.97844e-159	1.19634e-160
ncbi_102270964	4.17615	3.34132e-159	1.3443e-160
ncbi_102281451	3.20405	2.15144e-158	8.68421e-160
ncbi_102274384	1.12053	1.28497e-157	5.20373e-159
ncbi_102278996	-3.56319	1.50352e-157	6.0987e-159
ncbi_102282924	2.02201	7.74932e-157	3.14847e-158
ncbi_102277248	-4.43319	1.47257e-156	5.99263e-158
ncbi_102274511	9.09947	2.57576e-156	1.04991e-157
ncbi_102272500	-4.34453	3.17576e-156	1.29657e-157
ncbi_102283568	-2.36523	6.05609e-156	2.48053e-157
MSTRG.768	-2.51295	4.03093e-155	1.6537e-156
ncbi_102287624	1.11047	4.31816e-155	1.77439e-156
ncbi_102280059	-7.52292	1.00067e-154	4.13173e-156
ncbi_102272593	-2.39263	1.48634e-154	6.14686e-156
ncbi_102267748	1.17736	1.87337e-154	7.75981e-156
ncbi_102264564	-2.18236	1.10242e-153	4.57369e-155
ncbi_102277363	1.1315	1.24678e-153	5.18085e-155
ncbi_102273179	-1.88454	1.4681e-153	6.11019e-155
ncbi_102271047	-9.16808	2.18201e-153	9.09591e-155
ncbi_102265723	9.12018	3.52639e-153	1.47234e-154
ncbi_102270860	1.75577	7.13742e-153	2.98473e-154
MSTRG.17067	-2.25219	7.71732e-153	3.23233e-154
ncbi_102267732	9.11179	1.91804e-152	8.0462e-154
ncbi_102286912	-1.73144	8.27429e-152	3.47655e-153
ncbi_102286890	-3.20057	1.16718e-151	4.91175e-153
ncbi_102269030	-2.75727	2.22356e-151	9.37195e-153
ncbi_102267153	-1.90143	5.95452e-151	2.51367e-152
ncbi_102269854	-7.12167	7.5483e-150	3.19146e-151
ncbi_102269585	-2.62525	8.25534e-150	3.49585e-151
ncbi_102287336	2.40437	1.42248e-149	6.03312e-151
ncbi_102272929	-1.93566	1.62962e-149	6.92241e-151
ncbi_102287863	-11.5832	1.6553e-149	7.04245e-151
ncbi_102266462	1.24382	2.73103e-149	1.16371e-150
ncbi_102284188	2.32412	3.11894e-149	1.33313e-150
ncbi_102272960	1.19368	7.66047e-149	3.28443e-150
ncbi_102284702	-5.41811	1.05125e-148	4.51421e-150
ncbi_102280125	-1.54531	1.56843e-148	6.74537e-150
ncbi_106701278	1.02848	8.29636e-148	3.57351e-149
ncbi_102269630	-2.19733	9.14315e-148	3.94429e-149
ncbi_102272364	3.66347	1.56133e-147	6.74579e-149
MSTRG.17405	5.90539	6.55326e-147	2.83569e-148
ncbi_102273388	4.42847	3.03452e-146	1.31509e-147
ncbi_102280523	-6.07886	5.41436e-146	2.3536e-147
ncbi_102288279	-2.36589	6.80324e-145	2.96184e-146
ncbi_102284534	-2.80647	1.35733e-144	5.91819e-146
ncbi_102273316	-2.32895	1.48407e-143	6.48061e-145
ncbi_102287310	-2.11406	1.52128e-143	6.65317e-145
ncbi_102273885	2.25759	3.17707e-143	1.39155e-144
ncbi_102282806	1.36248	2.15877e-142	9.46965e-144
ncbi_102283326	-10.0803	1.7174e-141	7.54488e-143
ncbi_102279106	6.86978	3.35989e-141	1.47829e-142
ncbi_102285033	7.13387	7.9115e-141	3.48614e-142
ncbi_102279078	-3.04484	1.00785e-139	4.44769e-141
ncbi_102285484	1.28928	1.9892e-139	8.79156e-141
ncbi_102282326	-2.6607	2.06302e-139	9.13143e-141
ncbi_102273190	-4.80835	3.53384e-139	1.5665e-140
ncbi_102272043	-1.3368	3.60333e-139	1.59968e-140
ncbi_102270329	-2.5912	5.06252e-139	2.25083e-140
ncbi_102274613	3.49009	9.4583e-139	4.21147e-140
ncbi_102277833	2.54984	2.80363e-138	1.25207e-139
ncbi_102287830	-2.29907	3.4347e-138	1.53616e-139
ncbi_102266602	-3.36005	3.95372e-138	1.77091e-139
ncbi_102273142	1.67236	1.52354e-137	6.83416e-139
ncbi_102264346	2.59763	6.37177e-137	2.8666e-138
ncbi_102268777	-7.01176	5.28379e-136	2.38411e-137
ncbi_102276000	5.96478	6.82892e-136	3.0858e-137
ncbi_102277887	1.61947	7.92836e-136	3.58785e-137
ncbi_102279151	-2.02862	1.09777e-135	4.97503e-137
ncbi_102265699	-1.95492	2.18453e-135	9.92901e-137
ncbi_102274288	-2.6611	6.68935e-135	3.04483e-136
ncbi_102272171	-4.40462	1.62724e-134	7.41755e-136
ncbi_102277787	1.22115	3.0286e-134	1.38255e-135
ncbi_102277164	10.6965	6.34154e-134	2.90328e-135
MSTRG.13231	-2.63345	6.97982e-134	3.2001e-135
ncbi_102287286	1.57196	1.03319e-133	4.74378e-135
ncbi_102271831	-2.8696	1.63386e-133	7.51249e-135
ncbi_102286679	-2.5895	2.6006e-133	1.19747e-134
ncbi_102275161	-3.21793	8.66551e-133	4.01303e-134
ncbi_102274399	-1.96545	4.07144e-132	1.88819e-133
ncbi_102272196	-1.86455	6.12959e-132	2.84673e-133
MSTRG.13541	1.59201	1.10792e-131	5.15278e-133
ncbi_102272550	1.12414	1.12988e-131	5.26235e-133
ncbi_102285648	-1.76881	1.67214e-131	7.79899e-133
ncbi_102271823	11.2932	1.7284e-131	8.07277e-133
ncbi_102273975	-1.33326	2.0097e-131	9.39991e-133
ncbi_102271294	-1.77746	3.83854e-131	1.79793e-132
ncbi_102265334	2.89766	7.82805e-131	3.67691e-132
ncbi_102266749	1.1079	4.34487e-130	2.04944e-131
ncbi_102281867	1.14882	4.71276e-130	2.22608e-131
ncbi_102272160	1.70075	6.54927e-130	3.09789e-131
MSTRG.8836	2.64998	1.96885e-129	9.32594e-131
ncbi_102267844	-2.46031	2.56451e-129	1.21644e-130
ncbi_102267098	3.89382	2.78153e-129	1.32121e-130
ncbi_102285074	-2.18476	3.31695e-129	1.57773e-130
ncbi_102279660	1.48571	4.25672e-129	2.02754e-130
ncbi_102281439	-2.11361	5.45808e-129	2.60698e-130
ncbi_102264328	-1.60749	2.06271e-128	9.87951e-130
ncbi_102284020	3.80369	2.24834e-128	1.07835e-129
ncbi_102269695	-4.6868	2.37507e-128	1.1407e-129
ncbi_102276177	-4.24874	3.09764e-128	1.48978e-129
ncbi_102270409	3.65001	4.73355e-128	2.27968e-129
ncbi_102269650	-5.3298	4.99148e-128	2.4072e-129
ncbi_102286656	-3.43491	1.35233e-127	6.53963e-129
ncbi_102282674	1.37865	1.35252e-127	6.54949e-129
ncbi_102273327	-2.87528	1.91476e-127	9.28473e-129
ncbi_102266202	-2.53465	1.98091e-127	9.61863e-129
ncbi_102272333	10.4849	9.32607e-127	4.5469e-128
ncbi_102287986	-3.45177	3.49938e-126	1.70842e-127
ncbi_102271607	10.9605	9.69177e-126	4.7444e-127
ncbi_102273392	-2.96325	1.69573e-125	8.3123e-127
MSTRG.3098	-3.42531	1.70082e-125	8.34847e-127
MSTRG.11845	-2.15731	3.42278e-125	1.68233e-126
ncbi_102276211	1.06704	3.60144e-125	1.77252e-126
ncbi_102273432	-1.61088	4.07248e-125	2.00974e-126
ncbi_102269649	-1.98271	6.28528e-125	3.10589e-126
MSTRG.16436	-4.54929	6.47579e-125	3.20431e-126
ncbi_102277548	-2.24474	9.87262e-125	4.89164e-126
ncbi_102283584	1.03686	1.12688e-124	5.59086e-126
ncbi_102283421	-2.05806	1.45949e-124	7.26033e-126
ncbi_102274088	-1.33463	1.92629e-124	9.59518e-126
ncbi_102264817	-3.06437	4.73784e-124	2.36313e-125
ncbi_102284683	-3.55495	1.15327e-123	5.75989e-125
ncbi_102286910	-2.96624	1.84107e-123	9.20717e-125
ncbi_102278036	-3.22814	4.60415e-123	2.30557e-124
ncbi_102274580	1.27112	5.05998e-123	2.53718e-124
ncbi_102284135	1.13915	6.73111e-123	3.37956e-124
ncbi_102277120	4.43054	8.32221e-123	4.18392e-124
ncbi_102279948	-6.42365	8.51243e-123	4.28518e-124
ncbi_102280846	-4.29362	1.00735e-122	5.07769e-124
ncbi_102285652	1.58235	1.11157e-122	5.61038e-124
ncbi_102267032	2.314	1.31418e-122	6.64166e-124
ncbi_102267399	-1.47199	4.47006e-122	2.26796e-123
ncbi_102281485	-12.6498	1.46992e-121	7.4676e-123
ncbi_102278517	-2.15592	1.47376e-121	7.49684e-123
ncbi_102284513	-2.46292	5.29772e-121	2.69838e-122
ncbi_102287358	1.11059	5.73154e-121	2.92314e-122
ncbi_102278820	-1.23872	6.98455e-121	3.5668e-122
ncbi_102284846	-4.64883	1.22394e-120	6.25835e-122
ncbi_102285364	4.27153	2.61316e-120	1.33791e-121
ncbi_102267462	-3.14599	2.68717e-120	1.37758e-121
ncbi_102282045	-2.28247	3.50159e-120	1.79741e-121
ncbi_102267423	-1.2067	4.44315e-120	2.28366e-121
ncbi_102279234	-1.9536	4.46378e-120	2.29721e-121
ncbi_102273710	-9.51582	4.56124e-120	2.35038e-121
ncbi_102270861	-3.18886	6.70766e-120	3.46084e-121
ncbi_102272976	1.19869	8.13951e-120	4.20499e-121
ncbi_102271227	-1.73632	4.74647e-119	2.45837e-120
ncbi_102267384	-4.94492	6.91188e-119	3.58904e-120
ncbi_102278293	4.90846	8.36035e-119	4.3467e-120
ncbi_102266088	-1.55905	3.45868e-118	1.80114e-119
ncbi_102279244	-2.30712	3.45868e-118	1.8028e-119
ncbi_102286536	1.3678	6.00281e-118	3.13683e-119
ncbi_102285592	-1.9494	1.1732e-117	6.1462e-119
ncbi_102265542	1.73203	2.02646e-117	1.0643e-118
ncbi_102279675	-1.55906	2.25063e-117	1.18352e-118
ncbi_102276738	-2.49926	2.26808e-117	1.1942e-118
ncbi_102279714	4.33679	3.47281e-117	1.83081e-118
ncbi_102279010	-3.05228	8.54675e-117	4.51701e-118
ncbi_102272490	-1.28847	5.33646e-116	2.8274e-117
ncbi_102268893	-3.65695	1.06511e-115	5.66438e-117
ncbi_102269220	-1.36396	1.19571e-115	6.36678e-117
ncbi_102285820	-1.99416	2.57041e-115	1.37037e-116
ncbi_102269280	-2.25254	3.1361e-115	1.67402e-116
ncbi_102270270	7.72007	6.47397e-115	3.46002e-116
ncbi_102267989	1.25565	2.94829e-114	1.57962e-115
ncbi_102285300	-5.73112	3.19091e-114	1.71171e-115
ncbi_102267185	7.91392	3.40437e-114	1.82847e-115
ncbi_102278070	6.75202	3.77425e-114	2.02962e-115
ncbi_102282577	-1.57181	9.56072e-114	5.14764e-115
ncbi_102271271	1.4242	1.142e-113	6.16381e-115
ncbi_102269781	-1.39111	1.4343e-113	7.75091e-115
ncbi_102278595	-1.86841	2.23261e-113	1.20797e-114
ncbi_102281880	1.25275	2.23815e-113	1.21245e-114
ncbi_102284750	-2.40942	4.09162e-113	2.22462e-114
ncbi_102284366	-3.14074	4.94071e-113	2.68953e-114
ncbi_102280979	-2.24654	5.1568e-113	2.81057e-114
ncbi_102272689	2.61402	1.30468e-112	7.11944e-114
ncbi_102270415	-2.18191	1.72454e-112	9.42189e-114
ncbi_102287614	1.18774	1.87185e-112	1.02391e-113
ncbi_102282706	-1.06301	2.30381e-112	1.26172e-113
ncbi_102272359	1.70374	2.30568e-112	1.26426e-113
ncbi_102264597	9.43879	4.94419e-112	2.71429e-113
ncbi_102275765	7.95498	5.29187e-112	2.90866e-113
ncbi_102273322	-1.44798	6.63212e-112	3.64971e-113
ncbi_102283144	-4.24521	9.5856e-112	5.28769e-113
ncbi_102276004	-2.59991	1.40557e-111	7.7628e-113
ncbi_102287130	-3.09464	2.07772e-111	1.15025e-112
ncbi_102268043	-2.0741	3.44819e-111	1.91123e-112
MSTRG.14995	-3.89172	1.89378e-110	1.05467e-111
ncbi_102277311	-1.77804	5.12415e-110	2.8571e-111
ncbi_102277362	1.0845	8.50092e-110	4.74551e-111
ncbi_102280469	-3.81011	9.12088e-110	5.09762e-111
ncbi_102272647	-7.49938	1.1895e-109	6.65592e-111
ncbi_102280712	5.1728	1.65265e-109	9.25843e-111
ncbi_102272686	-2.74805	2.62253e-109	1.47092e-110
ncbi_102283400	-1.39004	2.892e-109	1.62397e-110
ncbi_102278319	-1.37223	6.74375e-109	3.79578e-110
MSTRG.207	-3.96373	7.1619e-109	4.03587e-110
ncbi_102275473	-2.7866	1.30541e-108	7.36486e-110
ncbi_102280498	-5.55128	4.83491e-108	2.73735e-109
ncbi_102265006	4.28594	1.01714e-107	5.78554e-109
ncbi_102288022	4.72981	1.55294e-107	8.84344e-109
ncbi_102286775	1.0008	1.58603e-107	9.04236e-109
ncbi_102265859	-2.05171	2.19977e-107	1.2556e-108
ncbi_102278826	-3.04969	2.67774e-107	1.53019e-108
ncbi_102281092	-1.61277	3.55672e-107	2.03483e-108
ncbi_102274775	-11.8401	1.68862e-106	9.67189e-108
ncbi_102287288	-3.10807	2.32701e-106	1.33438e-107
ncbi_102270446	-2.96996	3.5753e-106	2.05727e-107
ncbi_102285203	2.17903	4.03332e-106	2.32348e-107
ncbi_102266940	-1.6638	6.72308e-106	3.8863e-107
ncbi_102284193	2.01897	7.4237e-106	4.2962e-107
ncbi_102268082	3.03161	5.84063e-105	3.39163e-106
ncbi_102288151	1.12717	1.48909e-104	8.67658e-106
ncbi_102268485	-2.77226	1.95719e-104	1.1417e-105
ncbi_102281035	-1.75027	2.00538e-104	1.17114e-105
ncbi_102284284	3.12434	2.97843e-104	1.74334e-105
ncbi_102280536	-1.86613	6.80797e-104	3.99834e-105
ncbi_102286099	2.14084	7.63233e-104	4.48753e-105
ncbi_102286522	-1.46193	8.9916e-104	5.29267e-105
ncbi_102281039	3.4411	4.42532e-103	2.61654e-104
ncbi_102275710	1.33265	5.4508e-103	3.22648e-104
ncbi_102273613	-1.86509	7.24662e-103	4.29905e-104
ncbi_102280786	4.68821	7.42507e-103	4.40982e-104
ncbi_102278769	3.0615	1.26033e-102	7.50184e-104
ncbi_102276629	-3.21892	1.62713e-102	9.69591e-104
ncbi_102271917	-3.05344	1.71676e-102	1.02414e-103
ncbi_102264667	1.89232	3.12667e-102	1.86729e-103
ncbi_102273611	-3.65902	4.00011e-102	2.39156e-103
ncbi_102279047	-1.6226	4.91301e-102	2.9406e-103
ncbi_102270146	-6.59895	7.93925e-102	4.75715e-103
ncbi_102276469	-2.7334	9.71827e-102	5.83597e-103
ncbi_102267870	-4.82991	3.67898e-101	2.21414e-102
ncbi_102286052	-8.74203	4.54279e-101	2.73702e-102
ncbi_102264377	8.84465	4.94419e-101	2.98213e-102
ncbi_102277876	1.05852	7.36876e-101	4.45426e-102
ncbi_102279368	1.31834	7.97446e-101	4.82566e-102
ncbi_102274086	-2.71918	1.03132e-100	6.25453e-102
ncbi_102288136	1.20228	1.19423e-100	7.25835e-102
ncbi_102274379	2.62024	1.32953e-100	8.08945e-102
ncbi_102278899	9.21383	3.7482e-100	2.28799e-101
ncbi_102283808	-1.26331	4.74299e-100	2.89837e-101
ncbi_102282566	-2.57331	5.9902e-100	3.66448e-101
ncbi_102277871	2.40879	7.09286e-100	4.34372e-101
ncbi_102276154	1.10057	8.32176e-100	5.1018e-101
ncbi_102285379	-1.8148	1.49187e-99	9.16588e-101
ncbi_102283386	-1.33403	3.29304e-99	2.02538e-100
ncbi_102271244	1.57876	3.69714e-99	2.27637e-100
ncbi_102266471	-1.82399	6.16815e-99	3.80186e-100
MSTRG.15495	-4.66588	6.47119e-99	3.99292e-100
ncbi_102281034	-5.02606	1.7328e-98	1.07263e-99
ncbi_102278350	6.91059	2.7382e-98	1.6986e-99
ncbi_102264900	1.28503	6.56741e-98	4.08267e-99
ncbi_102279913	-6.1158	8.62314e-98	5.36632e-99
ncbi_102279077	-2.52601	3.16815e-97	1.97578e-98
ncbi_102277552	-1.77677	3.38456e-97	2.11298e-98
ncbi_102280504	-5.65962	4.12917e-97	2.58056e-98
ncbi_102277302	1.05705	4.41377e-97	2.76134e-98
ncbi_102266290	-8.90467	4.64949e-97	2.91188e-98
MSTRG.12617	2.21978	6.57313e-97	4.12531e-98
ncbi_102276973	-2.63564	9.36209e-97	5.88184e-98
ncbi_102275864	-2.57635	9.78014e-97	6.15095e-98
ncbi_102272716	-2.84877	1.10355e-96	6.94778e-98
ncbi_102283378	-3.45991	1.33011e-96	8.38291e-98
ncbi_102271809	-3.59954	3.29912e-96	2.08143e-97
ncbi_102283958	1.39627	3.81101e-96	2.4069e-97
ncbi_102273683	1.04795	6.22746e-96	3.93716e-97
ncbi_102282553	-3.23407	9.14766e-96	5.79547e-97
ncbi_102286883	7.633	1.71763e-95	1.08934e-96
ncbi_102283154	2.00387	2.62652e-95	1.66749e-96
ncbi_102276162	-6.17756	2.91014e-95	1.84948e-96
ncbi_102279000	-2.42793	5.56735e-95	3.54924e-96
ncbi_102264693	-1.82747	5.84952e-95	3.73686e-96
ncbi_102264772	-4.851	8.27262e-95	5.29028e-96
ncbi_102267480	-1.71324	1.01766e-94	6.51461e-96
ncbi_102276236	-2.07265	1.08592e-94	6.95871e-96
ncbi_102285465	4.26007	1.46584e-94	9.40298e-96
ncbi_102271919	-9.96434	2.6797e-94	1.72073e-95
ncbi_102264496	4.06353	3.08342e-94	1.98201e-95
ncbi_102275622	1.02047	3.72006e-94	2.3937e-95
ncbi_102277769	-1.72118	3.82932e-94	2.46653e-95
ncbi_102275979	4.01875	4.82212e-94	3.11238e-95
ncbi_102287645	1.87907	5.12766e-94	3.31297e-95
ncbi_102264366	-8.98726	2.66001e-93	1.7239e-94
ncbi_102264410	1.67139	3.23799e-93	2.10062e-94
ncbi_102277678	-1.6704	5.34307e-93	3.4698e-94
ncbi_102285473	-4.13153	7.8341e-93	5.09265e-94
ncbi_102271286	2.44444	1.00166e-92	6.51802e-94
ncbi_102284342	8.8647	1.29529e-92	8.43734e-94
ncbi_102284466	1.12107	1.77412e-92	1.15681e-93
ncbi_102272522	-2.29002	2.1929e-92	1.43422e-93
ncbi_102265533	-5.72278	2.74835e-92	1.79931e-93
ncbi_102269013	-1.29805	3.56233e-92	2.33456e-93
ncbi_102288252	1.01658	5.02447e-92	3.29609e-93
ncbi_102271093	-6.42051	5.48471e-92	3.60164e-93
MSTRG.9003	2.98451	6.92469e-92	4.5518e-93
ncbi_102277407	-1.9385	1.67276e-91	1.10066e-92
ncbi_102269941	-2.21811	2.62908e-91	1.73339e-92
ncbi_102288301	-1.85644	2.91102e-91	1.92119e-92
MSTRG.16922	1.86621	3.24229e-91	2.14197e-92
ncbi_102279424	7.50522	4.53043e-91	2.99594e-92
ncbi_102286475	-2.8732	4.70112e-91	3.11193e-92
ncbi_102278815	1.22393	8.93536e-91	5.9207e-92
MSTRG.14998	-4.14187	1.05785e-90	7.01643e-92
ncbi_102268501	-2.48413	1.28296e-90	8.51802e-92
ncbi_102286482	-2.4458	1.54077e-90	1.02399e-91
ncbi_102277751	-2.37083	2.12524e-90	1.41524e-91
ncbi_102267061	9.69174	2.30219e-90	1.53459e-91
ncbi_102277930	-2.94423	4.87388e-90	3.25526e-91
ncbi_102267577	2.72847	7.67173e-90	5.12902e-91
ncbi_102266968	-1.57503	1.04152e-89	6.97005e-91
ncbi_102279512	-5.95345	2.71322e-89	1.81933e-90
ncbi_102282210	5.64269	3.46882e-89	2.32828e-90
ncbi_102273047	4.38633	5.12825e-89	3.44887e-90
ncbi_102278577	4.03005	5.18255e-89	3.48881e-90
ncbi_102278740	2.71278	5.25833e-89	3.5433e-90
ncbi_102277090	-3.8038	5.66819e-89	3.82323e-90
ncbi_102269618	-5.30066	6.33555e-89	4.27755e-90
ncbi_102288371	1.42692	8.59595e-89	5.80938e-90
ncbi_102276129	-1.677	1.09284e-88	7.39293e-90
ncbi_3119753	5.68617	1.16941e-88	7.91868e-90
ncbi_102270573	-1.24327	1.91684e-88	1.29925e-89
ncbi_102264994	-1.72554	3.53094e-88	2.39797e-89
ncbi_102274480	1.48416	3.85731e-88	2.62217e-89
ncbi_102285581	-2.91297	4.33869e-88	2.95227e-89
ncbi_102288002	4.9583	9.55713e-88	6.52211e-89
ncbi_102275278	1.10871	1.40068e-87	9.56796e-89
ncbi_102270068	-5.6865	3.87659e-87	2.65832e-88
MSTRG.13424	-2.54997	4.68353e-87	3.21477e-88
ncbi_102283914	-7.81134	4.85885e-87	3.33832e-88
ncbi_102274495	-2.14034	4.91863e-87	3.38264e-88
ncbi_102279656	-4.80556	1.38823e-86	9.55631e-88
ncbi_102283047	-1.97204	1.54174e-86	1.06232e-87
ncbi_102287818	1.37966	1.64537e-86	1.13481e-87
ncbi_102278753	1.64591	2.37166e-86	1.6373e-87
ncbi_102277718	1.8068	3.20322e-86	2.21561e-87
ncbi_102286144	2.87101	3.29032e-86	2.27803e-87
ncbi_102285481	-1.71561	3.32223e-86	2.30232e-87
ncbi_102265694	-1.39422	4.04166e-86	2.80356e-87
ncbi_102273939	-1.47011	4.6621e-86	3.2401e-87
ncbi_102274397	1.61459	4.68869e-86	3.26167e-87
ncbi_102267447	-1.50072	5.25064e-86	3.65606e-87
ncbi_102277996	-7.42735	6.94494e-86	4.8404e-87
ncbi_102281723	-2.26821	9.88133e-86	6.89595e-87
ncbi_102265462	-2.98016	9.88133e-86	6.90003e-87
ncbi_102269660	-1.78599	1.70296e-85	1.19141e-86
MSTRG.14891	6.38113	2.11686e-85	1.48377e-86
ncbi_102288385	7.83682	2.1743e-85	1.52548e-86
ncbi_102285715	-7.53671	2.32972e-85	1.63605e-86
MSTRG.11353	-2.30392	2.34477e-85	1.64817e-86
ncbi_102270689	1.97318	4.08275e-85	2.87252e-86
ncbi_102266484	-1.49877	5.91194e-85	4.1673e-86
ncbi_102266736	-1.47355	6.27214e-85	4.42535e-86
ncbi_102265183	-1.46478	6.39125e-85	4.51361e-86
ncbi_102265277	-4.38681	6.78463e-85	4.7959e-86
ncbi_102274202	-5.34258	9.73007e-85	6.88439e-86
ncbi_102282215	-4.28677	1.13637e-84	8.04776e-86
ncbi_102278106	-2.72372	1.30864e-84	9.27639e-86
ncbi_102266592	-5.23374	1.75875e-84	1.24787e-85
ncbi_102272565	10.8659	2.22002e-84	1.57808e-85
ncbi_102270429	-2.25219	2.55642e-84	1.8189e-85
ncbi_102271639	1.28529	2.77565e-84	1.97671e-85
ncbi_102275618	4.75067	4.35718e-84	3.1059e-85
ncbi_102281295	-1.66886	4.7873e-84	3.41566e-85
ncbi_102285222	-3.11904	5.51201e-84	3.93637e-85
ncbi_102277644	-2.54153	6.97979e-84	4.98919e-85
ncbi_102286299	-1.88182	7.13595e-84	5.10552e-85
ncbi_102280324	-2.66857	2.24636e-83	1.60868e-84
ncbi_102278161	-2.17827	2.61091e-83	1.87146e-84
ncbi_102286659	-1.39583	2.65329e-83	1.90535e-84
ncbi_102287552	-2.78876	4.23012e-83	3.04327e-84
ncbi_102265804	-1.85527	4.77739e-83	3.44331e-84
ncbi_102277515	-1.84635	2.06368e-82	1.49012e-83
ncbi_102283935	-3.33298	2.19899e-82	1.58928e-83
ncbi_102266946	-5.22761	2.94183e-82	2.13004e-83
ncbi_102265278	-13.1491	2.95296e-82	2.14005e-83
ncbi_102287249	-1.93364	4.57309e-82	3.3172e-83
ncbi_102274360	-4.21019	5.43467e-82	3.94576e-83
ncbi_102275129	-4.317	1.31456e-81	9.55289e-83
ncbi_102279778	-1.48436	2.95537e-81	2.15351e-82
ncbi_102265502	-4.28876	3.95355e-81	2.88348e-82
MSTRG.13208	-2.06618	4.50092e-81	3.28567e-82
ncbi_102285624	-3.33116	4.84372e-81	3.53911e-82
ncbi_102286850	2.87832	1.04087e-80	7.61208e-82
ncbi_102268099	-10.9054	1.31903e-80	9.65502e-82
ncbi_102283778	-2.81945	2.19773e-80	1.61015e-81
ncbi_102265930	-1.77588	2.38731e-80	1.75062e-81
ncbi_102283091	-1.6503	2.82319e-80	2.07212e-81
ncbi_102285960	-2.51454	3.64656e-80	2.68126e-81
ncbi_102288340	-3.35354	3.88155e-80	2.85661e-81
ncbi_102287443	-5.14682	4.00468e-80	2.94987e-81
ncbi_102269667	-3.85952	6.59576e-80	4.86719e-81
ncbi_102265779	-2.22344	7.55631e-80	5.581e-81
MSTRG.6124	-4.51687	9.22786e-80	6.82168e-81
ncbi_102269682	-1.69718	2.07157e-79	1.53551e-80
ncbi_102266843	1.44712	2.70944e-79	2.0119e-80
ncbi_102272152	-2.85439	2.73397e-79	2.03192e-80
ncbi_102277345	5.24286	2.78987e-79	2.07531e-80
ncbi_102270984	-1.55758	6.06261e-79	4.51782e-80
ncbi_102287858	-3.82164	6.3132e-79	4.70873e-80
ncbi_102276240	2.42658	9.5066e-79	7.09682e-80
ncbi_102286778	-2.23924	1.20213e-78	8.98203e-80
ncbi_102279411	-2.20579	1.36007e-78	1.01711e-79
ncbi_102283867	-2.74345	1.73044e-78	1.29523e-79
ncbi_102272486	-2.21624	1.78974e-78	1.34198e-79
ncbi_102285758	-6.55565	1.8829e-78	1.41307e-79
ncbi_102269501	-2.50471	2.5317e-78	1.90166e-79
MSTRG.6045	-3.53989	2.73119e-78	2.05331e-79
ncbi_102276752	-1.97354	3.08324e-78	2.32002e-79
ncbi_102276380	-4.75117	5.6676e-78	4.27213e-79
ncbi_102270505	-6.96268	5.68762e-78	4.29099e-79
ncbi_102278355	-2.30745	6.2754e-78	4.73858e-79
ncbi_102266785	-1.28129	6.32653e-78	4.78136e-79
ncbi_102270451	4.94739	8.11073e-78	6.13516e-79
ncbi_102275754	-12.5438	8.24633e-78	6.24317e-79
ncbi_102283564	-1.58523	1.19337e-77	9.04271e-79
ncbi_102268715	-3.23995	1.24769e-77	9.46255e-79
ncbi_102277020	9.17991	1.28916e-77	9.78558e-79
ncbi_102267727	1.80657	2.28075e-77	1.73275e-78
ncbi_102283282	-1.54907	3.08099e-77	2.34275e-78
ncbi_102269809	-4.23081	3.10972e-77	2.36665e-78
ncbi_102267212	7.20823	3.35094e-77	2.55244e-78
ncbi_102268065	-1.80102	4.97172e-77	3.79357e-78
ncbi_102277505	-4.63718	5.47011e-77	4.17748e-78
ncbi_102284015	5.25172	5.78071e-77	4.4185e-78
ncbi_102273875	-2.1252	6.31575e-77	4.83163e-78
ncbi_102274174	-3.88773	6.76582e-77	5.18041e-78
ncbi_102267202	6.99405	8.14398e-77	6.24101e-78
ncbi_102279307	1.00732	9.62703e-77	7.39024e-78
ncbi_102278534	6.56648	1.01944e-76	7.8325e-78
ncbi_102276278	1.64389	1.09944e-76	8.45442e-78
ncbi_102273934	-3.5025	1.42354e-76	1.09561e-77
ncbi_102287626	3.6651	1.50712e-76	1.16093e-77
ncbi_102274672	7.51266	1.52458e-76	1.17539e-77
ncbi_102268907	-4.673	1.68508e-76	1.30024e-77
ncbi_102285401	-1.554	1.78648e-76	1.37966e-77
ncbi_102266073	-1.51624	2.38251e-76	1.84154e-77
ncbi_102274070	1.45149	2.92347e-76	2.2616e-77
ncbi_102271039	-9.21735	3.6184e-76	2.80159e-77
ncbi_102269972	1.64796	4.29481e-76	3.32814e-77
ncbi_102288114	-2.4848	4.41856e-76	3.42696e-77
ncbi_102270903	-2.21805	5.64854e-76	4.38837e-77
ncbi_102276406	-2.64803	7.86353e-76	6.1144e-77
ncbi_102282575	1.15905	1.09152e-75	8.50171e-77
ncbi_102284330	1.69247	1.1774e-75	9.17842e-77
ncbi_102284081	9.10404	1.3503e-75	1.05351e-76
ncbi_102269607	-1.77888	1.5269e-75	1.19231e-76
ncbi_102280887	-1.59619	1.66984e-75	1.30503e-76
ncbi_102266863	-1.89605	1.69796e-75	1.32812e-76
MSTRG.15911	-8.04166	2.24227e-75	1.75536e-76
ncbi_102274888	-1.22258	4.87291e-75	3.82119e-76
ncbi_102277646	-7.40804	5.53364e-75	4.34297e-76
ncbi_102284779	-1.25755	6.3087e-75	4.95544e-76
ncbi_102277188	-3.56004	8.00709e-75	6.2948e-76
ncbi_102272039	-2.28049	1.12635e-74	8.8623e-76
MSTRG.9596	-4.41467	1.33515e-74	1.05139e-75
ncbi_102284561	-1.6021	1.39801e-74	1.10275e-75
ncbi_102279731	-1.9175	1.47288e-74	1.16277e-75
ncbi_102278913	1.27362	1.69744e-74	1.3423e-75
ncbi_102266806	1.5313	1.83733e-74	1.45414e-75
ncbi_102287409	-1.26653	2.03251e-74	1.60995e-75
ncbi_102275959	-1.18715	2.23946e-74	1.77536e-75
ncbi_102265906	-2.24011	2.43976e-74	1.93575e-75
ncbi_102284754	7.14995	2.81164e-74	2.23267e-75
ncbi_102271117	-8.4789	3.21281e-74	2.55547e-75
ncbi_102279340	2.17528	3.80401e-74	3.02823e-75
ncbi_102276518	2.89101	6.13837e-74	4.89058e-75
ncbi_102265019	-1.30815	6.58869e-74	5.25371e-75
ncbi_102274828	-4.11831	6.90004e-74	5.50654e-75
ncbi_102267722	11.3077	7.92807e-74	6.33743e-75
ncbi_102278711	-2.04735	8.8131e-74	7.05071e-75
ncbi_102267597	-4.45568	8.92481e-74	7.14598e-75
MSTRG.452	2.61728	1.05197e-73	8.42995e-75
ncbi_102284972	-3.9389	1.09587e-73	8.78894e-75
ncbi_102275393	-3.91256	1.72555e-73	1.38619e-74
ncbi_102286467	-1.45273	1.95686e-73	1.5733e-74
ncbi_102283245	-2.08021	3.26743e-73	2.62914e-74
ncbi_102268762	-1.72437	4.42222e-73	3.56126e-74
ncbi_102283107	1.33442	7.3359e-73	5.91253e-74
ncbi_102267713	-1.69363	1.04853e-72	8.47162e-74
ncbi_102273900	-1.29908	1.08018e-72	8.74167e-74
ncbi_102280633	1.2216	1.18792e-72	9.62137e-74
ncbi_102283038	-2.25007	1.49274e-72	1.21001e-73
ncbi_102282904	-2.11694	1.65326e-72	1.34122e-73
ncbi_102284276	-2.23073	2.52918e-72	2.05349e-73
ncbi_102266168	-8.97855	3.16557e-72	2.57227e-73
ncbi_102286315	-1.38811	3.34678e-72	2.72345e-73
ncbi_102265464	7.90377	3.34678e-72	2.72395e-73
ncbi_102268359	9.37337	3.99291e-72	3.25247e-73
ncbi_102274932	1.3431	4.3869e-72	3.57919e-73
ncbi_102278762	-3.36726	5.17224e-72	4.22336e-73
MSTRG.12186	5.55897	6.2267e-72	5.08847e-73
ncbi_102272651	2.10422	7.32689e-72	5.99239e-73
MSTRG.12416	-8.06878	9.49276e-72	7.77632e-73
ncbi_102286739	1.18405	1.00569e-71	8.24512e-73
ncbi_102284029	-2.44661	1.05409e-71	8.64888e-73
ncbi_102269520	1.691	1.10048e-71	9.03676e-73
ncbi_102281387	-1.83906	1.204e-71	9.89481e-73
ncbi_102280928	-1.67763	1.51334e-71	1.2447e-72
ncbi_102280544	1.38011	2.48387e-71	2.04623e-72
ncbi_102267457	-2.09623	2.53189e-71	2.08747e-72
ncbi_102265772	3.33431	2.58427e-71	2.13236e-72
ncbi_102267802	-2.36723	2.68873e-71	2.22033e-72
ncbi_102268930	-2.19889	3.84926e-71	3.18123e-72
ncbi_102267132	-3.38614	5.00704e-71	4.14138e-72
ncbi_102283493	1.21005	5.33591e-71	4.41692e-72
ncbi_102264480	-2.06119	6.1602e-71	5.10331e-72
ncbi_102268544	-3.94862	7.4949e-71	6.21893e-72
ncbi_102279096	9.26327	8.60105e-71	7.14813e-72
ncbi_102264536	-2.04584	1.10581e-70	9.21932e-72
ncbi_102270724	-2.38133	1.10733e-70	9.23933e-72
ncbi_102283365	-1.34436	1.31533e-70	1.09835e-71
ncbi_102279963	-1.42617	1.58666e-70	1.32597e-71
ncbi_102282294	-1.74548	1.68547e-70	1.40966e-71
ncbi_102281767	-3.13691	1.77968e-70	1.48963e-71
ncbi_102285477	-2.68481	2.32087e-70	1.94569e-71
ncbi_102287758	7.08414	2.45135e-70	2.05669e-71
ncbi_102266636	-9.29936	2.52855e-70	2.12313e-71
ncbi_102266883	-1.70067	2.5617e-70	2.15266e-71
ncbi_102278299	-1.73912	4.06761e-70	3.4208e-71
ncbi_102281406	-1.51602	4.53846e-70	3.81978e-71
ncbi_102287052	10.0115	4.84255e-70	4.07891e-71
ncbi_102275499	-1.55811	4.8808e-70	4.11436e-71
ncbi_102285554	-1.41928	5.13819e-70	4.33472e-71
ncbi_102284695	1.88597	5.3192e-70	4.49094e-71
ncbi_102280364	-1.94408	8.17251e-70	6.90535e-71
MSTRG.1099	-5.36293	9.32778e-70	7.88766e-71
ncbi_102269267	2.02862	1.18524e-69	1.00303e-70
ncbi_102288071	-12.1259	1.18648e-69	1.00487e-70
ncbi_102275989	-2.32993	1.88326e-69	1.59872e-70
ncbi_102266540	-1.00119	1.94295e-69	1.65068e-70
ncbi_102269362	-2.30354	3.54054e-69	3.01497e-70
ncbi_102273817	-2.1846	4.50046e-69	3.83834e-70
ncbi_102285744	9.18446	6.142e-69	5.24648e-70
ncbi_102273844	-3.9021	7.25013e-69	6.19784e-70
MSTRG.4907	-4.29972	7.61857e-69	6.51783e-70
ncbi_102267972	-1.57658	9.57266e-69	8.19592e-70
ncbi_102273599	-1.59751	1.03051e-68	8.8298e-70
ncbi_102267418	-3.21304	1.52896e-68	1.31209e-69
ncbi_102270577	-2.23773	2.1009e-68	1.8043e-69
ncbi_102284073	5.63407	4.34259e-68	3.73525e-69
ncbi_102265465	1.03398	4.836e-68	4.16285e-69
ncbi_102284000	2.06781	5.73654e-68	4.94183e-69
ncbi_102271319	1.61017	8.15917e-68	7.03962e-69
MSTRG.4343	8.59619	8.45728e-68	7.30242e-69
MSTRG.3295	8.23601	8.82351e-68	7.62447e-69
ncbi_102288355	-3.2295	9.98589e-68	8.63548e-69
ncbi_102266671	1.28804	1.04159e-67	9.02113e-69
ncbi_102278052	-1.86559	1.08196e-67	9.37792e-69
ncbi_102266369	-1.5932	1.16809e-67	1.01322e-68
ncbi_102269033	1.16524	1.54249e-67	1.33899e-68
ncbi_102270201	-4.45751	1.87516e-67	1.62901e-68
ncbi_102272745	-2.08187	2.21226e-67	1.92333e-68
ncbi_102271420	-2.11251	4.51553e-67	3.9377e-68
ncbi_102273894	-1.42624	5.23506e-67	4.56861e-68
ncbi_102283357	-2.13181	8.07136e-67	7.05984e-68
ncbi_102278545	-2.28061	8.17494e-67	7.15584e-68
ncbi_102283624	-7.54689	1.07083e-66	9.38042e-68
ncbi_102273811	6.05036	1.16425e-66	1.02065e-67
ncbi_102269287	-2.06402	1.95164e-66	1.71221e-67
ncbi_102282900	-5.07703	2.97733e-66	2.61404e-67
ncbi_102286264	-1.94916	3.42053e-66	3.00542e-67
ncbi_102283709	-1.83959	3.77441e-66	3.31885e-67
ncbi_102274816	-1.74869	5.51305e-66	4.85492e-67
ncbi_102266737	1.18875	6.10238e-66	5.37793e-67
ncbi_102276353	2.21372	7.03543e-66	6.20486e-67
MSTRG.3935	2.42626	9.17867e-66	8.10721e-67
ncbi_102288157	7.47776	3.39754e-65	3.00767e-66
MSTRG.18218	-6.16849	3.57044e-65	3.16544e-66
ncbi_102266104	-4.53169	1.03315e-64	9.18687e-66
ncbi_102276551	6.13676	1.13941e-64	1.01393e-65
ncbi_102269262	-1.9264	1.2104e-64	1.07791e-65
ncbi_102273663	1.89666	1.43883e-64	1.28228e-65
ncbi_102287561	-1.55438	1.48517e-64	1.32456e-65
ncbi_102276064	-1.64393	4.41673e-64	3.94491e-65
ncbi_102275218	-1.95642	4.8881e-64	4.36916e-65
ncbi_102267944	-2.81666	9.16897e-64	8.20162e-65
ncbi_102284294	4.85798	1.23622e-63	1.10661e-64
ncbi_102281310	-1.4828	1.73317e-63	1.55261e-64
ncbi_102272944	-2.44151	2.09324e-63	1.87931e-64
MSTRG.9863	-1.34157	2.41404e-63	2.16892e-64
ncbi_102269145	8.89645	2.68239e-63	2.4118e-64
ncbi_102285153	-2.15308	2.93811e-63	2.64366e-64
ncbi_102269297	1.17444	2.95126e-63	2.65744e-64
ncbi_102278642	1.32034	3.06904e-63	2.76552e-64
ncbi_102265054	-2.50482	3.91689e-63	3.53211e-64
MSTRG.6582	-1.41028	4.43422e-63	4.00155e-64
ncbi_102274412	-3.47087	6.20603e-63	5.60867e-64
ncbi_102270843	4.66403	6.34996e-63	5.74714e-64
ncbi_102284158	1.07942	8.61654e-63	7.80993e-64
ncbi_102283535	-2.43109	8.66529e-63	7.85984e-64
ncbi_102273857	-4.6096	1.49308e-62	1.35725e-63
ncbi_102275197	-4.75696	1.73558e-62	1.57884e-63
ncbi_102285578	11.6333	1.9715e-62	1.79476e-63
ncbi_102282116	11.5317	2.23178e-62	2.03318e-63
ncbi_102272887	-9.13232	4.04122e-62	3.69762e-63
ncbi_102284731	-5.53775	4.3869e-62	4.01681e-63
ncbi_102275666	-1.24803	6.82228e-62	6.25124e-63
ncbi_102279335	-4.16964	6.97109e-62	6.3922e-63
ncbi_102271054	-1.64898	7.58966e-62	6.96442e-63
ncbi_102264537	-2.81826	7.87989e-62	7.23594e-63
ncbi_102270793	-1.45112	7.93674e-62	7.29339e-63
ncbi_102266574	-1.39573	7.99653e-62	7.35362e-63
ncbi_102270886	-2.06071	1.05015e-61	9.67105e-63
ncbi_102288000	1.09712	1.22784e-61	1.13156e-62
ncbi_102279439	-1.78024	1.39089e-61	1.28457e-62
ncbi_102283820	-1.94476	4.12364e-61	3.81662e-62
ncbi_102275652	-1.10846	4.37138e-61	4.0488e-62
ncbi_102279871	1.33233	4.46353e-61	4.1371e-62
ncbi_102273137	-1.45647	4.65377e-61	4.3165e-62
ncbi_102277480	3.80548	5.72259e-61	5.31165e-62
ncbi_102286766	-3.44359	6.39092e-61	5.93621e-62
ncbi_102287203	1.1971	7.13472e-61	6.63179e-62
ncbi_102280049	-8.27457	7.58973e-61	7.05974e-62
ncbi_102285703	-2.9392	8.82546e-61	8.21502e-62
ncbi_102278461	-2.21016	8.88292e-61	8.27437e-62
ncbi_102281076	-11.3565	9.75092e-61	9.08935e-62
ncbi_102265903	-1.19719	1.01049e-60	9.42602e-62
ncbi_102266639	-7.96612	1.5824e-60	1.47818e-61
ncbi_102286068	-5.53372	1.98977e-60	1.86003e-61
ncbi_102270608	7.38	2.18303e-60	2.04213e-61
ncbi_102276495	-7.88264	2.31207e-60	2.16437e-61
ncbi_102283617	-9.52107	2.64099e-60	2.47402e-61
ncbi_102268759	-1.48523	2.73847e-60	2.56714e-61
ncbi_102281301	-9.50921	4.20296e-60	3.94557e-61
ncbi_102264966	-1.22132	4.29164e-60	4.03165e-61
ncbi_102281014	-1.12517	4.65007e-60	4.37144e-61
MSTRG.14240	8.53867	4.68791e-60	4.41011e-61
ncbi_102278009	7.64428	6.81574e-60	6.41635e-61
ncbi_102274829	-2.45321	8.19835e-60	7.72336e-61
MSTRG.923	-6.83634	1.04563e-59	9.87118e-61
ncbi_102276351	-2.18216	1.06421e-59	1.00536e-60
MSTRG.13422	-2.26842	1.07725e-59	1.0184e-60
ncbi_102276996	1.30729	1.10568e-59	1.046e-60
ncbi_102287047	1.93815	1.21242e-59	1.14778e-60
ncbi_102270875	10.2622	1.5672e-59	1.48468e-60
ncbi_102264870	-1.62004	1.85729e-59	1.76441e-60
ncbi_102278937	-1.43961	2.02771e-59	1.92764e-60
ncbi_102280023	-1.85668	3.65912e-59	3.48338e-60
ncbi_102271393	-1.87447	4.024e-59	3.83339e-60
ncbi_102272785	7.38262	4.27137e-59	4.07187e-60
ncbi_102285260	-2.68954	4.73659e-59	4.51849e-60
MSTRG.16648	-2.53827	6.53077e-59	6.23437e-60
ncbi_102283736	-4.65535	7.53422e-59	7.20223e-60
ncbi_102277604	2.59933	7.92878e-59	7.58465e-60
ncbi_102279847	7.76818	8.20025e-59	7.84974e-60
ncbi_102285723	-2.86583	1.48771e-58	1.42609e-59
ncbi_102284835	-8.72573	1.8901e-58	1.81431e-59
ncbi_102281587	-1.4931	2.08107e-58	1.99899e-59
ncbi_102278875	-1.76889	2.46114e-58	2.3657e-59
ncbi_102285714	1.269	3.86192e-58	3.71471e-59
ncbi_102268255	6.47109	4.99024e-58	4.80332e-59
ncbi_102267537	2.13509	5.05315e-58	4.8672e-59
ncbi_102274155	-4.29068	6.1118e-58	5.89498e-59
MSTRG.4296	1.0898	6.69409e-58	6.46103e-59
ncbi_102283814	3.04812	7.28981e-58	7.04083e-59
ncbi_102284598	-2.93322	7.67346e-58	7.41645e-59
ncbi_102284268	1.67982	8.49488e-58	8.22157e-59
ncbi_102276849	-2.04553	8.56876e-58	8.29874e-59
MSTRG.9403	4.04264	1.15842e-57	1.12268e-58
ncbi_102279354	-1.34043	1.52389e-57	1.47789e-58
ncbi_102268702	2.77529	2.3006e-57	2.23418e-58
ncbi_102279627	-3.94912	2.99936e-57	2.91673e-58
ncbi_102265938	-1.52695	3.25213e-57	3.16468e-58
ncbi_102267712	1.92333	3.52696e-57	3.43679e-58
ncbi_102271468	9.21529	3.53554e-57	3.44748e-58
MSTRG.15203	-8.65105	3.92159e-57	3.82911e-58
ncbi_102272957	1.39002	5.01262e-57	4.90433e-58
ncbi_102284567	-1.3038	5.20497e-57	5.09597e-58
ncbi_102284665	-1.98197	5.63819e-57	5.52383e-58
ncbi_102287218	-2.23298	1.04654e-56	1.02669e-57
MSTRG.8826	2.22463	1.1017e-56	1.08154e-57
ncbi_102277722	-3.69784	1.26485e-56	1.24338e-57
ncbi_102282234	-1.39781	1.35125e-56	1.3292e-57
ncbi_102273115	1.32852	1.4145e-56	1.39235e-57
ncbi_102279839	-1.21583	1.55275e-56	1.53049e-57
ncbi_102278075	-1.51412	1.57787e-56	1.55734e-57
ncbi_102268437	2.17389	1.59464e-56	1.57494e-57
ncbi_102281432	2.58223	1.6508e-56	1.63258e-57
ncbi_102265344	-1.53058	1.85855e-56	1.83927e-57
ncbi_102266538	-2.8862	1.95508e-56	1.93609e-57
ncbi_102286979	1.71895	2.34147e-56	2.32028e-57
ncbi_102276605	-1.2579	2.34309e-56	2.32343e-57
ncbi_102283289	-1.91253	2.41681e-56	2.39813e-57
ncbi_102265241	-1.2681	2.6387e-56	2.62004e-57
ncbi_102287267	-2.69941	2.82481e-56	2.8067e-57
ncbi_102285192	-10.0585	2.86807e-56	2.85159e-57
ncbi_102287365	-1.40496	2.87829e-56	2.86365e-57
ncbi_102282836	-1.77257	3.0224e-56	3.00902e-57
MSTRG.1026	-8.43671	3.06522e-56	3.05368e-57
ncbi_102280037	-1.83868	3.1233e-56	3.1136e-57
ncbi_102269256	-2.84276	5.24258e-56	5.23669e-57
ncbi_102281988	-1.77558	5.48195e-56	5.47941e-57
ncbi_102273673	-1.85894	7.11941e-56	7.12552e-57
ncbi_102271277	-5.74572	8.04074e-56	8.05295e-57
ncbi_102272780	2.35548	9.16576e-56	9.1918e-57
ncbi_102287065	-1.35663	9.39016e-56	9.42304e-57
ncbi_102265805	-2.29302	9.78523e-56	9.83242e-57
ncbi_102266959	-11.8112	9.97969e-56	1.00346e-56
ncbi_102279918	2.47275	9.97969e-56	1.0041e-56
ncbi_102276562	-2.59946	1.12114e-55	1.12877e-56
ncbi_102280156	5.22715	1.49368e-55	1.50779e-56
ncbi_102269857	10.2026	2.09838e-55	2.11959e-56
ncbi_102270966	-5.97473	2.40947e-55	2.43701e-56
ncbi_102267393	-1.24116	2.62702e-55	2.65878e-56
ncbi_3126314	8.99172	3.32445e-55	3.36684e-56
ncbi_102265778	8.73606	3.79533e-55	3.84622e-56
ncbi_102284935	-1.96921	4.60688e-55	4.6717e-56
ncbi_102267558	-1.35554	4.6463e-55	4.71475e-56
ncbi_102287071	-1.74348	5.48267e-55	5.56706e-56
ncbi_102275257	-3.63822	5.60124e-55	5.69116e-56
ncbi_102275183	-2.2587	9.94147e-55	1.01208e-55
ncbi_102270756	-1.07966	1.07545e-54	1.09555e-55
ncbi_102281288	-2.02574	1.16196e-54	1.18445e-55
ncbi_102275889	8.26679	1.31537e-54	1.3417e-55
MSTRG.8244	-3.09618	1.71734e-54	1.75398e-55
ncbi_102266556	1.92874	1.82566e-54	1.86582e-55
ncbi_102270482	-1.53493	2.64928e-54	2.71281e-55
ncbi_102266704	6.89575	3.26018e-54	3.34052e-55
ncbi_102285166	-1.1038	4.09293e-54	4.19919e-55
ncbi_102281404	1.8891	4.39581e-54	4.51575e-55
MSTRG.17882	1.02306	5.47251e-54	5.62906e-55
ncbi_102265974	1.33682	6.39339e-54	6.5805e-55
ncbi_102282809	4.00856	7.26048e-54	7.48736e-55
ncbi_102276390	9.66959	8.07068e-54	8.3282e-55
ncbi_102277957	-7.28367	8.32557e-54	8.59673e-55
ncbi_102283104	1.09856	8.55953e-54	8.84396e-55
ncbi_102283130	-1.11639	9.87139e-54	1.02059e-54
MSTRG.13423	-2.5921	1.00895e-53	1.04382e-54
ncbi_102276896	6.54579	1.06178e-53	1.09917e-54
ncbi_102278570	-1.04999	1.1225e-53	1.16351e-54
ncbi_102266881	-1.49846	1.24182e-53	1.28801e-54
ncbi_102269871	1.47814	1.34151e-53	1.39318e-54
ncbi_102274378	-2.77364	1.39123e-53	1.44573e-54
ncbi_102271626	5.49338	1.68208e-53	1.74908e-54
ncbi_102281860	2.84125	2.04229e-53	2.125e-54
ncbi_102272383	-1.74374	3.1244e-53	3.25506e-54
ncbi_102270908	8.94642	3.6134e-53	3.76689e-54
ncbi_102269699	11.0954	3.7061e-53	3.86598e-54
ncbi_102273815	5.33485	3.70631e-53	3.86865e-54
ncbi_102278532	-1.25801	3.76809e-53	3.93562e-54
ncbi_102279144	-1.2443	3.9256e-53	4.10273e-54
ncbi_102267899	2.54213	4.24411e-53	4.43841e-54
ncbi_102277910	-1.70559	7.38571e-53	7.72872e-54
ncbi_102267789	-1.13979	8.41082e-53	8.81255e-54
ncbi_102281945	-2.52499	9.34523e-53	9.79777e-54
ncbi_102268041	7.44984	9.67151e-53	1.01462e-53
ncbi_102282216	1.44925	2.06152e-52	2.16815e-53
MSTRG.11496	3.84316	2.19349e-52	2.3084e-53
ncbi_102288202	-1.58988	2.50289e-52	2.63567e-53
ncbi_102269932	-1.26973	2.65758e-52	2.80031e-53
ncbi_102274097	-3.38806	2.84516e-52	2.99985e-53
ncbi_102275573	-2.4021	3.71796e-52	3.92502e-53
ncbi_102286524	-1.35259	4.27342e-52	4.51424e-53
ncbi_102276322	-1.60249	6.74341e-52	7.13678e-53
ncbi_102273149	2.00655	6.98771e-52	7.39995e-53
ncbi_102267161	1.73574	7.20215e-52	7.63179e-53
ncbi_3119743	8.23738	8.09125e-52	8.58462e-53
MSTRG.17659	-2.72706	8.96066e-52	9.52481e-53
ncbi_102288182	5.86728	1.03449e-51	1.1003e-52
ncbi_102275271	-1.33944	1.34219e-51	1.42846e-52
ncbi_102269980	1.50643	1.5881e-51	1.69123e-52
ncbi_102267761	3.47249	1.9429e-51	2.07293e-52
ncbi_102282629	-1.27332	2.05216e-51	2.19085e-52
ncbi_102287461	1.55193	2.60331e-51	2.78097e-52
ncbi_102270959	-5.23876	2.60557e-51	2.7851e-52
ncbi_106701451	-2.43495	2.62445e-51	2.80702e-52
MSTRG.14877	5.66534	2.69737e-51	2.88679e-52
ncbi_102270894	-2.67726	3.19779e-51	3.42447e-52
ncbi_102267477	-1.53737	4.08358e-51	4.37845e-52
ncbi_102269816	-1.17733	4.99268e-51	5.35979e-52
ncbi_102265648	-1.70602	5.19666e-51	5.58219e-52
ncbi_102270715	1.53243	5.59187e-51	6.01042e-52
ncbi_102272571	1.81599	5.77321e-51	6.20914e-52
ncbi_102273253	-1.05364	5.77873e-51	6.2189e-52
ncbi_102279295	2.29834	5.95521e-51	6.41275e-52
ncbi_102275107	-3.39504	6.2778e-51	6.76428e-52
ncbi_102266106	3	6.81656e-51	7.3493e-52
ncbi_102268487	-1.9387	7.55367e-51	8.149e-52
ncbi_102264826	1.6319	7.64625e-51	8.25392e-52
ncbi_102266196	7.86377	8.51751e-51	9.20005e-52
ncbi_102274807	-4.36512	8.65249e-51	9.35157e-52
ncbi_102284190	-1.23484	8.68704e-51	9.39465e-52
ncbi_102272059	1.47818	9.2498e-51	1.00094e-51
ncbi_102287641	-6.50164	1.18515e-50	1.28325e-51
ncbi_102266381	-1.06799	1.54948e-50	1.67979e-51
ncbi_102270242	7.30264	1.58318e-50	1.71737e-51
ncbi_102273323	-1.44238	1.5973e-50	1.73374e-51
ncbi_102277324	-2.26491	1.66373e-50	1.80804e-51
ncbi_102287987	-5.13049	1.80125e-50	1.95868e-51
ncbi_102272143	-7.14975	2.06983e-50	2.2521e-51
ncbi_102272734	9.20457	2.09137e-50	2.27692e-51
ncbi_102270808	1.18892	2.75007e-50	2.9977e-51
ncbi_102285892	-4.17056	3.02271e-50	3.29889e-51
ncbi_102278311	-1.27175	3.14305e-50	3.43229e-51
ncbi_102264491	-1.17177	3.40943e-50	3.72544e-51
ncbi_102270182	1.33024	4.1523e-50	4.55087e-51
ncbi_102280915	4.40665	4.48138e-50	4.91746e-51
MSTRG.11478	-5.9542	4.64143e-50	5.09616e-51
ncbi_102267569	5.53459	4.65464e-50	5.11374e-51
ncbi_102265896	-2.18073	8.55008e-50	9.40469e-51
MSTRG.11350	-2.55838	8.85795e-50	9.74919e-51
ncbi_102275908	-4.66069	9.45652e-50	1.04205e-50
ncbi_102280325	-1.32607	9.51446e-50	1.04906e-50
ncbi_102276014	-1.13879	9.70136e-50	1.07031e-50
ncbi_102267187	-1.42857	1.2552e-49	1.38564e-50
ncbi_102283552	-2.16921	2.38686e-49	2.64278e-50
ncbi_102285190	1.11105	2.76633e-49	3.07024e-50
ncbi_102277213	1.08453	3.1258e-49	3.47127e-50
ncbi_3119742	4.60708	3.26367e-49	3.62654e-50
ncbi_102275956	-1.78826	3.52393e-49	3.91806e-50
ncbi_102274967	-3.48277	3.69317e-49	4.10868e-50
ncbi_102273640	-3.92114	3.70832e-49	4.12798e-50
ncbi_102265079	-3.11564	5.67526e-49	6.32876e-50
ncbi_102281104	-1.76394	6.21043e-49	6.92966e-50
ncbi_102286795	1.80892	6.91116e-49	7.7161e-50
MSTRG.11479	-6.50462	7.30564e-49	8.16135e-50
ncbi_102267425	-1.68526	7.46219e-49	8.34117e-50
ncbi_102265073	2.05854	7.86267e-49	8.79921e-50
ncbi_102276911	-2.96036	9.10125e-49	1.01973e-49
ncbi_102267315	-2.38062	1.08097e-48	1.21401e-49
ncbi_102281545	-1.7638	1.1382e-48	1.27903e-49
ncbi_102267856	-2.63087	1.73913e-48	1.95663e-49
ncbi_102288244	3.63662	1.83184e-48	2.06213e-49
ncbi_102270004	1.44364	1.9097e-48	2.15231e-49
ncbi_102282683	3.74398	1.95513e-48	2.2061e-49
ncbi_102276534	-4.03632	2.37021e-48	2.67602e-49
ncbi_102277078	-1.49699	2.54879e-48	2.87933e-49
ncbi_102267673	-1.49236	2.57048e-48	2.90552e-49
ncbi_102286756	1.54597	3.10283e-48	3.51341e-49
ncbi_102267591	-2.66366	3.52507e-48	3.99851e-49
ncbi_102273459	-2.42315	4.11385e-48	4.66909e-49
ncbi_102269316	1.88112	4.48703e-48	5.09559e-49
ncbi_102280893	-2.26695	4.62859e-48	5.25941e-49
ncbi_102265145	-1.74624	5.23794e-48	5.95873e-49
ncbi_102270777	-1.92227	5.96039e-48	6.78847e-49
ncbi_102280780	-2.18962	6.57648e-48	7.4945e-49
ncbi_102279029	-1.62232	6.78022e-48	7.73116e-49
ncbi_102279806	-1.16141	7.86223e-48	8.97012e-49
ncbi_102268621	2.08613	8.74585e-48	9.98404e-49
ncbi_102288005	-1.26844	1.13693e-47	1.2994e-48
ncbi_102269872	1.04139	1.17426e-47	1.34283e-48
ncbi_102268029	1.07345	1.28553e-47	1.47092e-48
ncbi_102271633	-1.96571	1.30599e-47	1.4952e-48
ncbi_102278098	-1.35694	1.31665e-47	1.50827e-48
ncbi_102282592	-2.14376	1.46796e-47	1.68257e-48
ncbi_102274826	-1.22869	1.5334e-47	1.75859e-48
ncbi_102268729	-3.19385	2.27686e-47	2.61424e-48
ncbi_102278439	-2.4524	2.36743e-47	2.7198e-48
ncbi_102278326	-2.56888	2.40136e-47	2.76037e-48
ncbi_102282282	-1.63021	2.6239e-47	3.01964e-48
ncbi_102280266	-1.69236	3.12374e-47	3.60312e-48
ncbi_102282894	1.37906	3.41753e-47	3.94426e-48
ncbi_3119747	8.3966	6.16946e-47	7.13664e-48
ncbi_102279148	-1.97174	8.35795e-47	9.6903e-48
ncbi_102273534	-2.11113	1.09277e-46	1.26841e-47
ncbi_102275255	2.68296	1.68631e-46	1.96181e-47
ncbi_102272075	-10.6429	1.71677e-46	1.99839e-47
ncbi_102272759	-4.69249	1.79767e-46	2.09374e-47
ncbi_102284428	-2.14476	2.04365e-46	2.38158e-47
ncbi_102283924	-1.91708	2.04372e-46	2.38301e-47
ncbi_102286628	1.0771	2.12395e-46	2.47936e-47
MSTRG.13214	-1.93587	2.45364e-46	2.86585e-47
ncbi_102287080	-1.0995	2.68769e-46	3.14277e-47
ncbi_102269347	-1.58703	2.76888e-46	3.24137e-47
ncbi_102278766	-3.9743	2.81746e-46	3.3001e-47
ncbi_102266035	-1.68625	2.93609e-46	3.44099e-47
ncbi_102265526	-1.73775	3.20007e-46	3.75247e-47
ncbi_102279782	-1.73727	3.99833e-46	4.69382e-47
ncbi_102279474	4.08941	4.38288e-46	5.15105e-47
ncbi_102284345	-1.56113	5.13691e-46	6.04063e-47
ncbi_102286807	-1.6503	5.66228e-46	6.66216e-47
ncbi_102275067	-2.13946	8.05e-46	9.48748e-47
ncbi_102285923	-1.60673	9.16603e-46	1.08089e-46
ncbi_102266195	-1.41312	9.53691e-46	1.12525e-46
ncbi_102267961	-1.96179	9.77494e-46	1.15398e-46
ncbi_102286128	-2.71058	1.09232e-45	1.29098e-46
ncbi_102267561	7.91787	1.28628e-45	1.52191e-46
ncbi_102272653	-2.18693	1.41325e-45	1.67309e-46
ncbi_102278275	-4.25208	1.43414e-45	1.69875e-46
ncbi_102264586	-1.41983	1.44233e-45	1.70941e-46
ncbi_102277853	6.02175	1.60888e-45	1.90787e-46
ncbi_102283727	1.32403	1.83238e-45	2.17653e-46
ncbi_102288103	-1.9521	1.87711e-45	2.2309e-46
ncbi_102266470	2.43911	1.98931e-45	2.36557e-46
ncbi_102277256	-1.54576	2.1043e-45	2.50369e-46
ncbi_102284802	-1.44156	2.31908e-45	2.76383e-46
ncbi_102264592	-3.51527	2.75074e-45	3.28191e-46
ncbi_102268272	-1.50645	2.93594e-45	3.50482e-46
ncbi_102269924	-1.90258	3.40315e-45	4.0693e-46
ncbi_102267031	-1.42326	4.1043e-45	4.91042e-46
ncbi_102272274	-1.9471	4.27486e-45	5.1173e-46
ncbi_102276503	6.04815	4.54331e-45	5.44165e-46
ncbi_102276365	8.80574	4.97273e-45	5.95926e-46
ncbi_102278543	1.88878	4.9938e-45	5.99111e-46
ncbi_102268640	-1.19761	5.28969e-45	6.34959e-46
ncbi_102283546	2.14171	5.60444e-45	6.73481e-46
ncbi_102264861	3.09245	6.98873e-45	8.40291e-46
ncbi_102283520	-2.08309	7.20615e-45	8.66909e-46
ncbi_102281563	-1.25217	8.60795e-45	1.03612e-45
ncbi_102286309	-2.03763	9.24545e-45	1.11468e-45
ncbi_102272334	1.65921	9.71844e-45	1.17235e-45
ncbi_102272866	-2.07195	1.09181e-44	1.31779e-45
ncbi_102279535	1.18401	1.13526e-44	1.37173e-45
ncbi_102280206	-11.0688	1.54285e-44	1.86626e-45
ncbi_102288359	-1.17942	1.55252e-44	1.87899e-45
ncbi_102271070	-6.51006	1.71089e-44	2.07178e-45
ncbi_102276874	-1.21267	1.7679e-44	2.14199e-45
ncbi_102274422	2.19608	1.93498e-44	2.3457e-45
ncbi_102273604	1.7052	2.14766e-44	2.60494e-45
ncbi_102275104	-3.68138	2.18066e-44	2.64641e-45
ncbi_102283401	-1.48771	2.58884e-44	3.14348e-45
ncbi_102285005	-2.28593	2.67099e-44	3.24499e-45
ncbi_102280996	10.3163	3.23009e-44	3.92639e-45
ncbi_102278721	-1.24093	3.55841e-44	4.32782e-45
ncbi_102283538	-2.36531	3.73019e-44	4.53921e-45
ncbi_102268713	-2.26369	4.88145e-44	5.94662e-45
ncbi_102283591	1.27081	5.53265e-44	6.75079e-45
ncbi_102281173	5.18587	5.53265e-44	6.75087e-45
ncbi_102274730	-9.63495	5.57476e-44	6.80595e-45
ncbi_102267459	-10.1427	6.1821e-44	7.55559e-45
ncbi_102280226	-3.23421	7.14944e-44	8.74256e-45
ncbi_102272859	-1.4166	7.42928e-44	9.08966e-45
ncbi_102278064	11.0027	1.04231e-43	1.27664e-44
ncbi_102271995	7.09276	1.08497e-43	1.3296e-44
ncbi_102288141	4.55459	1.29974e-43	1.59366e-44
ncbi_102285828	5.15426	1.42414e-43	1.74806e-44
ncbi_102287103	-2.28001	1.7558e-43	2.15749e-44
ncbi_102277405	-4.88996	2.36091e-43	2.90415e-44
ncbi_102268971	4.03074	2.45346e-43	3.01962e-44
ncbi_102268179	7.15076	3.20985e-43	3.95268e-44
MSTRG.613	-2.58496	3.83321e-43	4.73042e-44
ncbi_102286402	-1.29128	3.95795e-43	4.88697e-44
ncbi_102281079	-1.67759	4.51041e-43	5.57506e-44
ncbi_102265205	-2.6038	4.55853e-43	5.63756e-44
ncbi_102274911	5.95781	4.82047e-43	5.96469e-44
ncbi_102288234	-1.73814	7.07936e-43	8.76911e-44
ncbi_102281901	1.42987	8.15418e-43	1.01112e-43
ncbi_102286352	1.2705	9.48042e-43	1.17683e-43
ncbi_102277556	-1.67009	9.81307e-43	1.21877e-43
ncbi_102279758	-1.08018	1.24447e-42	1.54644e-43
ncbi_102285383	1.46489	1.25617e-42	1.56181e-43
ncbi_102283484	-1.42147	1.26218e-42	1.57012e-43
ncbi_102268609	1.60149	1.50058e-42	1.86966e-43
ncbi_102275095	4.42626	1.75867e-42	2.19238e-43
ncbi_102269092	5.01681	2.13213e-42	2.65936e-43
ncbi_102273006	-1.13896	2.66766e-42	3.33083e-43
ncbi_102271998	-1.19948	3.49342e-42	4.36418e-43
ncbi_102278724	-2.1895	3.82894e-42	4.78586e-43
ncbi_102266578	-1.05892	3.95333e-42	4.94395e-43
ncbi_102276307	1.41171	4.63911e-42	5.8077e-43
ncbi_102280247	-3.27225	4.64642e-42	5.81992e-43
ncbi_102282434	-3.853	4.83513e-42	6.05948e-43
ncbi_102283050	-3.36546	6.37317e-42	7.9954e-43
ncbi_102277922	-1.76669	7.37766e-42	9.26046e-43
MSTRG.10397	-1.83906	7.79403e-42	9.78824e-43
ncbi_102272718	-1.59193	8.06312e-42	1.01315e-42
ncbi_102269636	-1.27187	8.44605e-42	1.06182e-42
ncbi_102287458	-2.92656	9.57821e-42	1.20542e-42
ncbi_102286783	-2.61521	9.80036e-42	1.23403e-42
ncbi_102281276	-1.49198	1.01427e-41	1.27847e-42
ncbi_102276933	-2.08821	1.10002e-41	1.38728e-42
ncbi_102271553	1.04881	1.15597e-41	1.45861e-42
ncbi_102272198	-1.13361	1.16438e-41	1.47e-42
ncbi_102282169	7.94593	1.23346e-41	1.55802e-42
ncbi_102277502	16.1027	1.40689e-41	1.77801e-42
ncbi_102268167	-4.64725	1.42731e-41	1.80476e-42
ncbi_102284925	1.14392	1.45796e-41	1.84449e-42
MSTRG.6827	-4.11339	1.50021e-41	1.89893e-42
ncbi_102279783	-1.47899	1.66988e-41	2.117e-42
ncbi_102276492	2.38574	1.69523e-41	2.15025e-42
ncbi_102282987	9.60604	1.73759e-41	2.20513e-42
MSTRG.17612	-6.07146	2.13536e-41	2.71134e-42
ncbi_102265295	9.37699	2.49034e-41	3.16536e-42
ncbi_102264880	-1.18046	2.54874e-41	3.24127e-42
ncbi_102279980	-2.04619	4.20045e-41	5.35566e-42
ncbi_102273247	-1.91014	5.3345e-41	6.80865e-42
ncbi_102266548	-6.82146	5.58925e-41	7.1375e-42
ncbi_102269873	-2.0363	6.90515e-41	8.82246e-42
ncbi_102266345	9.27013	6.96544e-41	8.9041e-42
ncbi_102287181	-6.50353	7.22269e-41	9.23772e-42
ncbi_102285742	1.88924	7.49926e-41	9.59639e-42
ncbi_102274825	2.14335	7.75437e-41	9.93309e-42
ncbi_102279809	-7.72792	1.02328e-40	1.31281e-41
ncbi_102265374	-4.23935	1.16377e-40	1.49383e-41
ncbi_102287212	-1.05539	1.29743e-40	1.66625e-41
ncbi_102269566	-10.3496	1.44468e-40	1.85632e-41
ncbi_102284039	-2.56974	1.51564e-40	1.94849e-41
ncbi_102287372	8.14918	1.54621e-40	1.98882e-41
ncbi_102264566	-1.46971	1.57119e-40	2.02199e-41
ncbi_102288027	-2.21871	1.62991e-40	2.0997e-41
ncbi_102276193	-6.45164	1.73161e-40	2.23187e-41
ncbi_102272570	-2.31367	1.79603e-40	2.31609e-41
ncbi_102281724	-1.2896	2.04382e-40	2.63832e-41
ncbi_102276633	-2.00736	2.07832e-40	2.68423e-41
ncbi_102286203	5.3874	2.1497e-40	2.77784e-41
ncbi_102282509	8.84165	2.35059e-40	3.03898e-41
ncbi_102274882	-1.76793	2.39791e-40	3.10175e-41
ncbi_102264508	-1.87002	2.5844e-40	3.34468e-41
ncbi_102273113	-2.09377	2.71695e-40	3.51981e-41
ncbi_102267291	9.37938	2.772e-40	3.59479e-41
ncbi_102286062	-1.65679	3.56153e-40	4.62573e-41
ncbi_102266511	-1.42467	3.56747e-40	4.6358e-41
ncbi_102276825	2.08437	4.21776e-40	5.48362e-41
ncbi_102264958	-2.53438	4.24322e-40	5.51952e-41
ncbi_102278151	-1.88528	4.87561e-40	6.35501e-41
ncbi_102284568	-1.62177	5.96259e-40	7.77969e-41
ncbi_102271068	-1.31772	6.34468e-40	8.28242e-41
ncbi_102270937	8.11432	6.75722e-40	8.82541e-41
ncbi_102287143	-1.26523	9.46542e-40	1.2375e-40
ncbi_102279580	-3.20186	9.73624e-40	1.27355e-40
ncbi_102267799	-2.52937	1.07973e-39	1.41306e-40
ncbi_102279853	-2.58836	1.20848e-39	1.58235e-40
ncbi_102271573	-2.11754	1.44291e-39	1.89217e-40
ncbi_102274675	-3.44228	1.4694e-39	1.92788e-40
ncbi_102286811	-2.05763	1.46995e-39	1.92956e-40
ncbi_102269035	-1.20739	1.56824e-39	2.05963e-40
ncbi_102281853	-1.19591	1.98256e-39	2.60508e-40
ncbi_106701392	-2.61955	2.22615e-39	2.92663e-40
ncbi_102274438	-1.39905	2.26672e-39	2.98146e-40
ncbi_102270798	-4.31806	2.33247e-39	3.06948e-40
ncbi_102266010	7.54091	2.45365e-39	3.23058e-40
ncbi_102277368	-3.17099	2.60891e-39	3.43845e-40
ncbi_102284230	-1.88774	2.63824e-39	3.47884e-40
ncbi_102272606	-1.61546	2.70305e-39	3.56609e-40
ncbi_102272507	-2.5195	2.86304e-39	3.77906e-40
ncbi_102286276	-3.93748	2.93479e-39	3.8757e-40
ncbi_102273409	-5.61192	3.32157e-39	4.38867e-40
ncbi_102279370	2.55662	3.47205e-39	4.58979e-40
ncbi_102266672	1.63469	3.61269e-39	4.77809e-40
ncbi_102271980	3.0052	3.66081e-39	4.84415e-40
ncbi_102284906	-1.6509	3.7541e-39	4.97008e-40
ncbi_102268061	-1.15084	3.87152e-39	5.1281e-40
ncbi_102272453	-6.42922	5.01709e-39	6.65543e-40
ncbi_102265381	3.57058	5.20008e-39	6.90161e-40
ncbi_102287133	9.07108	5.23662e-39	6.95357e-40
ncbi_102284478	-1.42521	5.58866e-39	7.4321e-40
ncbi_102272283	-1.8616	5.61672e-39	7.47312e-40
ncbi_102288242	7.67243	6.67246e-39	8.90425e-40
ncbi_102266973	-1.64989	6.90865e-39	9.22401e-40
ncbi_102268706	8.12871	7.17839e-39	9.58889e-40
ncbi_102284494	-3.95975	7.70943e-39	1.03033e-39
ncbi_102270697	-2.65172	9.39754e-39	1.25843e-39
ncbi_102283166	-3.13056	1.02607e-38	1.3747e-39
ncbi_102285992	-2.95836	1.09989e-38	1.47432e-39
MSTRG.3936	2.22959	1.18257e-38	1.58593e-39
ncbi_102265613	1.98275	1.33232e-38	1.78764e-39
ncbi_102288360	-1.1795	1.4753e-38	1.98046e-39
ncbi_102265718	-1.86335	1.64724e-38	2.21236e-39
ncbi_102285248	2.12888	1.80436e-38	2.42457e-39
ncbi_102284855	-2.10577	1.86512e-38	2.50744e-39
ncbi_102272374	-2.63927	2.30467e-38	3.10294e-39
ncbi_102270305	-1.26461	2.91285e-38	3.92563e-39
ncbi_102283917	-5.18081	2.98367e-38	4.02304e-39
ncbi_102264854	-3.89222	3.59435e-38	4.85357e-39
ncbi_102279890	-1.25255	3.81738e-38	5.15726e-39
ncbi_102266057	-2.30005	3.82029e-38	5.16371e-39
ncbi_102279816	-2.2919	3.97632e-38	5.37986e-39
ncbi_102275223	6.23522	4.03628e-38	5.46366e-39
ncbi_102264382	-1.63945	4.15996e-38	5.63382e-39
ncbi_102284600	-5.2639	4.44517e-38	6.02596e-39
ncbi_102265567	1.10566	4.66536e-38	6.33061e-39
ncbi_102275134	-4.32193	4.76683e-38	6.47145e-39
ncbi_102268296	-1.72487	5.9059e-38	8.02955e-39
ncbi_102273050	-3.45885	5.94436e-38	8.08577e-39
ncbi_102287994	-1.22691	6.09272e-38	8.2916e-39
ncbi_102285272	-7.87716	6.31034e-38	8.59193e-39
ncbi_102277061	2.16606	6.53821e-38	8.90652e-39
MSTRG.9831	-4.06111	7.08077e-38	9.65028e-39
ncbi_102266281	-2.48363	7.14108e-38	9.73719e-39
ncbi_102274162	1.11419	8.00029e-38	1.0914e-38
ncbi_102278316	-2.67299	8.02059e-38	1.0947e-38
ncbi_102275946	-1.66865	8.58977e-38	1.17296e-38
ncbi_102277543	1.30799	8.65966e-38	1.18307e-38
ncbi_102267263	1.2691	9.46468e-38	1.29368e-38
ncbi_102270440	-4.86715	9.73191e-38	1.33085e-38
ncbi_102269609	-11.4657	1.21188e-37	1.65806e-38
ncbi_102275014	-1.50327	1.3147e-37	1.80135e-38
ncbi_102276630	-2.27668	1.45376e-37	1.99379e-38
ncbi_102283566	-1.84235	1.76939e-37	2.42785e-38
ncbi_102278600	-1.71376	1.88123e-37	2.58255e-38
ncbi_102275351	-3.20629	1.8849e-37	2.58883e-38
ncbi_102273962	-2.50709	2.49621e-37	3.43008e-38
ncbi_102266679	9.11998	2.51352e-37	3.45553e-38
ncbi_102271665	-9.2446	2.76082e-37	3.79916e-38
ncbi_102273427	-5.63227	3.14181e-37	4.32759e-38
ncbi_102281096	-10.017	3.3396e-37	4.60224e-38
ncbi_102267190	4.76939	3.45237e-37	4.75993e-38
ncbi_102272711	4.90087	3.70757e-37	5.11912e-38
ncbi_102264761	-1.41605	3.74229e-37	5.16953e-38
ncbi_102272539	-4.18147	3.86759e-37	5.34518e-38
ncbi_102272399	-2.25523	4.65151e-37	6.43166e-38
ncbi_102277509	-3.05859	4.73802e-37	6.55441e-38
ncbi_102284648	2.53193	4.79597e-37	6.63774e-38
ncbi_102282633	-1.63053	5.48833e-37	7.60324e-38
ncbi_102280455	-1.18805	6.46168e-37	8.96021e-38
ncbi_102281178	-3.02419	6.71405e-37	9.31904e-38
ncbi_102281177	2.50494	7.09776e-37	9.85631e-38
MSTRG.14245	8.58571	7.82783e-37	1.08753e-37
ncbi_102282558	6.13157	8.12878e-37	1.12988e-37
ncbi_102286503	-2.02698	8.29193e-37	1.1531e-37
ncbi_102274419	2.16152	8.54945e-37	1.18948e-37
ncbi_106701056	-3.90588	9.4134e-37	1.3103e-37
ncbi_102287894	-10.2283	1.02938e-36	1.4342e-37
ncbi_102274987	-3.03037	1.05112e-36	1.46519e-37
ncbi_102279259	-2.49819	1.12085e-36	1.56388e-37
ncbi_102277289	-1.70835	1.13661e-36	1.58661e-37
ncbi_102274671	-3.2238	1.14164e-36	1.59439e-37
ncbi_102281352	-1.98259	1.24278e-36	1.73646e-37
ncbi_102283051	7.26913	1.29827e-36	1.81485e-37
ncbi_102279653	4.86446	1.45695e-36	2.03956e-37
ncbi_102266626	-1.18609	1.45873e-36	2.04302e-37
ncbi_102286771	-1.57257	1.57223e-36	2.20301e-37
ncbi_102277620	1.06468	1.92528e-36	2.70025e-37
ncbi_102287236	-1.34142	1.94009e-36	2.72231e-37
ncbi_102285599	1.99167	2.15345e-36	3.02311e-37
MSTRG.15582	-1.95187	2.29108e-36	3.21784e-37
ncbi_102282439	-1.66219	2.37871e-36	3.34248e-37
ncbi_102269895	-1.98652	3.11701e-36	4.38404e-37
ncbi_102268144	-1.38796	3.5387e-36	4.98181e-37
ncbi_102272134	1.47801	3.53977e-36	4.98566e-37
ncbi_102265055	-1.24037	3.89601e-36	5.49513e-37
ncbi_102272112	-2.15353	4.06636e-36	5.74077e-37
ncbi_102284815	-1.04418	5.59903e-36	7.91566e-37
ncbi_102282980	1.19178	6.12387e-36	8.6617e-37
ncbi_102266598	-11.2093	6.31278e-36	8.93724e-37
ncbi_102287455	-1.2074	6.46505e-36	9.15708e-37
ncbi_102273935	-1.2245	6.71169e-36	9.51086e-37
ncbi_102278155	-2.29269	7.52207e-36	1.06642e-36
ncbi_102268614	-1.44374	8.60625e-36	1.22126e-36
ncbi_102267674	-2.28869	9.04032e-36	1.28405e-36
ncbi_102269539	-2.55502	9.31317e-36	1.32342e-36
ncbi_102286535	2.24475	9.57161e-36	1.36078e-36
ncbi_102285419	-4.95339	1.02305e-35	1.45512e-36
ncbi_102276527	-2.88835	1.62611e-35	2.31503e-36
ncbi_102274649	-1.59289	1.67658e-35	2.38799e-36
ncbi_102266762	-1.33231	1.68278e-35	2.39794e-36
ncbi_102276202	6.45039	1.94688e-35	2.77556e-36
MSTRG.14089	-6.12042	2.15042e-35	3.06858e-36
ncbi_102283249	-1.43573	2.18342e-35	3.11712e-36
ncbi_102271194	1.82517	2.42117e-35	3.46133e-36
ncbi_102282898	-1.39611	2.46482e-35	3.52699e-36
ncbi_102270805	-1.76528	2.62967e-35	3.76636e-36
ncbi_102268478	-1.27905	2.99509e-35	4.29368e-36
ncbi_106701058	4.78189	3.17783e-35	4.55775e-36
ncbi_102272880	10.0934	3.49669e-35	5.022e-36
ncbi_102274934	-3.13915	3.50725e-35	5.03949e-36
ncbi_102285677	-1.38668	4.55492e-35	6.54786e-36
ncbi_102278452	-4.55065	5.1299e-35	7.38119e-36
ncbi_102278403	6.01123	5.20617e-35	7.49439e-36
ncbi_102267024	-1.57112	5.34708e-35	7.70076e-36
ncbi_102266389	-1.78061	6.55301e-35	9.44183e-36
ncbi_102266183	5.67243	7.12588e-35	1.0272e-35
ncbi_102274111	-1.16708	7.35647e-35	1.06141e-35
ncbi_102268318	-3.11112	7.61944e-35	1.09985e-35
ncbi_102281509	-2.64364	7.80253e-35	1.12731e-35
ncbi_102277840	-1.2425	7.8052e-35	1.12821e-35
ncbi_102277344	-1.81319	8.14094e-35	1.17728e-35
ncbi_102267959	-1.99629	8.76815e-35	1.26856e-35
ncbi_102285223	10.2348	8.8072e-35	1.2748e-35
MSTRG.4440	-3.26748	1.02343e-34	1.48406e-35
ncbi_102277031	-1.43481	1.1267e-34	1.63455e-35
ncbi_102270801	-1.29965	1.34756e-34	1.95764e-35
ncbi_102285296	-1.13279	1.70846e-34	2.48644e-35
ncbi_102270198	7.25503	1.78109e-34	2.59332e-35
ncbi_102275339	-3.79666	1.85613e-34	2.70381e-35
ncbi_102282164	-1.45874	2.8517e-34	4.15783e-35
MSTRG.13679	-3.4619	3.27273e-34	4.77602e-35
ncbi_102280894	-1.22382	3.52403e-34	5.14508e-35
ncbi_102277997	-4.29462	3.5412e-34	5.17249e-35
ncbi_102270158	10.0485	3.56399e-34	5.20812e-35
ncbi_102283606	-2.18063	3.75152e-34	5.48466e-35
ncbi_102282280	-1.59927	4.17129e-34	6.1011e-35
ncbi_102287526	-1.93652	4.41133e-34	6.4551e-35
ncbi_102268851	9.76653	4.62331e-34	6.76835e-35
ncbi_102280530	-2.54042	4.7195e-34	6.91229e-35
MSTRG.4178	-2.7435	5.08194e-34	7.44649e-35
ncbi_102282174	-1.44969	5.37169e-34	7.8746e-35
ncbi_102283416	3.08269	5.47767e-34	8.03357e-35
ncbi_102287542	8.54946	5.57947e-34	8.18656e-35
ncbi_102268194	-3.35625	5.66003e-34	8.30851e-35
ncbi_102270969	-1.49812	5.76103e-34	8.46057e-35
ncbi_102283074	8.40939	5.77912e-34	8.49095e-35
ncbi_102272127	4.2707	5.78915e-34	8.51113e-35
ncbi_102281687	-1.12581	5.78915e-34	8.51334e-35
ncbi_102279038	-1.53021	6.25846e-34	9.20764e-35
ncbi_102279111	-1.31633	9.13257e-34	1.34602e-34
ncbi_102272619	1.89382	9.34557e-34	1.37804e-34
ncbi_102271837	14.5126	9.76776e-34	1.44093e-34
ncbi_102268151	5.72012	1.00226e-33	1.47919e-34
ncbi_102277295	-4.6867	1.00382e-33	1.48215e-34
ncbi_102283029	-1.74576	1.04526e-33	1.54472e-34
ncbi_102283463	-10.2774	1.21672e-33	1.79971e-34
ncbi_102269861	-1.802	1.23435e-33	1.82662e-34
ncbi_102267481	-1.8121	1.29232e-33	1.91411e-34
ncbi_102283383	-2.0346	1.29865e-33	1.92434e-34
ncbi_102275824	1.95396	1.48633e-33	2.20441e-34
ncbi_102282609	-6.32322	1.62204e-33	2.40889e-34
ncbi_102271338	-2.69879	1.76055e-33	2.61692e-34
ncbi_102276034	1.55637	1.77633e-33	2.64155e-34
ncbi_102264647	-4.59694	1.98128e-33	2.94765e-34
ncbi_102265909	-4.43862	2.12372e-33	3.16236e-34
ncbi_102278538	-1.99458	2.15487e-33	3.21016e-34
ncbi_102276344	-1.26211	2.16991e-33	3.234e-34
ncbi_102283377	6.7039	2.42854e-33	3.62108e-34
ncbi_102277971	3.71114	2.46218e-33	3.67285e-34
ncbi_102278484	8.49052	2.56109e-33	3.8221e-34
ncbi_102264511	1.51181	2.90336e-33	4.33481e-34
ncbi_102282892	-2.75741	3.16571e-33	4.72859e-34
ncbi_102271871	-1.0712	3.30391e-33	4.93939e-34
ncbi_102275846	-1.9102	3.31192e-33	4.95355e-34
ncbi_102276176	-3.05646	3.42814e-33	5.13191e-34
ncbi_102274253	-1.62556	3.80938e-33	5.70765e-34
ncbi_102276892	-1.3164	3.94249e-33	5.90969e-34
ncbi_102279717	-4.77259	4.0429e-33	6.06555e-34
ncbi_102278860	2.85966	4.1779e-33	6.27085e-34
ncbi_102285199	-1.79317	4.89125e-33	7.34479e-34
ncbi_102284417	1.64577	4.90738e-33	7.37225e-34
ncbi_102280869	9.41328	5.17525e-33	7.77809e-34
ncbi_102279469	-1.65488	5.36001e-33	8.05931e-34
ncbi_102269292	-1.55469	5.72915e-33	8.62571e-34
ncbi_102274383	-1.20316	5.78478e-33	8.71329e-34
ncbi_102279364	-1.40997	6.33593e-33	9.55182e-34
MSTRG.3750	-2.02631	7.06704e-33	1.06634e-33
ncbi_102266253	5.96578	7.96709e-33	1.2032e-33
ncbi_102287677	3.7866	8.36747e-33	1.26421e-33
MSTRG.461	6.49185	8.39933e-33	1.26958e-33
ncbi_102286699	-2.43515	8.86039e-33	1.33986e-33
ncbi_102279744	-2.12135	8.99444e-33	1.36072e-33
ncbi_102266927	-1.26899	9.86327e-33	1.49282e-33
ncbi_102274929	7.27984	1.02447e-32	1.5519e-33
ncbi_102278662	9.53356	1.13598e-32	1.72232e-33
ncbi_102288361	1.14107	1.24864e-32	1.89478e-33
ncbi_102277274	1.4863	1.31867e-32	2.00191e-33
ncbi_102271148	-1.84087	1.45048e-32	2.2049e-33
ncbi_102271128	-3.32086	1.51316e-32	2.30118e-33
ncbi_102270731	-4.20945	1.59558e-32	2.42757e-33
ncbi_102282605	-1.30323	1.85325e-32	2.82205e-33
ncbi_102279300	2.00239	1.92712e-32	2.93582e-33
ncbi_102274806	-2.97528	2.04747e-32	3.12051e-33
ncbi_102283907	1.50659	2.19159e-32	3.34161e-33
MSTRG.17660	-2.61331	2.2535e-32	3.43899e-33
ncbi_102275607	-2.116	2.33369e-32	3.56444e-33
ncbi_102276983	-1.22482	2.35146e-32	3.59314e-33
ncbi_102278105	-1.97077	2.44372e-32	3.73572e-33
MSTRG.10559	2.02975	2.56697e-32	3.92754e-33
ncbi_102264989	-1.75655	2.75394e-32	4.21723e-33
ncbi_102282880	7.94398	2.95445e-32	4.52624e-33
ncbi_102286940	8.20823	3.06244e-32	4.69573e-33
ncbi_102275090	-4.32662	3.10425e-32	4.76188e-33
ncbi_102283349	5.15082	3.3086e-32	5.07755e-33
ncbi_102272428	-8.55919	3.98185e-32	6.116e-33
ncbi_102264980	-5.13965	4.11059e-32	6.31646e-33
ncbi_102271269	1.10339	4.23007e-32	6.50286e-33
ncbi_102273329	4.42742	4.49711e-32	6.91931e-33
ncbi_102279404	-1.32042	4.54078e-32	6.98951e-33
MSTRG.18315	1.40704	4.62383e-32	7.1204e-33
ncbi_102268649	3.01057	4.79665e-32	7.3897e-33
ncbi_102281624	-12.6613	4.85268e-32	7.47923e-33
ncbi_102264825	-1.55459	5.22769e-32	8.06066e-33
ncbi_102270630	-2.35698	5.26839e-32	8.12689e-33
ncbi_102285135	1.30078	6.2956e-32	9.71976e-33
ncbi_102268067	-1.24539	6.39769e-32	9.88162e-33
ncbi_102278041	-15.5396	7.18508e-32	1.1112e-32
ncbi_102278491	-3.88452	7.70739e-32	1.19249e-32
ncbi_102265423	6.5859	7.92911e-32	1.22732e-32
ncbi_102283002	-1.40938	8.43267e-32	1.30582e-32
ncbi_102276058	-1.13224	8.47182e-32	1.31244e-32
ncbi_102286378	-3.49936	8.76175e-32	1.35794e-32
ncbi_102265755	6.96386	8.95218e-32	1.38804e-32
ncbi_102265196	-2.99767	9.76246e-32	1.51432e-32
ncbi_102281524	3.93561	9.93521e-32	1.54177e-32
ncbi_102273141	4.35548	9.95127e-32	1.54492e-32
ncbi_102269605	-6.62241	1.01478e-31	1.5761e-32
ncbi_102273336	-2.28363	1.0162e-31	1.57897e-32
ncbi_102284278	-1.40987	1.08387e-31	1.68484e-32
ncbi_102277351	-1.38649	1.09996e-31	1.71058e-32
ncbi_102268311	6.67948	1.10122e-31	1.71327e-32
ncbi_106700668	7.5516	1.13257e-31	1.76279e-32
ncbi_102270095	-1.35297	1.21161e-31	1.88662e-32
ncbi_102272403	7.49665	1.29251e-31	2.01429e-32
ncbi_102276645	-10.4231	1.34249e-31	2.09307e-32
ncbi_102277588	3.9648	1.52886e-31	2.38566e-32
ncbi_102278763	-1.48051	1.62545e-31	2.53852e-32
ncbi_102275664	-1.74452	1.74834e-31	2.73276e-32
ncbi_102279043	-1.92715	1.96127e-31	3.06947e-32
ncbi_102286664	-9.02197	1.97315e-31	3.09066e-32
ncbi_102275233	-1.25095	1.98601e-31	3.11212e-32
ncbi_102272557	7.26462	2.39886e-31	3.76224e-32
ncbi_102282827	1.16742	2.49671e-31	3.91735e-32
ncbi_102272971	-1.67783	2.50371e-31	3.92998e-32
ncbi_102270686	-2.82383	2.54978e-31	4.00444e-32
ncbi_102286355	3.55313	2.54978e-31	4.00567e-32
ncbi_102283831	-9.13443	2.62934e-31	4.13238e-32
ncbi_102276768	-1.29772	2.63183e-31	4.13804e-32
MSTRG.9862	-1.73392	2.70782e-31	4.25931e-32
ncbi_102287149	1.81663	3.02887e-31	4.76632e-32
ncbi_102287805	-2.93695	3.23325e-31	5.0922e-32
ncbi_102279311	-1.8095	3.28287e-31	5.17251e-32
ncbi_102280088	-2.28209	3.39929e-31	5.35819e-32
ncbi_102283519	4.92057	3.46519e-31	5.46437e-32
ncbi_102280632	1.14645	3.80098e-31	5.9989e-32
ncbi_102271207	3.22625	4.08011e-31	6.44214e-32
ncbi_102266900	-5.68326	4.15236e-31	6.55896e-32
ncbi_102264389	-1.57651	4.1926e-31	6.62529e-32
ncbi_102279701	-1.53867	4.96517e-31	7.85597e-32
ncbi_102279074	-2.90962	6.9207e-31	1.09775e-31
ncbi_102286707	-1.50963	7.32147e-31	1.1618e-31
ncbi_102284061	1.21178	7.4538e-31	1.18329e-31
ncbi_102280000	7.29002	7.97637e-31	1.26678e-31
ncbi_102285332	-6.43962	8.23813e-31	1.30944e-31
ncbi_102288391	-1.57764	9.28295e-31	1.47612e-31
ncbi_102264708	15.4357	1.10442e-30	1.75837e-31
ncbi_102288322	1.65492	1.14141e-30	1.81801e-31
ncbi_102271839	1.19607	1.32592e-30	2.11541e-31
MSTRG.10197	-10.7621	1.34966e-30	2.15417e-31
ncbi_102269036	-2.57658	1.47887e-30	2.36236e-31
ncbi_102274543	-2.11039	1.58145e-30	2.52831e-31
ncbi_102279664	1.25096	1.60508e-30	2.56715e-31
ncbi_102264577	-1.28116	1.95949e-30	3.13918e-31
ncbi_102280329	-1.78188	2.07929e-30	3.33253e-31
ncbi_102276559	-1.25676	2.07929e-30	3.33384e-31
ncbi_102282945	-6.63708	2.08731e-30	3.34809e-31
ncbi_102271431	-3.7693	2.12927e-30	3.41679e-31
ncbi_102270153	-12.6387	2.30648e-30	3.70268e-31
ncbi_102276989	-3.88293	2.56163e-30	4.11904e-31
ncbi_102267413	-1.11314	2.61368e-30	4.20448e-31
ncbi_102268572	-2.52951	2.72002e-30	4.37734e-31
ncbi_102280199	-1.70642	2.83889e-30	4.57051e-31
MSTRG.10396	-1.83534	2.93358e-30	4.7249e-31
ncbi_102273720	-1.40139	3.12352e-30	5.03288e-31
ncbi_102268636	-1.70163	3.30952e-30	5.33476e-31
ncbi_102273849	-3.42403	3.32903e-30	5.36842e-31
ncbi_102265682	-1.22353	4.99797e-30	8.07296e-31
ncbi_102266315	-13.8522	5.33205e-30	8.61963e-31
ncbi_102279208	-1.04286	5.53805e-30	8.95629e-31
ncbi_102284949	-4.96816	5.54544e-30	8.97191e-31
ncbi_102283791	-1.09579	5.63754e-30	9.12464e-31
ncbi_102266643	-1.06093	5.65833e-30	9.16203e-31
ncbi_102273354	-1.28556	5.90779e-30	9.56987e-31
ncbi_102272843	1.46016	6.12383e-30	9.92386e-31
ncbi_102265768	6.86561	7.17606e-30	1.16385e-30
ncbi_102274866	1.24119	7.21745e-30	1.17104e-30
ncbi_102271254	-1.97907	8.0949e-30	1.31394e-30
ncbi_102268366	-2.25866	8.18144e-30	1.32853e-30
ncbi_102275280	-4.05803	8.22619e-30	1.33634e-30
ncbi_102271167	-1.71546	8.62537e-30	1.40176e-30
ncbi_102282350	-1.3702	8.87128e-30	1.44289e-30
ncbi_102286949	-2.44722	1.26245e-29	2.05502e-30
ncbi_102281286	-6.15426	1.34353e-29	2.18878e-30
ncbi_102267011	-3.21665	1.37819e-29	2.24616e-30
ncbi_102277470	-1.84531	1.43393e-29	2.33794e-30
ncbi_102271174	11.352	1.55582e-29	2.53769e-30
ncbi_102278546	-1.09132	1.65757e-29	2.70477e-30
ncbi_102286898	-2.47685	1.69711e-29	2.77039e-30
ncbi_102269181	-1.43679	1.699e-29	2.7746e-30
ncbi_102279819	1.7782	2.07356e-29	3.38904e-30
ncbi_102286829	1.17983	2.18812e-29	3.58062e-30
ncbi_102273406	2.83289	2.23012e-29	3.65229e-30
ncbi_102269152	-8.20945	2.43464e-29	3.99045e-30
ncbi_102275160	-2.07456	2.53771e-29	4.16105e-30
ncbi_102281021	-1.33727	2.63374e-29	4.32026e-30
ncbi_102272961	-2.25124	2.75108e-29	4.51456e-30
ncbi_102270398	-3.01762	2.89345e-29	4.7501e-30
ncbi_102270143	8.83815	2.95276e-29	4.84942e-30
ncbi_102275593	2.62696	3.00403e-29	4.93561e-30
ncbi_102271355	3.20716	3.0435e-29	5.00247e-30
ncbi_102287075	1.18733	3.16594e-29	5.20789e-30
ncbi_102272163	-1.58859	3.23425e-29	5.3224e-30
ncbi_102266344	-1.48261	3.43334e-29	5.65229e-30
ncbi_102267037	2.65608	3.64077e-29	5.99859e-30
ncbi_102287029	-2.30302	3.64361e-29	6.00569e-30
ncbi_102283659	-2.85767	3.75291e-29	6.18832e-30
ncbi_102271816	-2.29884	3.85671e-29	6.36203e-30
ncbi_102266189	-1.99645	4.29255e-29	7.08383e-30
ncbi_102281523	1.54964	4.73815e-29	7.82545e-30
ncbi_102280650	-1.72542	5.00717e-29	8.27636e-30
ncbi_102267388	10.8508	5.04106e-29	8.33905e-30
ncbi_102279693	-1.28224	5.25915e-29	8.70329e-30
ncbi_102278035	-1.49654	5.71236e-29	9.46084e-30
ncbi_102287934	3.94811	6.12451e-29	1.01556e-29
ncbi_102283032	-2.05904	6.63828e-29	1.10202e-29
ncbi_102276221	-7.48967	6.63828e-29	1.10207e-29
ncbi_102274518	-1.21192	6.76818e-29	1.12453e-29
ncbi_102277083	-1.8284	7.38413e-29	1.22784e-29
ncbi_102264703	-2.11285	8.14504e-29	1.35491e-29
ncbi_102269806	-1.63229	8.15228e-29	1.35665e-29
ncbi_102272665	-1.11796	8.51798e-29	1.41807e-29
ncbi_102277427	-1.64658	8.64689e-29	1.4401e-29
ncbi_102283940	-3.80244	8.85679e-29	1.47564e-29
ncbi_102264887	1.2947	9.25478e-29	1.54318e-29
ncbi_102283005	-2.30605	9.33727e-29	1.55755e-29
ncbi_102277609	-6.31288	1.06746e-28	1.78133e-29
ncbi_102264928	2.08183	1.08293e-28	1.80858e-29
ncbi_102280992	14.8054	1.08956e-28	1.82037e-29
ncbi_102272634	-8.14126	1.09283e-28	1.82656e-29
ncbi_102285388	-1.91385	1.16264e-28	1.94478e-29
ncbi_102287472	-1.17847	1.16655e-28	1.95209e-29
ncbi_102266983	-1.07465	1.18868e-28	1.98991e-29
ncbi_102283347	-2.39639	1.24022e-28	2.077e-29
ncbi_102271186	-3.44426	1.27349e-28	2.13356e-29
ncbi_102272576	6.88996	1.32601e-28	2.22243e-29
ncbi_102271644	5.03883	1.39116e-28	2.33254e-29
ncbi_102273356	-1.34568	1.4256e-28	2.39123e-29
ncbi_102272896	-2.2866	1.48204e-28	2.48688e-29
ncbi_102280193	3.8357	1.56305e-28	2.62488e-29
ncbi_102286677	-1.67196	1.59594e-28	2.68116e-29
MSTRG.4627	-3.35576	1.64062e-28	2.75731e-29
ncbi_102278793	1.01905	1.68557e-28	2.83396e-29
ncbi_102288038	1.03851	1.74611e-28	2.9369e-29
ncbi_102279357	7.14897	1.83439e-28	3.0866e-29
ncbi_102280742	-1.77177	2.26603e-28	3.81739e-29
ncbi_102284930	-1.86333	2.41057e-28	4.06247e-29
MSTRG.1555	-1.97252	2.50518e-28	4.22357e-29
ncbi_102285850	-1.46783	2.73577e-28	4.61595e-29
ncbi_102266896	-2.16719	2.76883e-28	4.67356e-29
ncbi_102286488	-16.2446	2.93063e-28	4.9486e-29
ncbi_102273676	-2.54785	2.98518e-28	5.04269e-29
ncbi_102280916	-1.7846	3.07917e-28	5.20348e-29
ncbi_102273457	-1.412	3.27409e-28	5.53504e-29
ncbi_102278150	-1.05801	3.28345e-28	5.55303e-29
ncbi_102265021	-1.86202	3.42972e-28	5.80267e-29
ncbi_102284498	14.8703	3.84142e-28	6.50429e-29
ncbi_102276618	-1.23684	3.99571e-28	6.76819e-29
ncbi_102271625	10.7155	4.46211e-28	7.56115e-29
ncbi_102269063	-1.14466	4.51607e-28	7.65557e-29
ncbi_102286089	-2.96772	4.68934e-28	7.9524e-29
ncbi_102284389	-4.54154	4.89226e-28	8.30621e-29
ncbi_102284539	-1.8803	5.40764e-28	9.1848e-29
ncbi_102267648	-2.72268	6.51073e-28	1.10627e-28
ncbi_102275878	2.52655	7.53924e-28	1.28203e-28
ncbi_102283789	-1.1261	7.95196e-28	1.35273e-28
ncbi_102269866	-1.71855	8.32602e-28	1.41691e-28
ncbi_102280095	-1.04226	8.53149e-28	1.45244e-28
ncbi_102273194	-3.69865	8.89752e-28	1.51594e-28
ncbi_102281081	-4.45819	9.24489e-28	1.57634e-28
ncbi_102274323	4.8097	9.59498e-28	1.6373e-28
ncbi_102274585	-1.37873	1.01128e-27	1.72633e-28
ncbi_102285957	-3.15217	1.10745e-27	1.89123e-28
ncbi_102277230	1.75626	1.30632e-27	2.23343e-28
ncbi_102271079	1.2604	1.35331e-27	2.31556e-28
ncbi_102282903	-3.69515	1.45177e-27	2.485e-28
ncbi_102283180	-2.01543	1.60242e-27	2.74498e-28
ncbi_102278856	6.4822	1.68635e-27	2.88987e-28
ncbi_102274646	-1.41148	1.74363e-27	2.98917e-28
ncbi_102271523	-1.34982	1.79012e-27	3.07006e-28
ncbi_102268290	-5.27537	1.87342e-27	3.21416e-28
ncbi_102275150	-2.27449	1.88708e-27	3.23885e-28
ncbi_102283877	-1.96308	1.90861e-27	3.27706e-28
ncbi_102275454	-1.32613	2.00436e-27	3.44277e-28
ncbi_102280946	-4.87101	2.06507e-27	3.54843e-28
ncbi_102283042	-1.82422	2.11959e-27	3.6435e-28
ncbi_102285646	11.1944	2.24778e-27	3.86535e-28
ncbi_102265833	-12.9274	2.28647e-27	3.9349e-28
ncbi_102284270	-8.507	2.42147e-27	4.17042e-28
ncbi_106701132	-15.8214	2.75112e-27	4.74362e-28
ncbi_102270485	8.71768	3.07136e-27	5.29782e-28
ncbi_102283142	-7.43463	3.13161e-27	5.40589e-28
ncbi_102278519	-1.60896	3.1363e-27	5.41605e-28
ncbi_102278435	15.0916	3.2738e-27	5.65568e-28
ncbi_102285859	-1.74517	3.2802e-27	5.66889e-28
ncbi_102267034	-1.98006	3.47437e-27	6.00676e-28
ncbi_102275212	10.7364	3.67183e-27	6.35299e-28
ncbi_102273084	-1.61342	3.68628e-27	6.38043e-28
ncbi_102275096	-1.77519	4.15774e-27	7.19921e-28
ncbi_102273414	-5.9542	4.18054e-27	7.24145e-28
ncbi_102272702	-1.53581	4.20107e-27	7.27978e-28
ncbi_102274581	-1.25705	4.95276e-27	8.58561e-28
ncbi_102270151	1.69391	5.1516e-27	8.93711e-28
MSTRG.2466	-5.55651	5.27201e-27	9.14949e-28
ncbi_102276048	5.76598	5.55315e-27	9.64106e-28
[truncated: 4,224 more rows]
