# Supplementary material for: Integrated analysis of the expression profiles of the lncRNA-miRNA-mRNA ceRNA network in granulosa and cumulus cells from yak ovaries
Source: BMC Genomics. 2022 Sep 3;23:633. doi: 10.1186/s12864-022-08848-3 (PMC9441039; doi:10.1186/s12864-022-08848-3)
Supplement: Supplementary file 1 — Additional file 1: Table S1. RT-qPCR primers of mRNA for cumulus cells and Granulosa cells. Table S2. RT-qPCR primers of LncRNA for cumulus cells and Granulosa cells. Table S3. RT-qPCR primers of miRNA for cumulus cells and Granulosa cells. Table S4. DE lncRNAs in cumulus cells and granulosa cells in yak ovary. Table S5. DE mRNAs in cumulus cells and granulosa cells in yak ovary. Table S6. DE miRNAs in cumulus cells and granulosa cells in yak ovary. Table S7. GO miRNAs in cumulus cells and granulosa cells in yak ovary. Table S8. KEGG miRNAs in cumulus cells and granulosa cells in yak ovary. Table S9. ceRNA regulatory network in cumulus cells and granulosa cells in yak ovary. Table S10. ceRNA regulatory network of differential genes CCND1, ITGA1, and CDKN1A in cumulus cells and granulosa cells in yak ovary. [file 12864_2022_8848_MOESM1_ESM.zip › Supplementary Materials/Table S6 DE miRNAs in cumulus cells and granulosa cells in yak ovary/miRNA-diff.xlsx]

## Sheet: Sheet1
id	log2(fc)	FDR	p-values
miR-10015-y	2.87249	0.0509094	0.0111195
miR-100-x	-1.13094	3.20719e-05	0.0111195
miR-10164-y	1.40621	0.00124904	0.0111195
miR-10166-x	-1.88829	1.72377e-05	0.0111195
miR-10167-y	-1.41755	0.0129161	0.0111195
miR-10180-y	-8.08204	7.25182e-11	0.0111195
miR-10225-y	-9.76377	2.39903e-56	0.0111195
miR-10280-x	6.28021	0.00491644	0.0111195
miR-103-y	1.69117	1.2577e-06	0.0111195
miR-10400-x	1.36965	0.14429	0.0111195
miR-106-y	-1.72839	9.24251e-09	0.0111195
miR-107-y	1.70417	1.10473e-06	0.0111195
miR-10-y	-1.04379	0.000373924	0.0111195
miR-11202-x	-3.40298	6.19368e-14	0.0111195
miR-11971-y	-1.40609	0.00602377	0.0111195
miR-11972-x	3.37456	0.00155935	0.0111195
miR-11973-y	7.47371	6.07329e-06	0.0111195
miR-11984-y	-1.22478	0.000470923	0.0111195
miR-11986-x	-2.65884	1.72931e-12	0.0111195
miR-11986-y	-3.14284	0.000246127	0.0111195
miR-11987-x	1.68149	0.0166125	0.0111195
miR-11990-x	-9.85438	1.15547e-25	0.0111195
miR-11994-x	-8.85363	6.94573e-16	0.0111195
miR-11998-y	-2.68655	0.000607869	0.0111195
miR-12032-x	-2.9261	2.18825e-07	0.0111195
miR-12135-y	-1.11563	0.0788744	0.0111195
miR-12188-x	2.62534	0.108189	0.0111195
miR-12217-y	9.00197	2.97826e-28	0.0111195
miR-1224-x	4.62987	1.89908e-07	0.0111195
miR-122-x	2.12735	0.00142536	0.0111195
miR-1249-y	-4.46268	1.10829e-46	0.0111195
miR-127-y	1.58233	4.06903e-05	0.0111195
miR-1285-y	-1.53486	6.20444e-05	0.0111195
miR-128-x	-2.23521	2.61979e-06	0.0111195
miR-128-y	-1.57055	4.1133e-06	0.0111195
miR-1291-x	1.7752	0.00746602	0.0111195
miR-1296-x	1.58459	0.000226843	0.0111195
miR-129-y	2.3675	0.000579408	0.0111195
miR-1306-y	-1.21185	0.000323182	0.0111195
miR-130-x	1.64577	0.000161262	0.0111195
miR-132-y	2.29167	2.18182e-11	0.0111195
miR-133-x	3.96913	0.00819307	0.0111195
miR-133-y	8.31099	6.50625e-10	0.0111195
miR-133-z	6.79725	2.54465e-10	0.0111195
miR-1343-y	1.36165	0.000196527	0.0111195
miR-135-x	-2.8647	6.8888e-15	0.0111195
miR-135-y	-4.3175	3.78611e-32	0.0111195
miR-138-x	-4.64707	8.17777e-12	0.0111195
miR-138-y	-7.74297	4.95267e-08	0.0111195
miR-139-y	1.96337	0.0211567	0.0111195
miR-140-x	3.72237	1.37225e-22	0.0111195
miR-140-y	2.78613	8.02684e-18	0.0111195
miR-1468-x	-4.4077	8.33544e-30	0.0111195
miR-1468-y	-5.72492	0.135212	0.0111195
miR-148-x	1.39289	0.00226717	0.0111195
miR-148-y	1.23031	0.000179792	0.0111195
miR-149-x	-1.41258	5.04586e-06	0.0111195
miR-152-y	1.91185	3.85373e-08	0.0111195
miR-155-y	-1.41228	0.0411166	0.0111195
miR-1599-y	-1.09913	0.00357194	0.0111195
miR-15-x	-1.84856	8.5986e-05	0.0111195
miR-15-y	-2.27201	4.96955e-14	0.0111195
miR-16-y	-1.54979	1.19623e-06	0.0111195
miR-1770-y	5.64388	4.17202e-09	0.0111195
miR-1777-z	8.62915	8.92432e-31	0.0111195
miR-1799-y	6.22779	0.180786	0.0111195
miR-17-y	-1.42125	3.44217e-05	0.0111195
miR-1814-x	-1.07992	0.00877155	0.0111195
miR-182-x	-2.4073	1.55403e-14	0.0111195
miR-182-y	-2.09753	0.0216275	0.0111195
miR-1839-x	2.91083	1.90696e-17	0.0111195
miR-1839-y	3.13283	2.39632e-14	0.0111195
miR-183-x	-2.08525	8.95142e-12	0.0111195
miR-183-y	-3.0339	3.51793e-15	0.0111195
miR-1842-x	2.22916	1.91395e-11	0.0111195
miR-1842-y	2.36727	0.0124587	0.0111195
miR-1842-z	4.75343	1.01403e-07	0.0111195
miR-1843-x	3.06772	1.94179e-06	0.0111195
miR-184-x	-5.68426	0.0624705	0.0111195
miR-184-y	-4.1441	1.17635e-41	0.0111195
miR-188-x	1.03066	0.0181922	0.0111195
miR-188-y	2.04409	5.1393e-05	0.0111195
miR-1895-y	1.68521	0.102373	0.0111195
miR-18-y	1.5865	0.000139473	0.0111195
miR-190-x	-3.82873	3.72826e-15	0.0111195
miR-190-y	-3.64364	8.73988e-19	0.0111195
miR-193-y	2.09541	4.10407e-11	0.0111195
miR-1949-y	-1.69847	2.67577e-05	0.0111195
miR-195-x	4.14444	2.26874e-28	0.0111195
miR-195-y	1.38823	0.000599314	0.0111195
miR-196-x	-6.53566	7.40603e-61	0.0111195
miR-196-y	-8.64605	6.60817e-13	0.0111195
miR-199-x	5.16085	7.56569e-29	0.0111195
miR-199-y	3.47184	1.64919e-20	0.0111195
miR-1-y	4.78947	1.57702e-06	0.0111195
miR-1-z	7.14496	3.69162e-21	0.0111195
miR-200-x	-4.91945	1.17641e-32	0.0111195
miR-200-y	-3.54116	9.84152e-24	0.0111195
miR-200-z	-2.61109	0.000244629	0.0111195
miR-202-x	7.21571	1.26139e-53	0.0111195
miR-202-y	9.05032	1.92811e-18	0.0111195
miR-204-x	4.97422	3.81401e-41	0.0111195
miR-204-y	5.3329	3.78611e-32	0.0111195
miR-206-y	6.88975	2.24819e-39	0.0111195
miR-210-x	-3.09264	1.26418e-19	0.0111195
miR-210-y	-2.51194	1.07062e-12	0.0111195
miR-210-z	-2.4465	3.02627e-13	0.0111195
miR-211-x	4.98333	2.36749e-40	0.0111195
miR-212-x	2.00643	0.0199142	0.0111195
miR-212-y	1.97837	0.0126778	0.0111195
miR-2137-y	1.34526	0.0354077	0.0111195
miR-214-x	4.79689	0.000132024	0.0111195
miR-214-y	4.71589	6.31471e-30	0.0111195
miR-216-x	3.69968	4.74068e-16	0.0111195
miR-217-x	7.89128	2.21865e-08	0.0111195
miR-219-x	1.7281	0.147964	0.0111195
miR-21-x	1.15485	0.00304096	0.0111195
miR-221-x	-2.07049	4.33357e-07	0.0111195
miR-221-z	-1.43644	1.03304e-07	0.0111195
miR-222-x	-2.57087	4.75126e-13	0.0111195
miR-222-y	-2.22335	9.65281e-15	0.0111195
miR-224-x	-6.40693	5.1209e-70	0.0111195
miR-224-y	-5.76935	1.39529e-34	0.0111195
miR-2284-x	1.67256	1.12449e-05	0.0111195
miR-2284-y	1.32624	0.00123782	0.0111195
miR-2284-z	1.5427	3.25831e-05	0.0111195
miR-2289-y	-5.88069	0.0492217	0.0111195
miR-2299-x	-1.35867	0.000223346	0.0111195
miR-22-x	3.281	1.53135e-22	0.0111195
miR-22-y	3.01241	1.01474e-22	0.0111195
miR-2303-x	-5.7126	0.0556144	0.0111195
miR-2307-y	-6.7203	1.31396e-48	0.0111195
miR-2310-x	-1.02207	0.0145311	0.0111195
miR-2311-x	6.17546	0.0634835	0.0111195
miR-2313-x	-4.05133	3.83353e-15	0.0111195
miR-2313-y	-4.47948	6.35928e-23	0.0111195
miR-2314-x	-3.32981	2.90384e-10	0.0111195
miR-2318-x	-2.7302	4.18674e-08	0.0111195
miR-2320-x	-1.36783	1.01161e-05	0.0111195
miR-2323-x	-3.81681	1.87105e-12	0.0111195
miR-2325-y	-5.47097	0.0912365	0.0111195
miR-2330-y	-1.74307	0.026691	0.0111195
miR-2331-y	1.57667	0.00733583	0.0111195
miR-2335-x	-3.26535	6.49463e-09	0.0111195
miR-2339-y	-3.4261	0.00230339	0.0111195
miR-2344-y	-10.2496	1.56383e-70	0.0111195
miR-2346-x	-3.10878	1.00629e-15	0.0111195
miR-2355-x	4.0853	9.17982e-21	0.0111195
miR-2355-y	2.25887	2.04377e-09	0.0111195
miR-2357-x	-6.12894	0.0177502	0.0111195
miR-235-y	-4.48096	1.0806e-37	0.0111195
miR-2366-y	11.1779	3.60965e-43	0.0111195
miR-2370-y	2.51532	0.103334	0.0111195
miR-2376-y	-4.6599	2.39534e-08	0.0111195
miR-2377-y	-7.09592	2.37731e-05	0.0111195
miR-2381-y	7.31455	1.96213e-05	0.0111195
miR-2382-y	-2.57926	0.0543271	0.0111195
miR-2387-x	1.47929	1.98986e-05	0.0111195
miR-2396-y	1.44444	0.028754	0.0111195
miR-2398-x	1.59567	0.00774787	0.0111195
miR-2399-x	1.44535	0.000173312	0.0111195
miR-2399-y	1.45297	0.00652052	0.0111195
miR-2400-y	1.21555	0.00638941	0.0111195
miR-2407-y	6.28608	0.00352688	0.0111195
miR-2408-y	-5.73145	0.136731	0.0111195
miR-2415-y	-5.3592	5.25713e-06	0.0111195
miR-2419-y	-1.04308	0.00561717	0.0111195
miR-2422-x	3.24909	3.89322e-14	0.0111195
miR-2425-x	-2.8648	6.79254e-18	0.0111195
miR-2431-x	-5.01446	4.13013e-09	0.0111195
miR-2431-y	-4.35434	4.12083e-21	0.0111195
miR-2436-x	-7.51612	9.03229e-07	0.0111195
miR-2436-y	-8.69112	1.92214e-14	0.0111195
miR-2439-y	-6.01681	0.0116427	0.0111195
miR-2443-x	-2.39664	3.20807e-09	0.0111195
miR-2447-x	-1.55265	0.000832806	0.0111195
miR-2449-y	-5.87036	0.0414965	0.0111195
miR-2450-y	-7.46777	7.81477e-08	0.0111195
miR-2455-y	3.86879	1.0767e-07	0.0111195
miR-2461-y	-3.24967	0.0342165	0.0111195
miR-2474-y	-5.60478	2.84088e-14	0.0111195
miR-2475-y	1.67866	0.0772502	0.0111195
miR-2481-x	-1.36374	0.0461355	0.0111195
miR-2483-y	-2.6281	1.78515e-09	0.0111195
miR-25-x	-1.25635	0.000196527	0.0111195
miR-25-y	-1.05475	0.000226843	0.0111195
miR-263-x	-2.33036	7.44185e-12	0.0111195
miR-2683-y	2.06107	2.56238e-06	0.0111195
miR-2779-x	-6.43394	1.04294e-42	0.0111195
miR-2779-y	-6.44351	8.4482e-39	0.0111195
miR-2779-z	-3.24143	8.6151e-14	0.0111195
miR-27-y	1.42432	0.000244944	3.83778e-06
miR-282-x	8.84841	8.79775e-17	3.83778e-06
miR-2881-x	6.58055	0.000842622	3.83778e-06
miR-2903-x	-7.72183	7.55043e-08	3.83778e-06
miR-296-x	11.2329	7.78198e-35	3.83778e-06
miR-296-y	9.40787	1.06438e-51	3.83778e-06
miR-2976-z	5.46303	0.125269	3.83778e-06
miR-2985-y	5.7438	0.180275	3.83778e-06
miR-302-y	7.72919	7.72342e-08	3.83778e-06
miR-3064-x	1.23794	0.138934	3.83778e-06
miR-3064-y	2.34187	0.0181881	3.83778e-06
miR-3065-x	-2.86694	0.000279531	3.83778e-06
miR-3085-y	8.25767	1.3121e-10	3.83778e-06
miR-310-y	-7.37617	1.16024e-06	0.000186134
miR-3178-x	7.96463	2.39499e-06	0.000186134
miR-31-y	1.02275	0.0615431	0.000186134
miR-324-x	1.0297	0.0195154	0.000186134
miR-328-y	2.15277	9.45734e-07	0.000186134
miR-330-y	2.19963	3.74266e-07	0.000186134
miR-335-x	4.04534	5.17265e-17	0.000186134
miR-335-y	2.58735	6.26601e-13	0.000186134
miR-338-x	-4.71566	4.34562e-35	0.000186134
miR-338-y	-4.466	3.67176e-29	0.000186134
miR-33-x	-2.65557	6.36564e-14	0.000186134
miR-33-y	-2.59233	1.27944e-15	0.000186134
miR-342-y	-1.56109	1.08223e-07	0.000186134
miR-3431-x	-5.46228	3.2228e-45	0.000186134
miR-3431-y	-6.73638	7.04696e-65	0.000186134
miR-3432-x	2.49341	2.77913e-16	0.000186134
miR-3432-y	3.05395	1.23013e-16	0.000186134
miR-345-x	3.15499	7.86235e-08	0.000186134
miR-34-x	2.03482	3.73756e-10	0.000186134
miR-34-y	1.71863	1.98649e-06	0.000186134
miR-352-y	-5.38001	0.184229	0.000186134
miR-3613-x	1.38917	0.0518198	0.000186134
miR-361-x	1.19576	0.0191919	0.000186134
miR-362-x	2.92497	9.40694e-18	0.000186134
miR-362-y	1.86997	0.00252935	0.000186134
miR-365-x	1.56455	0.00010099	0.000186134
miR-365-y	1.04126	0.0283977	0.000186134
miR-369-y	2.62937	0.000136415	0.000186134
miR-375-y	1.79122	0.00144962	0.000186134
miR-378-y	1.28376	0.00034499	0.000186134
miR-3960-y	3.49926	0.0436447	0.000186134
miR-3970-x	-2.36237	0.000477341	0.000186134
miR-409-y	1.38706	0.0158934	0.000186134
miR-421-y	1.99998	3.3295e-09	0.000186134
miR-429-y	-5.09144	1.06486e-20	0.000186134
miR-4317-x	-5.21968	0.180275	0.000186134
miR-4443-x	2.05623	0.0409604	0.000186134
miR-4449-y	4.59744	4.80256e-09	0.000186134
miR-4454-x	-2.92097	2.59561e-16	0.000186134
miR-4497-x	2.32407	0.171595	0.000186134
miR-449-x	-5.75906	3.71201e-57	0.000186134
miR-449-y	-8.03596	2.24819e-39	0.000186134
miR-450-x	-1.54956	3.01104e-08	0.000186134
miR-4510-x	2.12139	0.00341027	0.000186134
miR-452-x	-5.50905	6.08618e-49	0.000186134
miR-452-y	-6.18869	1.51972e-50	0.000186134
miR-455-y	1.3215	5.90821e-05	0.000186134
miR-4650-y	5.91576	0.0342165	0.000186134
miR-466-x	1.08926	0.171595	0.000186134
miR-4683-y	-1.73199	0.111817	0.000186134
miR-4791-x	-1.85523	0.0374897	0.000186134
miR-484-x	-1.31638	0.000266424	0.000186134
miR-484-z	-1.43672	5.41943e-05	0.000186134
miR-491-x	-2.16972	9.46718e-10	0.000186134
miR-491-y	-2.47224	4.30073e-10	0.000186134
miR-494-y	2.68051	0.0518198	0.000186134
miR-497-x	3.2699	4.45611e-15	0.000186134
miR-497-y	5.59544	0.0881828	0.000186134
miR-499-x	2.63198	1.19511e-09	0.000186134
miR-499-y	3.7926	0.133539	0.000186134
miR-500-x	2.50992	1.11156e-13	0.000186134
miR-500-y	1.35279	4.99146e-05	0.000186134
miR-502-x	2.02908	2.7664e-06	0.000186134
miR-502-y	1.35952	4.35927e-05	0.000186134
miR-503-x	-2.09595	1.5004e-11	0.000186134
miR-504-x	-7.90838	2.651e-44	0.000186134
miR-504-y	-6.07163	4.64322e-15	0.000186134
miR-505-y	-1.05556	0.000408434	0.000186134
miR-507-y	1.07261	0.113058	0.000186134
miR-5119-y	3.089	0.0273099	0.000186134
miR-5126-y	3.61221	0.00473783	0.000186134
miR-532-x	1.5161	4.20931e-05	0.000186134
miR-532-y	1.98172	2.71579e-08	0.000186134
miR-545-x	1.80757	0.122983	0.000186134
miR-551-y	6.39506	0.00799785	0.000186134
miR-574-x	1.28509	0.000141848	0.000186134
miR-574-y	1.99848	4.0454e-10	0.000186134
miR-582-x	2.19061	1.39522e-08	0.000186134
miR-5991-y	-3.99331	6.64305e-06	0.000186134
miR-6089-y	4.13161	9.75946e-06	0.000186134
miR-6119-x	1.08694	0.157288	0.000186134
miR-6119-y	-1.76426	2.78266e-06	0.000186134
miR-6122-y	-7.84606	1.26174e-37	0.000186134
miR-6123-x	10.1931	4.79376e-58	0.000186134
miR-6131-y	2.33119	0.00288254	0.000186134
miR-6134-y	-1.33066	0.000226987	0.000186134
miR-615-x	-1.20095	0.0146531	0.000186134
miR-615-y	-1.49641	0.000898048	0.000186134
miR-6238-y	3.0563	6.42662e-14	0.000186134
miR-6240-x	2.49658	7.37654e-06	0.000186134
miR-628-x	2.85401	9.26053e-08	0.000186134
miR-628-y	1.0912	0.0493141	1.99368e-06
miR-6516-x	1.65714	2.67577e-05	1.99368e-06
miR-6516-y	1.62998	0.0812116	1.99368e-06
miR-6517-x	-1.74839	0.0137957	1.99368e-06
miR-6518-y	10.7574	8.43947e-34	1.99368e-06
miR-6519-y	-3.40851	9.91329e-10	1.99368e-06
miR-6520-x	-5.32061	0.149784	1.99368e-06
miR-6524-y	-7.25467	3.51073e-40	1.99368e-06
miR-652-x	1.18602	0.0134269	1.99368e-06
miR-652-y	1.94362	5.41491e-10	1.99368e-06
miR-6533-y	-2.49444	0.00173303	1.99368e-06
miR-6535-x	1.20197	0.137811	1.99368e-06
miR-6536-x	-6.42956	0.00254613	1.99368e-06
miR-660-x	1.8846	2.26945e-08	1.99368e-06
miR-664-x	3.53668	0.00617474	1.99368e-06
miR-6775-y	6.68187	0.000388944	1.99368e-06
miR-708-x	7.05738	4.24837e-52	1.99368e-06
miR-708-y	7.73859	4.65134e-27	1.99368e-06
miR-7134-x	-2.37918	0.00487093	1.99368e-06
miR-718-y	8.63725	3.10853e-13	1.99368e-06
miR-744-x	-1.87186	6.46052e-10	1.99368e-06
miR-744-y	-1.29585	0.061267	1.99368e-06
miR-7550-x	-4.09016	2.64415e-20	1.99368e-06
miR-760-y	2.21464	5.36713e-09	1.99368e-06
miR-769-x	-1.64811	6.20708e-07	1.99368e-06
miR-7857-x	3.76983	4.12783e-27	1.99368e-06
miR-7857-y	3.07903	5.17265e-17	1.99368e-06
miR-7862-y	4.02211	6.59151e-16	1.99368e-06
miR-7863-x	-3.58151	5.20205e-05	1.99368e-06
miR-7865-x	3.80823	3.70379e-06	1.99368e-06
miR-7975-y	-2.54187	0.155289	1.99368e-06
miR-7977-x	-1.12094	0.0126778	1.99368e-06
miR-8549-x	-7.07571	2.04924e-05	1.99368e-06
miR-873-x	6.9936	0.0120527	1.99368e-06
miR-874-x	-1.38354	0.000937707	1.99368e-06
miR-877-x	1.92712	1.40339e-09	1.99368e-06
miR-885-x	-9.48893	1.56383e-70	1.99368e-06
miR-885-y	-10.203	8.18842e-31	1.99368e-06
miR-8903-x	3.52161	1.20745e-13	1.99368e-06
miR-9182-x	6.19298	0.00967344	1.99368e-06
miR-9270-x	3.13193	0.127331	1.99368e-06
miR-9298-y	-4.03323	4.54218e-17	1.99368e-06
miR-92-x	-2.27979	8.35578e-14	1.99368e-06
miR-92-y	-1.46905	6.17751e-07	1.99368e-06
miR-93-y	-1.86329	2.0837e-09	1.99368e-06
miR-940-y	6.31922	0.00805991	1.99368e-06
miR-95-y	-3.0987	3.68799e-14	1.99368e-06
miR-96-x	-2.91045	2.74161e-18	1.99368e-06
miR-96-y	-3.67984	0.00179707	1.99368e-06
miR-9851-x	-1.79474	0.149132	1.99368e-06
miR-9851-y	-1.08305	0.00147046	1.99368e-06
miR-98-x	1.13627	0.0013563	1.99368e-06
miR-9985-x	-2.88386	2.56444e-17	0.00236718
miR-99-x	1.51346	1.2577e-06	0.00236718
miR-99-y	2.31582	5.78888e-13	0.00236718
miR-9-x	-8.47654	3.96926e-35	0.00236718
miR-9-y	-2.08939	2.25197e-07	0.00236718
miR-9-z	-6.14188	2.99628e-60	0.00236718
novel-m0003-3p	9.89598	1.48366e-53	0.00236718
novel-m0003-5p	6.80331	0.00184179	0.00236718
novel-m0007-3p	-5.92529	0.100409	0.00236718
novel-m0008-3p	-8.42769	6.13977e-13	0.00236718
novel-m0014-3p	3.81766	1.13092e-18	0.00236718
novel-m0021-3p	1.54601	0.14429	0.00236718
novel-m0039-5p	8.33165	2.66167e-12	0.00236718
novel-m0042-3p	3.05704	0.0273099	0.00236718
novel-m0048-3p	1.29701	0.0331089	0.00236718
novel-m0060-3p	1.326	0.0228788	0.00236718
novel-m0065-3p	-5.36562	0.147964	0.00236718
novel-m0067-3p	1.28612	0.152736	0.00236718
novel-m0068-3p	7.19121	2.74992e-05	0.00236718
novel-m0070-3p	5.84206	0.0332018	0.00236718
novel-m0073-5p	1.5931	0.0326065	0.00236718
novel-m0078-5p	-7.44948	2.78266e-06	0.00236718
novel-m0080-3p	4.51803	1.12834e-09	0.00236718
novel-m0080-5p	5.0413	7.65068e-18	0.00236718
novel-m0088-5p	9.96491	3.18575e-19	0.00236718
novel-m0092-3p	4.96359	2.9605e-25	0.00236718
novel-m0096-5p	5.90881	0.118654	0.00236718
novel-m0100-3p	6.88476	0.0138629	0.00236718
novel-m0100-5p	6.2817	0.017793	0.00236718
novel-m0106-3p	5.43507	0.14429	0.00236718
novel-m0108-5p	-5.22046	0.184899	0.00236718
novel-m0114-3p	-1.21445	0.14429	0.00236718
novel-m0116-3p	5.71854	0.157958	0.00236718
novel-m0122-5p	-1.92649	0.0587367	0.00236718
novel-m0129-3p	-2.63362	0.0404023	0.00236718
novel-m0136-5p	10.4183	2.16991e-22	0.00236718
novel-m0144-3p	-2.41901	0.0634835	0.00236718
novel-m0149-3p	5.77952	0.155165	0.00236718
novel-m0153-5p	10.6851	1.75191e-26	0.00236718
novel-m0161-3p	2.58298	2.93279e-11	0.00236718
novel-m0163-5p	-4.89896	1.34526e-26	0.00236718
novel-m0173-3p	4.33332	1.16421e-09	0.00236718
novel-m0173-5p	5.66419	7.20258e-28	0.00236718
novel-m0189-5p	6.25657	0.0132561	0.00236718
novel-m0191-3p	7.36332	2.04059e-05	4.96789e-12
novel-m0191-5p	6.27252	0.0449014	4.96789e-12
novel-m0193-3p	-2.92552	0.013284	4.96789e-12
novel-m0195-3p	5.34127	0.167079	4.96789e-12
novel-m0195-5p	7.60649	8.79636e-05	4.96789e-12
novel-m0197-3p	10.0945	6.65905e-28	4.96789e-12
novel-m0199-3p	-2.63362	0.040164	4.96789e-12
novel-m0203-3p	-2.63362	0.040164	4.96789e-12
novel-m0205-3p	-5.60684	0.0878759	4.96789e-12
novel-m0212-3p	-5.3246	1.71776e-10	4.96789e-12
novel-m0213-5p	-6.05441	0.017793	4.96789e-12
novel-m0214-3p	5.81318	0.139129	4.96789e-12
novel-m0215-3p	6.36865	0.00717615	4.96789e-12
novel-m0217-5p	6.90135	0.000259454	4.96789e-12
novel-m0220-3p	-2.63362	0.040164	4.96789e-12
novel-m0228-3p	-6.14588	0.0740068	4.96789e-12
novel-m0231-5p	6.25657	0.013059	4.96789e-12
novel-m0236-5p	-7.86962	7.2978e-10	4.96789e-12
novel-m0246-5p	6.25657	0.0130213	4.96789e-12
novel-m0252-3p	8.03632	2.98119e-10	4.96789e-12
novel-m0252-5p	6.71631	0.000417205	4.96789e-12
novel-m0255-5p	5.73118	0.055253	4.96789e-12
novel-m0260-5p	6.61211	0.0177166	4.96789e-12
novel-m0263-3p	6.69246	0.00252724	4.96789e-12
novel-m0271-3p	6.24571	0.0449014	4.96789e-12
novel-m0274-5p	-6.04847	0.0127426	4.96789e-12
novel-m0279-5p	7.13501	4.03185e-05	4.96789e-12
novel-m0286-3p	-2.63362	0.0401162	4.96789e-12
novel-m0287-3p	6.69246	0.002487	4.96789e-12
novel-m0289-3p	8.22031	8.80314e-63	4.96789e-12
novel-m0289-5p	11.4565	5.19258e-43	4.96789e-12
novel-m0293-5p	6.12502	0.0824544	4.96789e-12
novel-m0296-5p	-5.90561	0.0210903	4.96789e-12
novel-m0299-3p	5.81318	0.138963	4.96789e-12
novel-m0300-5p	6.49388	0.0010947	4.96789e-12
novel-m0311-5p	1.9564	0.0707784	4.96789e-12
novel-m0316-5p	-5.64856	0.0571673	4.96789e-12
novel-m0320-3p	10.7698	2.21067e-37	4.96789e-12
novel-m0325-5p	1.79831	0.00746602	4.96789e-12
novel-m0331-5p	6.01978	0.0528119	4.96789e-12
novel-m0335-3p	7.22233	3.58515e-06	4.96789e-12
novel-m0335-5p	8.40646	2.15675e-13	4.96789e-12
novel-m0339-3p	4.8268	1.34181e-06	4.96789e-12
novel-m0349-3p	5.7137	0.153347	4.96789e-12
novel-m0351-5p	2.07784	0.00173303	4.96789e-12
novel-m0355-5p	-3.56791	0.0281774	4.96789e-12
novel-m0357-3p	7.08979	1.08724e-05	4.96789e-12
novel-m0362-5p	-6.19044	6.20998e-32	4.96789e-12
novel-m0370-3p	-2.65748	8.27683e-10	4.96789e-12
novel-m0382-5p	4.2352	0.00126395	4.96789e-12
novel-m0386-3p	-5.03784	2.82557e-16	4.96789e-12
novel-m0387-3p	-5.21968	0.180464	4.96789e-12
novel-m0391-5p	5.35368	0.184242	4.96789e-12
novel-m0392-3p	-8.42769	5.78888e-13	4.96789e-12
novel-m0395-3p	-2.65748	7.96343e-10	4.96789e-12
novel-m0395-5p	-1.25228	0.106637	4.96789e-12
novel-m0403-5p	1.90101	0.144392	4.96789e-12
novel-m0409-5p	-7.21991	1.86722e-06	4.96789e-12
novel-m0410-3p	6.68346	0.00184179	4.96789e-12
novel-m0411-5p	5.58055	0.0941324	4.96789e-12
novel-m0413-3p	2.70586	0.0641943	4.96789e-12
novel-m0418-3p	-2.72903	0.0018933	4.96789e-12
novel-m0430-3p	4.8268	1.30071e-06	4.96789e-12
novel-m0441-5p	7.01514	0.000810184	4.96789e-12
novel-m0444-3p	-8.42769	5.61692e-13	4.96789e-12
novel-m0458-3p	-5.48457	0.0985647	4.96789e-12
novel-m0459-3p	-5.48457	0.098409	4.96789e-12
novel-m0461-3p	6.64217	0.00417242	4.96789e-12
novel-m0464-3p	-6.31808	0.00327608	4.96789e-12
novel-m0468-3p	-6.16142	0.0127171	4.96789e-12
novel-m0470-3p	7.34397	1.55987e-05	4.96789e-12
novel-m0470-5p	4.74088	1.81735e-16	4.96789e-12
novel-m0471-5p	-5.66088	0.0399461	4.96789e-12
novel-m0479-5p	5.80693	0.0436907	4.96789e-12
novel-m0489-5p	-2.92262	0.108159	4.96789e-12
novel-m0494-3p	1.89716	0.00293354	4.96789e-12
novel-m0495-5p	-5.44328	0.0985647	4.96789e-12
novel-m0501-5p	6.01978	0.0527926	4.96789e-12
novel-m0504-3p	-8.24634	1.09517e-09	4.96789e-12
novel-m0511-5p	7.36938	4.17815e-06	4.96789e-12
novel-m0524-3p	4.7711	0.000561604	4.96789e-12
novel-m0532-5p	6.23164	0.00948404	4.96789e-12
novel-m0535-3p	-6.3803	0.00280855	4.96789e-12
novel-m0538-3p	8.07303	4.23639e-10	4.96789e-12
novel-m0539-3p	-2.0883	0.00268957	4.96789e-12
novel-m0543-5p	8.95569	3.80826e-17	4.96789e-12
novel-m0546-3p	-6.51012	0.00239303	4.96789e-12
novel-m0548-3p	-6.62191	0.000163876	4.96789e-12
novel-m0559-3p	6.13764	0.00875851	4.96789e-12
novel-m0560-3p	-2.63362	0.0398442	4.96789e-12
novel-m0561-5p	6.23164	0.00934075	4.96789e-12
novel-m0566-5p	-2.06723	3.22034e-09	4.96789e-12
novel-m0567-3p	-2.06889	0.023418	4.96789e-12
novel-m0571-3p	1.86931	0.00208792	4.96789e-12
novel-m0579-3p	-5.98906	0.0201131	4.96789e-12
novel-m0582-3p	5.23345	8.81887e-11	4.96789e-12
novel-m0582-5p	8.48978	5.41782e-11	4.96789e-12
novel-m0583-5p	-5.36562	0.147333	4.96789e-12
novel-m0584-3p	-5.59395	0.0969454	4.96789e-12
novel-m0592-3p	-2.63362	0.0394358	4.96789e-12
novel-m0599-5p	5.73417	0.08433	4.96789e-12
novel-m0601-3p	-9.74347	9.58988e-19	4.96789e-12
novel-m0603-3p	-5.36562	0.146408	4.96789e-12
novel-m0604-3p	-6.78293	0.00010099	4.96789e-12
novel-m0608-3p	-5.36562	0.145788	4.96789e-12
novel-m0612-3p	5.62994	0.107531	4.96789e-12
novel-m0613-3p	9.43524	5.84216e-21	4.96789e-12
novel-m0620-5p	7.92186	5.10892e-08	4.96789e-12
novel-m0623-3p	-7.63542	8.02785e-09	1.06718e-58
novel-m0632-5p	5.54401	0.104352	1.06718e-58
novel-m0641-3p	-7.91383	3.07064e-09	1.06718e-58
novel-m0644-3p	-2.63362	0.0393724	1.06718e-58
novel-m0648-5p	7.16922	0.000837445	1.06718e-58
novel-m0651-5p	2.22051	0.00285479	1.06718e-58
novel-m0652-5p	-6.22837	0.00217393	1.06718e-58
novel-m0663-3p	1.83699	0.00749089	1.06718e-58
novel-m0663-5p	1.54214	0.068671	1.06718e-58
novel-m0668-5p	-5.75889	0.0345674	1.06718e-58
novel-m0669-3p	7.12312	3.44217e-05	1.06718e-58
novel-m0669-5p	9.39687	1.7138e-11	1.06718e-58
novel-m0675-3p	6.21639	0.0561855	1.06718e-58
novel-m0682-5p	7.14422	5.30065e-05	1.06718e-58
novel-m0686-3p	-1.83104	0.000952287	1.06718e-58
novel-m0687-5p	6.01978	0.0526762	1.06718e-58
novel-m0696-5p	-5.68491	0.040164	1.06718e-58
novel-m0699-5p	4.72166	1.90696e-17	1.06718e-58
novel-m0707-3p	-6.6991	0.000124198	1.06718e-58
novel-m0707-5p	-7.55525	8.98339e-08	1.06718e-58
novel-m0715-3p	4.8268	1.26498e-06	0.000824509
novel-m0718-5p	3.53287	0.00192538	0.000824509
novel-m0720-3p	4.96359	3.00554e-25	0.000824509
novel-m0726-3p	-6.14173	0.0102724	0.000824509
novel-m0728-5p	6.02163	0.0205262	0.000824509
novel-m0729-3p	-6.09618	2.07126e-15	0.000824509
novel-m0734-3p	9.02157	6.70466e-16	0.000824509
novel-m0739-5p	1.1567	0.0446062	0.000824509
novel-m0746-3p	8.16558	2.98556e-11	0.000824509
novel-m0750-3p	-1.5493	0.017793	0.000824509
novel-m0756-5p	1.1567	0.0438885	0.000824509
novel-m0762-5p	6.2538	0.0116405	0.000824509
novel-m0765-5p	-4.86551	7.59922e-07	0.000824509
novel-m0769-3p	5.81762	0.14597	0.000824509
novel-m0773-5p	5.74371	0.0855316	0.000824509
novel-m0777-5p	2.52157	0.165862	0.000824509
novel-m0780-3p	2.15132	0.0108247	0.000824509
novel-m0782-3p	6.46592	0.00304096	0.000824509
novel-m0789-3p	4.552	0.00746602	0.000824509
novel-m0789-5p	7.63009	2.39499e-06	0.000824509
novel-m0792-5p	-8.01722	3.29223e-11	0.000824509
novel-m0798-5p	2.74107	0.178233	0.000824509
novel-m0806-5p	7.15049	4.35927e-05	0.000824509
novel-m0808-3p	7.94068	4.09279e-08	0.000824509
novel-m0810-3p	-6.01673	0.0157212	0.000824509
novel-m0819-3p	-2.3545	7.46362e-05	0.000824509
novel-m0823-3p	-2.63362	0.039292	0.000824509
novel-m0826-3p	-2.37614	0.0545699	0.000824509
novel-m0831-3p	1.95736	9.11097e-05	0.000824509
novel-m0831-5p	4.26352	1.75939e-12	0.000824509
novel-m0833-3p	3.46869	6.29753e-06	0.000824509
novel-m0836-3p	2.75832	0.00746602	0.000824509
novel-m0844-3p	6.05326	0.0742806	0.000824509
novel-m0849-3p	3.49962	1.39025e-18	0.000824509
novel-m0856-3p	-3.29712	0.0587367	0.000824509
novel-m0860-3p	7.73737	4.33357e-07	0.000824509
novel-m0861-3p	5.90339	2.08586e-15	0.000824509
novel-m0863-3p	7.61797	5.05548e-08	0.000824509
novel-m0875-3p	-1.68569	9.00846e-05	0.000824509
novel-m0879-5p	2.32396	1.8445e-07	0.000824509
			0.000824509
			0.000824509
			0.000824509
			0.000824509
			0.000824509
			0.000824509
			0.000824509
			0.000824509
			0.000824509
			0.000824509
			0.000824509
			0.000824509
			0.000824509
			0.000824509
			0.000824509
			0.000824509
			0.000824509
			0.000824509
			0.000824509
			0.000824509
			0.000824509
			0.000824509
			0.000824509
			0.000824509
			0.000824509
			0.000824509
			0.000824509
			0.000824509
			0.000824509
			0.000824509
			0.000824509
			0.000824509
			0.000824509
			0.000824509
			0.000824509
			0.000824509
			0.000824509
			0.000824509
			0.000824509
			0.000824509
			0.000824509
			0.000824509
			0.000824509
			0.000824509
			0.000824509
			0.000824509
			0.000824509
			0.000824509
			0.000824509
			0.000824509
			0.000824509
			0.000824509
			0.000824509
			0.000824509
			0.000824509
			0.000824509
			0.000824509
			0.000824509
			0.000824509
			0.000824509
			0.000824509
			0.000824509
			0.000824509
			0.000824509
			0.000824509
			0.000824509
			0.000824509
			0.000824509
			0.000824509
			0.000824509
			0.000824509
			0.000824509
			0.000824509
			0.000824509
			0.000824509
			0.000824509
			0.000824509
			0.000824509
			0.000824509
			0.000824509
			0.000824509
			0.000824509
			0.000824509
			0.000824509
			0.000824509
			0.000824509
			0.000824509
			0.000824509
			0.000824509
			0.000824509
			0.000824509
			0.000824509
			0.000824509
			0.000824509
			0.000824509
			0.000824509
			0.000824509
			0.000824509
			0.000824509
			0.000824509
			0.000824509
			0.000824509
			0.000824509
			0.000824509
			0.000824509
			0.000824509
			0.000824509
			0.000824509
			0.000824509
			0.000824509
			0.000824509
			0.000824509
			0.000824509
			0.000824509
			0.000824509
			0.000824509
			0.000824509
			0.000824509
			0.000824509
			0.000824509
			0.000824509
			0.000824509
			0.000824509
			0.000824509
			0.000824509
			0.000824509
			0.000824509
			0.000824509
			0.000824509
			0.000824509
			0.000824509
			0.000824509
			0.000824509
			0.000824509
			0.000824509
			0.000824509
			0.000824509
			0.000824509
			0.000824509
			0.000824509
			0.000824509
			0.000824509
			0.000824509
			0.000824509
			0.000824509
			0.000824509
			0.000824509
			0.000824509
			0.000824509
			0.000824509
			0.000824509
			0.000824509
			0.000824509
			0.000824509
			0.000824509
			0.000824509
			0.000824509
			0.000824509
			0.000824509
			0.000824509
			0.000824509
			0.000824509
			0.000824509
			0.000824509
			0.000824509
			0.000824509
			0.000824509
			0.000824509
			0.000824509
			0.000824509
			0.000824509
			0.000824509
			0.000824509
			0.000824509
			0.000824509
			0.000824509
			0.000824509
			0.000824509
			0.000824509
			0.000824509
			0.000824509
			0.000824509
			0.000824509
			0.000824509
			0.000824509
			0.000824509
			0.000824509
			0.000824509
			0.000824509
			0.000824509
			0.000824509
			0.000824509
			0.000824509
			0.000824509
			0.000824509
			0.000824509
			0.000824509
			0.000824509
			0.000824509
			0.000824509
			0.000824509
			0.000824509
			0.000824509
			0.000824509
			0.000824509
			0.000824509
			0.000824509
			0.000824509
			0.000824509
			0.000824509
			0.000824509
			0.000824509
			0.000824509
			0.000824509
			0.000824509
			0.000824509
			0.000824509
			0.000824509
			0.000824509
			0.000824509
			0.000824509
			0.000824509
			0.000824509
			0.000824509
			0.000824509
			0.000824509
			0.000824509
			0.000824509
			0.000824509
			0.000824509
			0.000824509
			0.000824509
			0.000824509
			0.000824509
			0.000824509
			0.000824509
			0.000824509
			0.000824509
			0.000824509
			0.000824509
			0.000824509
			0.000824509
			0.000824509
			0.000824509
			0.000824509
			0.000824509
			0.000824509
			0.000824509
			0.000824509
			0.000824509
			0.000824509
			0.000824509
			0.000824509
			0.000824509
			0.000824509
			0.000824509
			0.000824509
			0.000824509
			0.000824509
			0.000824509
			0.000824509
			0.000824509
			0.000824509
			0.000824509
			0.000824509
			1.28649e-07
			1.28649e-07
			1.28649e-07
			1.28649e-07
			1.28649e-07
			1.28649e-07
			1.28649e-07
			1.28649e-07
			1.28649e-07
			1.28649e-07
			1.28649e-07
			1.28649e-07
			1.28649e-07
			1.28649e-07
			1.28649e-07
			1.28649e-07
			1.28649e-07
			1.28649e-07
			1.28649e-07
			1.28649e-07
			1.28649e-07
			1.28649e-07
			1.28649e-07
			1.28649e-07
			1.28649e-07
			1.28649e-07
			1.28649e-07
			1.28649e-07
			1.28649e-07
			1.28649e-07
			1.28649e-07
			1.28649e-07
			1.28649e-07
			1.28649e-07
			1.28649e-07
			1.28649e-07
			1.28649e-07
			1.28649e-07
			1.28649e-07
			1.28649e-07
			1.28649e-07
			1.28649e-07
			1.28649e-07
			1.28649e-07
			1.28649e-07
			1.28649e-07
			1.28649e-07
			1.28649e-07
			1.28649e-07
			1.28649e-07
			1.28649e-07
			1.28649e-07
			1.28649e-07
			1.28649e-07
			1.28649e-07
			1.28649e-07
			1.28649e-07
			1.28649e-07
			1.28649e-07
			1.28649e-07
			1.28649e-07
			1.28649e-07
			1.28649e-07
			1.28649e-07
			1.28649e-07
			1.28649e-07
			1.28649e-07
			1.28649e-07
			1.28649e-07
			1.28649e-07
			1.28649e-07
			1.28649e-07
			1.28649e-07
			1.28649e-07
			1.28649e-07
			1.28649e-07
			1.28649e-07
			1.28649e-07
			1.28649e-07
			1.28649e-07
			1.28649e-07
			1.28649e-07
			1.28649e-07
			1.28649e-07
			1.28649e-07
			1.28649e-07
			1.28649e-07
			1.28649e-07
			1.28649e-07
			1.28649e-07
			1.28649e-07
			1.28649e-07
			1.28649e-07
			1.28649e-07
			1.28649e-07
			1.28649e-07
			1.28649e-07
			1.28649e-07
			1.28649e-07
			1.28649e-07
			1.28649e-07
			1.28649e-07
			1.28649e-07
			1.28649e-07
			1.28649e-07
			1.28649e-07
			1.28649e-07
			1.28649e-07
			1.28649e-07
			1.28649e-07
			1.28649e-07
			1.28649e-07
			1.28649e-07
			1.28649e-07
			1.28649e-07
			1.28649e-07
			1.28649e-07
			1.28649e-07
			1.28649e-07
			1.28649e-07
			1.28649e-07
			1.28649e-07
			1.28649e-07
			1.28649e-07
			1.28649e-07
			1.28649e-07
			1.28649e-07
			1.28649e-07
			1.28649e-07
			1.28649e-07
			1.28649e-07
			1.28649e-07
			1.28649e-07
			0.0365085
			0.0365085
			0.0365085
			0.0365085
			0.0365085
			0.0365085
			0.0365085
			0.0365085
			0.0365085
			0.0365085
			0.0365085
			0.0365085
			0.0365085
			0.0365085
			0.0365085
			0.0365085
			0.0365085
			0.0365085
			0.0365085
			0.0365085
			0.0365085
			0.0365085
			0.0365085
			0.0365085
			0.0365085
			0.0365085
			0.0365085
			0.0365085
			0.0365085
			0.0365085
			0.0365085
			0.0365085
			0.0365085
			0.0365085
			0.0365085
			0.0365085
			0.0365085
			0.0365085
			0.0365085
			0.0365085
			0.0365085
			0.0365085
			0.0365085
			0.0365085
			0.0365085
			0.0365085
			0.0365085
			0.0365085
			0.0365085
			0.0365085
			0.0365085
			0.0365085
			0.0365085
			0.0365085
			0.0365085
			0.0365085
			0.0365085
			0.0365085
			0.0365085
			0.0365085
			0.0365085
			0.0365085
			0.0365085
			0.0365085
			0.0365085
			0.0365085
			0.0365085
			7.85285e-10
			7.85285e-10
			7.85285e-10
			7.85285e-10
			7.85285e-10
			7.85285e-10
			7.85285e-10
			7.85285e-10
			7.85285e-10
			7.85285e-10
			1.11063e-07
			1.11063e-07
			1.11063e-07
			1.11063e-07
			1.11063e-07
			1.11063e-07
			1.11063e-07
			1.11063e-07
			1.11063e-07
			1.11063e-07
			1.11063e-07
			1.11063e-07
			1.11063e-07
			1.11063e-07
			1.11063e-07
			1.11063e-07
			1.11063e-07
			1.11063e-07
			1.11063e-07
			1.11063e-07
			1.11063e-07
			1.11063e-07
			1.11063e-07
			1.11063e-07
			1.11063e-07
			1.11063e-07
			1.11063e-07
			1.11063e-07
			1.11063e-07
			1.11063e-07
			1.11063e-07
			1.11063e-07
			1.11063e-07
			1.11063e-07
			1.11063e-07
			1.11063e-07
			1.11063e-07
			1.11063e-07
			1.11063e-07
			1.11063e-07
			1.11063e-07
			1.11063e-07
			1.11063e-07
			1.11063e-07
			1.11063e-07
			1.11063e-07
			1.11063e-07
			1.11063e-07
			1.11063e-07
			1.11063e-07
			1.11063e-07
			1.11063e-07
			1.11063e-07
			1.11063e-07
			1.11063e-07
			1.11063e-07
			1.11063e-07
			1.11063e-07
			1.11063e-07
			1.11063e-07
			1.11063e-07
			1.11063e-07
			1.11063e-07
			1.11063e-07
			1.11063e-07
			1.11063e-07
			1.11063e-07
			1.11063e-07
			1.11063e-07
			1.11063e-07
			1.11063e-07
			1.11063e-07
			1.11063e-07
			1.11063e-07
			1.11063e-07
			1.11063e-07
			1.11063e-07
			1.11063e-07
			1.11063e-07
			1.11063e-07
			1.11063e-07
			1.11063e-07
			1.11063e-07
			1.11063e-07
			1.11063e-07
			1.11063e-07
			1.11063e-07
			1.11063e-07
			1.11063e-07
			1.11063e-07
			1.11063e-07
			1.11063e-07
			1.11063e-07
			1.11063e-07
			1.11063e-07
			1.11063e-07
			1.11063e-07
			1.11063e-07
			1.11063e-07
			1.11063e-07
			1.11063e-07
			1.11063e-07
			1.11063e-07
			1.11063e-07
			1.11063e-07
			1.11063e-07
			1.11063e-07
			1.11063e-07
			1.11063e-07
			1.11063e-07
			1.11063e-07
			1.11063e-07
			1.11063e-07
			1.11063e-07
			1.11063e-07
			1.11063e-07
			1.11063e-07
			1.11063e-07
			1.11063e-07
			1.11063e-07
			1.11063e-07
			1.11063e-07
			1.11063e-07
			1.11063e-07
			1.11063e-07
			1.11063e-07
			1.11063e-07
			1.11063e-07
			1.11063e-07
			1.11063e-07
			1.11063e-07
			1.11063e-07
			1.11063e-07
			5.2396e-05
			5.2396e-05
			5.2396e-05
			5.2396e-05
			5.2396e-05
			5.2396e-05
			5.2396e-05
			5.2396e-05
			5.2396e-05
			5.2396e-05
			5.2396e-05
			5.2396e-05
			5.2396e-05
			5.2396e-05
			5.2396e-05
			5.2396e-05
			5.2396e-05
			5.2396e-05
			5.2396e-05
			5.2396e-05
			5.2396e-05
			5.2396e-05
			5.2396e-05
			5.2396e-05
			5.2396e-05
			5.2396e-05
			5.2396e-05
			5.2396e-05
			5.2396e-05
			5.2396e-05
			5.2396e-05
			5.2396e-05
			5.2396e-05
			5.2396e-05
			5.2396e-05
			5.2396e-05
			5.2396e-05
			5.2396e-05
			5.2396e-05
			5.2396e-05
			5.2396e-05
			5.2396e-05
			5.2396e-05
			5.2396e-05
			5.2396e-05
			5.2396e-05
			5.2396e-05
			5.2396e-05
			5.2396e-05
			5.2396e-05
			5.2396e-05
			5.2396e-05
			5.2396e-05
			5.2396e-05
			5.2396e-05
			5.2396e-05
			5.2396e-05
			5.2396e-05
			5.2396e-05
			5.2396e-05
			5.2396e-05
			5.2396e-05
			5.2396e-05
			5.2396e-05
			5.2396e-05
			5.2396e-05
			5.2396e-05
			5.2396e-05
			5.2396e-05
			5.2396e-05
			5.2396e-05
			5.2396e-05
			5.2396e-05
			5.2396e-05
			5.2396e-05
			5.2396e-05
			5.2396e-05
			5.2396e-05
			5.2396e-05
			5.2396e-05
			5.2396e-05
			5.2396e-05
			5.2396e-05
			3.30624e-15
			3.30624e-15
			3.30624e-15
			3.30624e-15
			3.30624e-15
			3.30624e-15
			3.30624e-15
			3.30624e-15
			3.30624e-15
			3.30624e-15
			3.30624e-15
			3.30624e-15
			3.30624e-15
			3.30624e-15
			3.30624e-15
			3.30624e-15
			3.30624e-15
			3.30624e-15
			3.30624e-15
			3.30624e-15
			3.30624e-15
			3.30624e-15
			3.30624e-15
			3.30624e-15
			3.30624e-15
			3.30624e-15
			3.30624e-15
			3.30624e-15
			3.30624e-15
			3.30624e-15
			0.00101557
			0.00101557
			0.00101557
			0.00101557
			0.00101557
			0.00101557
			0.00101557
			0.00101557
			0.00101557
			0.00101557
			0.00101557
			0.00101557
			0.00101557
			0.00101557
			0.00101557
			0.00101557
			0.00101557
			0.00101557
			0.00101557
			0.00101557
			0.00101557
			0.00101557
			0.00101557
			0.00101557
			0.00101557
			0.00101557
			0.00101557
			0.00101557
			0.00101557
			0.00101557
			0.00101557
			0.00101557
			0.00101557
			0.00101557
			0.00101557
			0.00101557
			0.00101557
			0.00101557
			0.00101557
			0.00101557
			0.00101557
			0.00101557
			0.00101557
			0.00101557
			0.00101557
			0.00101557
			0.00101557
			0.00101557
			0.00101557
			0.00101557
			0.00101557
			0.00101557
			0.00101557
			0.00101557
			0.00101557
			0.00101557
			0.00101557
			0.00101557
			0.00101557
			0.00101557
			0.00101557
			0.00101557
			0.00101557
			0.00101557
			0.00101557
			0.00101557
			0.00101557
			0.00101557
			0.00101557
			0.00101557
			0.00101557
			0.00101557
			0.00101557
			0.00101557
			0.00101557
			0.00101557
			0.00101557
			0.00101557
			0.00101557
			0.00101557
			0.00101557
			0.00101557
			0.00101557
			0.00101557
			0.00101557
			0.00101557
			0.00101557
			0.00101557
			0.00101557
			0.00101557
			0.00101557
			0.00101557
			0.00101557
			0.00101557
			0.00101557
			0.00101557
			0.00101557
			0.00101557
			0.00101557
			0.00101557
			0.00101557
			0.00101557
			0.00101557
			0.00101557
			0.00101557
			0.00101557
			0.00101557
			0.00101557
			0.00101557
			0.00101557
			0.00101557
			0.00101557
			0.00101557
			0.00101557
			0.00101557
			0.00101557
			0.000237926
			0.000237926
			0.000237926
			0.000237926
			0.000237926
			0.000237926
			0.000237926
			0.000237926
			0.000237926
			0.000237926
			0.000237926
			0.000237926
			0.000237926
			0.000237926
			0.000237926
			0.000237926
			0.000237926
			0.000237926
			0.000237926
			0.000237926
			0.000237926
			0.000237926
			0.000237926
			0.000237926
			0.000237926
			0.000237926
			0.000237926
			0.000237926
			0.000237926
			0.000237926
			0.000237926
			0.000237926
			0.000237926
			0.000237926
			0.000237926
			0.000237926
			0.000237926
			0.000237926
			0.000237926
			0.000237926
			0.000237926
			0.000237926
			0.000237926
			0.000237926
			0.000237926
			0.000237926
			0.000237926
			0.000237926
			0.000237926
			0.000237926
			0.000237926
			0.000237926
			0.000237926
			0.000237926
			0.000237926
			0.000237926
			0.000237926
			0.000237926
			6.78112e-07
			6.78112e-07
			6.78112e-07
			6.78112e-07
			6.78112e-07
			6.78112e-07
			6.78112e-07
			6.78112e-07
			6.78112e-07
			6.78112e-07
			6.78112e-07
			6.78112e-07
			6.78112e-07
			6.78112e-07
			6.78112e-07
			6.78112e-07
			6.78112e-07
			6.78112e-07
			6.78112e-07
			6.78112e-07
			6.78112e-07
			6.78112e-07
			6.78112e-07
			6.78112e-07
			6.78112e-07
			6.78112e-07
			6.78112e-07
			6.78112e-07
			6.78112e-07
			6.78112e-07
			6.78112e-07
			6.78112e-07
			6.78112e-07
			6.78112e-07
			6.78112e-07
			6.78112e-07
			6.78112e-07
			6.78112e-07
			6.78112e-07
			6.78112e-07
			6.78112e-07
			6.78112e-07
			6.78112e-07
			6.78112e-07
			6.78112e-07
			6.78112e-07
			6.78112e-07
			6.78112e-07
			6.78112e-07
			6.78112e-07
			6.78112e-07
			6.78112e-07
			6.78112e-07
			6.78112e-07
			6.78112e-07
			6.78112e-07
			6.78112e-07
			6.78112e-07
			6.78112e-07
			6.78112e-07
			6.78112e-07
			6.78112e-07
			6.78112e-07
			6.78112e-07
			6.78112e-07
			6.78112e-07
			6.78112e-07
			6.78112e-07
			6.78112e-07
			6.78112e-07
			6.78112e-07
			6.78112e-07
			6.78112e-07
			6.78112e-07
			6.78112e-07
			6.78112e-07
			6.78112e-07
			6.78112e-07
			6.78112e-07
			6.78112e-07
			6.78112e-07
			6.78112e-07
			6.78112e-07
			6.78112e-07
			6.78112e-07
			6.78112e-07
			6.78112e-07
			6.78112e-07
			6.78112e-07
			6.78112e-07
			6.78112e-07
			6.78112e-07
			6.78112e-07
			6.78112e-07
			6.78112e-07
			6.78112e-07
			6.78112e-07
			6.78112e-07
			6.78112e-07
			6.78112e-07
			6.78112e-07
			6.78112e-07
			6.68258e-05
			6.68258e-05
			6.68258e-05
			6.68258e-05
			6.68258e-05
			6.68258e-05
			6.68258e-05
			6.68258e-05
			6.68258e-05
			6.68258e-05
			1.06159e-13
			1.06159e-13
			1.06159e-13
			1.06159e-13
			1.06159e-13
			1.06159e-13
			1.06159e-13
			1.06159e-13
			1.06159e-13
			1.06159e-13
			1.06159e-13
			1.06159e-13
			1.06159e-13
			1.06159e-13
			1.06159e-13
			1.06159e-13
			1.06159e-13
			1.06159e-13
			1.06159e-13
			1.06159e-13
			1.06159e-13
			1.06159e-13
			1.06159e-13
			1.06159e-13
			1.06159e-13
			1.06159e-13
			1.06159e-13
			1.06159e-13
			1.06159e-13
			1.06159e-13
			1.06159e-13
			1.06159e-13
			1.06159e-13
			1.06159e-13
			1.06159e-13
			1.06159e-13
			1.06159e-13
			1.06159e-13
			1.06159e-13
			1.06159e-13
			1.06159e-13
			1.06159e-13
			1.06159e-13
			1.06159e-13
			1.06159e-13
			1.06159e-13
			1.06159e-13
			1.06159e-13
			1.06159e-13
			1.06159e-13
			1.06159e-13
			1.06159e-13
			1.06159e-13
			1.06159e-13
			1.06159e-13
			1.06159e-13
			1.06159e-13
			1.06159e-13
			1.06159e-13
			1.06159e-13
			1.06159e-13
			1.06159e-13
			1.06159e-13
			1.06159e-13
			1.06159e-13
			1.06159e-13
			1.06159e-13
			1.06159e-13
			1.06159e-13
			1.06159e-13
			1.06159e-13
			1.06159e-13
			1.06159e-13
			1.06159e-13
			1.06159e-13
			1.06159e-13
			1.06159e-13
			1.06159e-13
			1.06159e-13
			1.06159e-13
			1.06159e-13
			1.06159e-13
			1.06159e-13
			1.06159e-13
			1.06159e-13
			1.06159e-13
			1.06159e-13
			1.06159e-13
			1.06159e-13
			1.06159e-13
			1.06159e-13
			1.06159e-13
			1.06159e-13
			1.06159e-13
			1.06159e-13
			1.06159e-13
			1.06159e-13
			1.06159e-13
			1.06159e-13
			1.06159e-13
			1.06159e-13
			1.06159e-13
			1.06159e-13
			1.06159e-13
			1.06159e-13
			1.06159e-13
			1.06159e-13
			1.06159e-13
			1.06159e-13
			1.06159e-13
			1.06159e-13
			1.06159e-13
			1.06159e-13
			1.06159e-13
			1.06159e-13
			1.06159e-13
			1.06159e-13
			1.06159e-13
			1.06159e-13
			1.06159e-13
			1.06159e-13
			1.06159e-13
			1.06159e-13
			1.06159e-13
			1.06159e-13
			1.06159e-13
			1.06159e-13
			1.06159e-13
			1.06159e-13
			1.06159e-13
			1.06159e-13
			1.06159e-13
			1.06159e-13
			1.06159e-13
			1.06159e-13
			1.06159e-13
			1.06159e-13
			1.06159e-13
			1.06159e-13
			3.38315e-05
			3.38315e-05
			3.38315e-05
			3.38315e-05
			3.38315e-05
			3.38315e-05
			3.38315e-05
			3.38315e-05
			3.38315e-05
			3.38315e-05
			3.38315e-05
			3.38315e-05
			3.38315e-05
			3.38315e-05
			3.38315e-05
			3.38315e-05
			3.38315e-05
			3.38315e-05
			3.38315e-05
			3.38315e-05
			3.38315e-05
			3.38315e-05
			3.38315e-05
			3.38315e-05
			3.38315e-05
			3.38315e-05
			3.38315e-05
			3.38315e-05
			3.38315e-05
			3.38315e-05
			3.38315e-05
			3.38315e-05
			3.38315e-05
			3.38315e-05
			3.38315e-05
			3.38315e-05
			3.38315e-05
			3.38315e-05
			3.38315e-05
			3.38315e-05
			3.38315e-05
			3.38315e-05
			3.38315e-05
			3.38315e-05
			3.38315e-05
			3.38315e-05
			3.38315e-05
			3.38315e-05
			3.38315e-05
			3.38315e-05
			3.38315e-05
			3.38315e-05
			3.38315e-05
			3.38315e-05
			3.38315e-05
			3.38315e-05
			3.38315e-05
			3.38315e-05
			3.38315e-05
			3.38315e-05
			3.38315e-05
			3.38315e-05
			3.38315e-05
			3.38315e-05
			3.38315e-05
			3.38315e-05
			3.38315e-05
			3.38315e-05
			3.38315e-05
			3.38315e-05
			3.38315e-05
			3.38315e-05
			3.38315e-05
			3.38315e-05
			3.38315e-05
			3.38315e-05
			3.38315e-05
			3.38315e-05
			3.38315e-05
			3.38315e-05
			3.38315e-05
			3.38315e-05
			3.38315e-05
			3.38315e-05
			3.38315e-05
			3.38315e-05
			3.38315e-05
			3.38315e-05
			3.38315e-05
			3.38315e-05
			3.38315e-05
			3.38315e-05
			3.38315e-05
			3.38315e-05
			3.38315e-05
			3.38315e-05
			3.38315e-05
			3.38315e-05
			3.38315e-05
			3.38315e-05
			3.38315e-05
			3.38315e-05
			3.38315e-05
			3.38315e-05
			3.38315e-05
			3.38315e-05
			3.38315e-05
			3.38315e-05
			3.38315e-05
			3.38315e-05
			3.38315e-05
			3.38315e-05
			3.38315e-05
			3.38315e-05
			3.38315e-05
			3.38315e-05
			3.38315e-05
			3.38315e-05
			3.38315e-05
			3.38315e-05
			3.38315e-05
			3.38315e-05
			3.38315e-05
			3.38315e-05
			3.38315e-05
			3.38315e-05
			3.38315e-05
			3.38315e-05
			3.38315e-05
			3.38315e-05
			3.38315e-05
			3.38315e-05
			3.38315e-05
			3.38315e-05
			3.38315e-05
			3.38315e-05
			3.38315e-05
			3.38315e-05
			3.38315e-05
			3.38315e-05
			3.38315e-05
			3.38315e-05
			3.38315e-05
			3.38315e-05
			3.38315e-05
			3.38315e-05
			3.38315e-05
			0.0031481
			0.0031481
			0.0031481
			0.0031481
			0.0031481
			0.0031481
			0.0031481
			0.0031481
			0.0031481
			0.0031481
			0.0031481
			0.0031481
			0.0031481
			0.0031481
			0.0031481
			0.0031481
			0.0031481
			0.0031481
			0.0031481
			0.0031481
			0.0031481
			0.0031481
			0.0031481
			0.0031481
			0.0031481
			0.0031481
			0.0031481
			0.0031481
			0.0031481
			0.0031481
			0.0031481
			0.0031481
			0.0031481
			0.0031481
			0.0031481
			0.0031481
			0.0031481
			0.0031481
			0.0031481
			0.0031481
			0.0031481
			0.0031481
			0.0031481
			0.0031481
			0.0031481
			0.0031481
			0.0031481
			0.0031481
			0.0031481
			0.0031481
			0.0031481
			0.0031481
			0.0031481
			0.0031481
			0.0031481
			0.0031481
			0.0031481
			0.0031481
			0.0031481
			0.0031481
			0.0031481
			0.0031481
			0.0031481
			0.0031481
			0.0031481
			0.0031481
			0.0031481
			0.0031481
			0.0031481
			0.0031481
			0.0031481
			0.0031481
			0.0031481
			0.0031481
			0.0031481
			0.0031481
			0.0031481
			0.0031481
			0.0031481
			0.0031481
			0.0031481
			0.0031481
			0.0031481
			0.0031481
			0.0031481
			0.0031481
			0.0031481
			0.0031481
			0.0031481
			0.0031481
			0.0031481
			0.0031481
			0.0031481
			0.0031481
			0.0031481
			0.0031481
			0.0031481
			0.0031481
			0.0031481
			0.0031481
			0.0031481
			0.0031481
			0.0031481
			0.0031481
			0.0031481
			0.0031481
			0.0031481
			0.0031481
			0.0031481
			0.0031481
			0.0031481
			0.0031481
			0.0031481
			0.0031481
			0.0031481
			0.0031481
			0.0031481
			0.0031481
			0.0031481
			0.0031481
			0.0031481
			0.0031481
			0.0031481
			0.0031481
			0.0031481
			0.0031481
			0.0031481
			0.0031481
			0.0031481
			0.0031481
			0.0031481
			0.0031481
			0.0031481
			0.0031481
			0.0031481
			0.0031481
			0.0031481
			0.0031481
			0.0031481
			0.0031481
			0.0031481
			0.0031481
			0.0031481
			0.0031481
			0.0031481
			0.0031481
			0.0031481
[truncated: 54,493 more rows]
