# Supplementary material for: Integrated analysis of the expression profiles of the lncRNA-miRNA-mRNA ceRNA network in granulosa and cumulus cells from yak ovaries
Source: BMC Genomics. 2022 Sep 3;23:633. doi: 10.1186/s12864-022-08848-3 (PMC9441039; doi:10.1186/s12864-022-08848-3)
Supplement: Supplementary file 1 — Additional file 1: Table S1. RT-qPCR primers of mRNA for cumulus cells and Granulosa cells. Table S2. RT-qPCR primers of LncRNA for cumulus cells and Granulosa cells. Table S3. RT-qPCR primers of miRNA for cumulus cells and Granulosa cells. Table S4. DE lncRNAs in cumulus cells and granulosa cells in yak ovary. Table S5. DE mRNAs in cumulus cells and granulosa cells in yak ovary. Table S6. DE miRNAs in cumulus cells and granulosa cells in yak ovary. Table S7. GO miRNAs in cumulus cells and granulosa cells in yak ovary. Table S8. KEGG miRNAs in cumulus cells and granulosa cells in yak ovary. Table S9. ceRNA regulatory network in cumulus cells and granulosa cells in yak ovary. Table S10. ceRNA regulatory network of differential genes CCND1, ITGA1, and CDKN1A in cumulus cells and granulosa cells in yak ovary. [file 12864_2022_8848_MOESM1_ESM.zip › Supplementary Materials/Table-S10 ceRNA regulatory network of differential genes CCND1, ITGA1, and CDKN1A in cumulus cells and granulosa cells in yak ovary/CCND1.lncRNA-mRNA.ceRNA.annot.xlsx]

## Sheet: Sheet1
ncRNA_ID	ncRNA_GeneID	ncRNA_Description	mRNA_ID	corr	miRNA_NUM(ncRNA)	miRNA_NUM(mRNA)	miRNA_NUM(both)(557)	miRNA_ID(both)	hyper.test.p	Symbol	Description	KEGG_A_class	KEGG_B_class	Pathway	K_ID	GO Component	GO Function	GO Process
MSTRG.10463.1	-	-	ncbi_102270546	0.970821	11	31	4	miR-11986-x|novel-m0623-3p|novel-m0810-3p|novel-m0826-3p	0.00198054	CCND1	G1/S-specific cyclin-D1	Environmental Information Processing;Cellular Processes;Environmental Information Processing;Environmental Information Processing;Organismal Systems;Environmental Information Processing;Environmental Information Processing;Cellular Processes;Environmental Information Processing;Organismal Systems;Organismal Systems;Cellular Processes	Signal transduction;Cellular community - eukaryotes;Signal transduction;Signal transduction;Endocrine system;Signal transduction;Signal transduction;Cell growth and death;Signal transduction;Endocrine system;Endocrine system;Cell growth and death	ko04151//PI3K-Akt signaling pathway;ko04510//Focal adhesion;ko04630//Jak-STAT signaling pathway;ko04390//Hippo signaling pathway;ko04921//Oxytocin signaling pathway;ko04310//Wnt signaling pathway;ko04068//FoxO signaling pathway;ko04110//Cell cycle;ko04152//AMPK signaling pathway;ko04919//Thyroid hormone signaling pathway;ko04917//Prolactin signaling pathway;ko04115//p53 signaling pathway	K04503;K04503;K04503;K04503;K04503;K04503;K04503;K04503;K04503;K04503;K04503;K04503	GO:0043231//intracellular membrane-bounded organelle;GO:0043234//protein complex;GO:0043296//apical junction complex	GO:0003712//transcription cofactor activity;GO:0016301//kinase activity;GO:0019887//protein kinase regulator activity;GO:0019900//kinase binding	GO:0000079//regulation of cyclin-dependent protein serine/threonine kinase activity;GO:0000082//G1/S transition of mitotic cell cycle;GO:0006357//regulation of transcription from RNA polymerase II promoter;GO:0007589//body fluid secretion;GO:0009411//response to UV;GO:0009968//negative regulation of signal transduction;GO:0010033//response to organic substance;GO:0010389//regulation of G2/M trans…
MSTRG.10713.1	reverse transcriptase-like [Bos taurus]	Organismal Systems	ncbi_102270546	0.997126	66	31	11	miR-11986-x|miR-11990-x|miR-11998-y|miR-2461-y|miR-2483-y|miR-263-x|miR-338-y|novel-m0471-5p|novel-m0623-3p|novel-m0810-3p|novel-m0826-3p	0.000354549	CCND1	G1/S-specific cyclin-D1	Environmental Information Processing;Cellular Processes;Environmental Information Processing;Environmental Information Processing;Organismal Systems;Environmental Information Processing;Environmental Information Processing;Cellular Processes;Environmental Information Processing;Organismal Systems;Organismal Systems;Cellular Processes	Signal transduction;Cellular community - eukaryotes;Signal transduction;Signal transduction;Endocrine system;Signal transduction;Signal transduction;Cell growth and death;Signal transduction;Endocrine system;Endocrine system;Cell growth and death	ko04151//PI3K-Akt signaling pathway;ko04510//Focal adhesion;ko04630//Jak-STAT signaling pathway;ko04390//Hippo signaling pathway;ko04921//Oxytocin signaling pathway;ko04310//Wnt signaling pathway;ko04068//FoxO signaling pathway;ko04110//Cell cycle;ko04152//AMPK signaling pathway;ko04919//Thyroid hormone signaling pathway;ko04917//Prolactin signaling pathway;ko04115//p53 signaling pathway	K04503;K04503;K04503;K04503;K04503;K04503;K04503;K04503;K04503;K04503;K04503;K04503	GO:0043231//intracellular membrane-bounded organelle;GO:0043234//protein complex;GO:0043296//apical junction complex	GO:0003712//transcription cofactor activity;GO:0016301//kinase activity;GO:0019887//protein kinase regulator activity;GO:0019900//kinase binding	GO:0000079//regulation of cyclin-dependent protein serine/threonine kinase activity;GO:0000082//G1/S transition of mitotic cell cycle;GO:0006357//regulation of transcription from RNA polymerase II promoter;GO:0007589//body fluid secretion;GO:0009411//response to UV;GO:0009968//negative regulation of signal transduction;GO:0010033//response to organic substance;GO:0010389//regulation of G2/M trans…
MSTRG.1090.1	-	-	ncbi_102270546	0.98787	24	31	5	miR-2436-x|miR-263-x|miR-338-y|miR-885-y|novel-m0387-3p	0.00767516	CCND1	G1/S-specific cyclin-D1	Environmental Information Processing;Cellular Processes;Environmental Information Processing;Environmental Information Processing;Organismal Systems;Environmental Information Processing;Environmental Information Processing;Cellular Processes;Environmental Information Processing;Organismal Systems;Organismal Systems;Cellular Processes	Signal transduction;Cellular community - eukaryotes;Signal transduction;Signal transduction;Endocrine system;Signal transduction;Signal transduction;Cell growth and death;Signal transduction;Endocrine system;Endocrine system;Cell growth and death	ko04151//PI3K-Akt signaling pathway;ko04510//Focal adhesion;ko04630//Jak-STAT signaling pathway;ko04390//Hippo signaling pathway;ko04921//Oxytocin signaling pathway;ko04310//Wnt signaling pathway;ko04068//FoxO signaling pathway;ko04110//Cell cycle;ko04152//AMPK signaling pathway;ko04919//Thyroid hormone signaling pathway;ko04917//Prolactin signaling pathway;ko04115//p53 signaling pathway	K04503;K04503;K04503;K04503;K04503;K04503;K04503;K04503;K04503;K04503;K04503;K04503	GO:0043231//intracellular membrane-bounded organelle;GO:0043234//protein complex;GO:0043296//apical junction complex	GO:0003712//transcription cofactor activity;GO:0016301//kinase activity;GO:0019887//protein kinase regulator activity;GO:0019900//kinase binding	GO:0000079//regulation of cyclin-dependent protein serine/threonine kinase activity;GO:0000082//G1/S transition of mitotic cell cycle;GO:0006357//regulation of transcription from RNA polymerase II promoter;GO:0007589//body fluid secretion;GO:0009411//response to UV;GO:0009968//negative regulation of signal transduction;GO:0010033//response to organic substance;GO:0010389//regulation of G2/M trans…
MSTRG.11489.1	-	-	ncbi_102270546	0.999867	13	31	3	miR-11990-x|novel-m0623-3p|novel-m0810-3p	0.0305633	CCND1	G1/S-specific cyclin-D1	Environmental Information Processing;Cellular Processes;Environmental Information Processing;Environmental Information Processing;Organismal Systems;Environmental Information Processing;Environmental Information Processing;Cellular Processes;Environmental Information Processing;Organismal Systems;Organismal Systems;Cellular Processes	Signal transduction;Cellular community - eukaryotes;Signal transduction;Signal transduction;Endocrine system;Signal transduction;Signal transduction;Cell growth and death;Signal transduction;Endocrine system;Endocrine system;Cell growth and death	ko04151//PI3K-Akt signaling pathway;ko04510//Focal adhesion;ko04630//Jak-STAT signaling pathway;ko04390//Hippo signaling pathway;ko04921//Oxytocin signaling pathway;ko04310//Wnt signaling pathway;ko04068//FoxO signaling pathway;ko04110//Cell cycle;ko04152//AMPK signaling pathway;ko04919//Thyroid hormone signaling pathway;ko04917//Prolactin signaling pathway;ko04115//p53 signaling pathway	K04503;K04503;K04503;K04503;K04503;K04503;K04503;K04503;K04503;K04503;K04503;K04503	GO:0043231//intracellular membrane-bounded organelle;GO:0043234//protein complex;GO:0043296//apical junction complex	GO:0003712//transcription cofactor activity;GO:0016301//kinase activity;GO:0019887//protein kinase regulator activity;GO:0019900//kinase binding	GO:0000079//regulation of cyclin-dependent protein serine/threonine kinase activity;GO:0000082//G1/S transition of mitotic cell cycle;GO:0006357//regulation of transcription from RNA polymerase II promoter;GO:0007589//body fluid secretion;GO:0009411//response to UV;GO:0009968//negative regulation of signal transduction;GO:0010033//response to organic substance;GO:0010389//regulation of G2/M trans…
MSTRG.11999.1	-	-	ncbi_102270546	0.99315	25	31	14	miR-11990-x|novel-m0129-3p|novel-m0193-3p|novel-m0199-3p|novel-m0203-3p|novel-m0220-3p|novel-m0286-3p|novel-m0387-3p|novel-m0471-5p|novel-m0560-3p|novel-m0592-3p|novel-m0623-3p|novel-m0644-3p|novel-m0823-3p	3.16059e-13	CCND1	G1/S-specific cyclin-D1	Environmental Information Processing;Cellular Processes;Environmental Information Processing;Environmental Information Processing;Organismal Systems;Environmental Information Processing;Environmental Information Processing;Cellular Processes;Environmental Information Processing;Organismal Systems;Organismal Systems;Cellular Processes	Signal transduction;Cellular community - eukaryotes;Signal transduction;Signal transduction;Endocrine system;Signal transduction;Signal transduction;Cell growth and death;Signal transduction;Endocrine system;Endocrine system;Cell growth and death	ko04151//PI3K-Akt signaling pathway;ko04510//Focal adhesion;ko04630//Jak-STAT signaling pathway;ko04390//Hippo signaling pathway;ko04921//Oxytocin signaling pathway;ko04310//Wnt signaling pathway;ko04068//FoxO signaling pathway;ko04110//Cell cycle;ko04152//AMPK signaling pathway;ko04919//Thyroid hormone signaling pathway;ko04917//Prolactin signaling pathway;ko04115//p53 signaling pathway	K04503;K04503;K04503;K04503;K04503;K04503;K04503;K04503;K04503;K04503;K04503;K04503	GO:0043231//intracellular membrane-bounded organelle;GO:0043234//protein complex;GO:0043296//apical junction complex	GO:0003712//transcription cofactor activity;GO:0016301//kinase activity;GO:0019887//protein kinase regulator activity;GO:0019900//kinase binding	GO:0000079//regulation of cyclin-dependent protein serine/threonine kinase activity;GO:0000082//G1/S transition of mitotic cell cycle;GO:0006357//regulation of transcription from RNA polymerase II promoter;GO:0007589//body fluid secretion;GO:0009411//response to UV;GO:0009968//negative regulation of signal transduction;GO:0010033//response to organic substance;GO:0010389//regulation of G2/M trans…
MSTRG.12144.1	-	-	ncbi_102270546	0.921294	23	31	11	miR-2461-y|novel-m0129-3p|novel-m0193-3p|novel-m0199-3p|novel-m0203-3p|novel-m0220-3p|novel-m0286-3p|novel-m0560-3p|novel-m0592-3p|novel-m0644-3p|novel-m0823-3p	2.08547e-09	CCND1	G1/S-specific cyclin-D1	Environmental Information Processing;Cellular Processes;Environmental Information Processing;Environmental Information Processing;Organismal Systems;Environmental Information Processing;Environmental Information Processing;Cellular Processes;Environmental Information Processing;Organismal Systems;Organismal Systems;Cellular Processes	Signal transduction;Cellular community - eukaryotes;Signal transduction;Signal transduction;Endocrine system;Signal transduction;Signal transduction;Cell growth and death;Signal transduction;Endocrine system;Endocrine system;Cell growth and death	ko04151//PI3K-Akt signaling pathway;ko04510//Focal adhesion;ko04630//Jak-STAT signaling pathway;ko04390//Hippo signaling pathway;ko04921//Oxytocin signaling pathway;ko04310//Wnt signaling pathway;ko04068//FoxO signaling pathway;ko04110//Cell cycle;ko04152//AMPK signaling pathway;ko04919//Thyroid hormone signaling pathway;ko04917//Prolactin signaling pathway;ko04115//p53 signaling pathway	K04503;K04503;K04503;K04503;K04503;K04503;K04503;K04503;K04503;K04503;K04503;K04503	GO:0043231//intracellular membrane-bounded organelle;GO:0043234//protein complex;GO:0043296//apical junction complex	GO:0003712//transcription cofactor activity;GO:0016301//kinase activity;GO:0019887//protein kinase regulator activity;GO:0019900//kinase binding	GO:0000079//regulation of cyclin-dependent protein serine/threonine kinase activity;GO:0000082//G1/S transition of mitotic cell cycle;GO:0006357//regulation of transcription from RNA polymerase II promoter;GO:0007589//body fluid secretion;GO:0009411//response to UV;GO:0009968//negative regulation of signal transduction;GO:0010033//response to organic substance;GO:0010389//regulation of G2/M trans…
MSTRG.12350.1	-	-	ncbi_102270546	0.965831	20	31	6	miR-221-x|miR-3065-x|miR-338-y|novel-m0707-5p|novel-m0810-3p|novel-m0826-3p	0.000404635	CCND1	G1/S-specific cyclin-D1	Environmental Information Processing;Cellular Processes;Environmental Information Processing;Environmental Information Processing;Organismal Systems;Environmental Information Processing;Environmental Information Processing;Cellular Processes;Environmental Information Processing;Organismal Systems;Organismal Systems;Cellular Processes	Signal transduction;Cellular community - eukaryotes;Signal transduction;Signal transduction;Endocrine system;Signal transduction;Signal transduction;Cell growth and death;Signal transduction;Endocrine system;Endocrine system;Cell growth and death	ko04151//PI3K-Akt signaling pathway;ko04510//Focal adhesion;ko04630//Jak-STAT signaling pathway;ko04390//Hippo signaling pathway;ko04921//Oxytocin signaling pathway;ko04310//Wnt signaling pathway;ko04068//FoxO signaling pathway;ko04110//Cell cycle;ko04152//AMPK signaling pathway;ko04919//Thyroid hormone signaling pathway;ko04917//Prolactin signaling pathway;ko04115//p53 signaling pathway	K04503;K04503;K04503;K04503;K04503;K04503;K04503;K04503;K04503;K04503;K04503;K04503	GO:0043231//intracellular membrane-bounded organelle;GO:0043234//protein complex;GO:0043296//apical junction complex	GO:0003712//transcription cofactor activity;GO:0016301//kinase activity;GO:0019887//protein kinase regulator activity;GO:0019900//kinase binding	GO:0000079//regulation of cyclin-dependent protein serine/threonine kinase activity;GO:0000082//G1/S transition of mitotic cell cycle;GO:0006357//regulation of transcription from RNA polymerase II promoter;GO:0007589//body fluid secretion;GO:0009411//response to UV;GO:0009968//negative regulation of signal transduction;GO:0010033//response to organic substance;GO:0010389//regulation of G2/M trans…
MSTRG.12487.1	-	-	ncbi_102270546	0.983906	25	31	12	miR-11990-x|novel-m0129-3p|novel-m0193-3p|novel-m0199-3p|novel-m0203-3p|novel-m0220-3p|novel-m0286-3p|novel-m0560-3p|novel-m0592-3p|novel-m0623-3p|novel-m0644-3p|novel-m0823-3p	2.89155e-10	CCND1	G1/S-specific cyclin-D1	Environmental Information Processing;Cellular Processes;Environmental Information Processing;Environmental Information Processing;Organismal Systems;Environmental Information Processing;Environmental Information Processing;Cellular Processes;Environmental Information Processing;Organismal Systems;Organismal Systems;Cellular Processes	Signal transduction;Cellular community - eukaryotes;Signal transduction;Signal transduction;Endocrine system;Signal transduction;Signal transduction;Cell growth and death;Signal transduction;Endocrine system;Endocrine system;Cell growth and death	ko04151//PI3K-Akt signaling pathway;ko04510//Focal adhesion;ko04630//Jak-STAT signaling pathway;ko04390//Hippo signaling pathway;ko04921//Oxytocin signaling pathway;ko04310//Wnt signaling pathway;ko04068//FoxO signaling pathway;ko04110//Cell cycle;ko04152//AMPK signaling pathway;ko04919//Thyroid hormone signaling pathway;ko04917//Prolactin signaling pathway;ko04115//p53 signaling pathway	K04503;K04503;K04503;K04503;K04503;K04503;K04503;K04503;K04503;K04503;K04503;K04503	GO:0043231//intracellular membrane-bounded organelle;GO:0043234//protein complex;GO:0043296//apical junction complex	GO:0003712//transcription cofactor activity;GO:0016301//kinase activity;GO:0019887//protein kinase regulator activity;GO:0019900//kinase binding	GO:0000079//regulation of cyclin-dependent protein serine/threonine kinase activity;GO:0000082//G1/S transition of mitotic cell cycle;GO:0006357//regulation of transcription from RNA polymerase II promoter;GO:0007589//body fluid secretion;GO:0009411//response to UV;GO:0009968//negative regulation of signal transduction;GO:0010033//response to organic substance;GO:0010389//regulation of G2/M trans…
MSTRG.12503.1	-	-	ncbi_102270546	0.989305	41	31	6	miR-221-x|miR-2483-y|miR-338-y|novel-m0623-3p|novel-m0810-3p|novel-m0826-3p	0.0201534	CCND1	G1/S-specific cyclin-D1	Environmental Information Processing;Cellular Processes;Environmental Information Processing;Environmental Information Processing;Organismal Systems;Environmental Information Processing;Environmental Information Processing;Cellular Processes;Environmental Information Processing;Organismal Systems;Organismal Systems;Cellular Processes	Signal transduction;Cellular community - eukaryotes;Signal transduction;Signal transduction;Endocrine system;Signal transduction;Signal transduction;Cell growth and death;Signal transduction;Endocrine system;Endocrine system;Cell growth and death	ko04151//PI3K-Akt signaling pathway;ko04510//Focal adhesion;ko04630//Jak-STAT signaling pathway;ko04390//Hippo signaling pathway;ko04921//Oxytocin signaling pathway;ko04310//Wnt signaling pathway;ko04068//FoxO signaling pathway;ko04110//Cell cycle;ko04152//AMPK signaling pathway;ko04919//Thyroid hormone signaling pathway;ko04917//Prolactin signaling pathway;ko04115//p53 signaling pathway	K04503;K04503;K04503;K04503;K04503;K04503;K04503;K04503;K04503;K04503;K04503;K04503	GO:0043231//intracellular membrane-bounded organelle;GO:0043234//protein complex;GO:0043296//apical junction complex	GO:0003712//transcription cofactor activity;GO:0016301//kinase activity;GO:0019887//protein kinase regulator activity;GO:0019900//kinase binding	GO:0000079//regulation of cyclin-dependent protein serine/threonine kinase activity;GO:0000082//G1/S transition of mitotic cell cycle;GO:0006357//regulation of transcription from RNA polymerase II promoter;GO:0007589//body fluid secretion;GO:0009411//response to UV;GO:0009968//negative regulation of signal transduction;GO:0010033//response to organic substance;GO:0010389//regulation of G2/M trans…
MSTRG.1254.1	-	-	ncbi_102270546	0.993879	10	31	5	miR-11990-x|miR-2483-y|novel-m0387-3p|novel-m0471-5p|novel-m0707-5p	7.98602e-05	CCND1	G1/S-specific cyclin-D1	Environmental Information Processing;Cellular Processes;Environmental Information Processing;Environmental Information Processing;Organismal Systems;Environmental Information Processing;Environmental Information Processing;Cellular Processes;Environmental Information Processing;Organismal Systems;Organismal Systems;Cellular Processes	Signal transduction;Cellular community - eukaryotes;Signal transduction;Signal transduction;Endocrine system;Signal transduction;Signal transduction;Cell growth and death;Signal transduction;Endocrine system;Endocrine system;Cell growth and death	ko04151//PI3K-Akt signaling pathway;ko04510//Focal adhesion;ko04630//Jak-STAT signaling pathway;ko04390//Hippo signaling pathway;ko04921//Oxytocin signaling pathway;ko04310//Wnt signaling pathway;ko04068//FoxO signaling pathway;ko04110//Cell cycle;ko04152//AMPK signaling pathway;ko04919//Thyroid hormone signaling pathway;ko04917//Prolactin signaling pathway;ko04115//p53 signaling pathway	K04503;K04503;K04503;K04503;K04503;K04503;K04503;K04503;K04503;K04503;K04503;K04503	GO:0043231//intracellular membrane-bounded organelle;GO:0043234//protein complex;GO:0043296//apical junction complex	GO:0003712//transcription cofactor activity;GO:0016301//kinase activity;GO:0019887//protein kinase regulator activity;GO:0019900//kinase binding	GO:0000079//regulation of cyclin-dependent protein serine/threonine kinase activity;GO:0000082//G1/S transition of mitotic cell cycle;GO:0006357//regulation of transcription from RNA polymerase II promoter;GO:0007589//body fluid secretion;GO:0009411//response to UV;GO:0009968//negative regulation of signal transduction;GO:0010033//response to organic substance;GO:0010389//regulation of G2/M trans…
MSTRG.12655.1	-	-	ncbi_102270546	0.998365	22	31	13	miR-2483-y|novel-m0129-3p|novel-m0193-3p|novel-m0199-3p|novel-m0203-3p|novel-m0220-3p|novel-m0286-3p|novel-m0560-3p|novel-m0592-3p|novel-m0644-3p|novel-m0707-5p|novel-m0823-3p|novel-m0826-3p	1.11638e-12	CCND1	G1/S-specific cyclin-D1	Environmental Information Processing;Cellular Processes;Environmental Information Processing;Environmental Information Processing;Organismal Systems;Environmental Information Processing;Environmental Information Processing;Cellular Processes;Environmental Information Processing;Organismal Systems;Organismal Systems;Cellular Processes	Signal transduction;Cellular community - eukaryotes;Signal transduction;Signal transduction;Endocrine system;Signal transduction;Signal transduction;Cell growth and death;Signal transduction;Endocrine system;Endocrine system;Cell growth and death	ko04151//PI3K-Akt signaling pathway;ko04510//Focal adhesion;ko04630//Jak-STAT signaling pathway;ko04390//Hippo signaling pathway;ko04921//Oxytocin signaling pathway;ko04310//Wnt signaling pathway;ko04068//FoxO signaling pathway;ko04110//Cell cycle;ko04152//AMPK signaling pathway;ko04919//Thyroid hormone signaling pathway;ko04917//Prolactin signaling pathway;ko04115//p53 signaling pathway	K04503;K04503;K04503;K04503;K04503;K04503;K04503;K04503;K04503;K04503;K04503;K04503	GO:0043231//intracellular membrane-bounded organelle;GO:0043234//protein complex;GO:0043296//apical junction complex	GO:0003712//transcription cofactor activity;GO:0016301//kinase activity;GO:0019887//protein kinase regulator activity;GO:0019900//kinase binding	GO:0000079//regulation of cyclin-dependent protein serine/threonine kinase activity;GO:0000082//G1/S transition of mitotic cell cycle;GO:0006357//regulation of transcription from RNA polymerase II promoter;GO:0007589//body fluid secretion;GO:0009411//response to UV;GO:0009968//negative regulation of signal transduction;GO:0010033//response to organic substance;GO:0010389//regulation of G2/M trans…
MSTRG.13357.2	-	-	ncbi_102270546	0.991324	35	31	15	miR-2357-x|miR-2436-x|novel-m0129-3p|novel-m0193-3p|novel-m0199-3p|novel-m0203-3p|novel-m0220-3p|novel-m0286-3p|novel-m0560-3p|novel-m0592-3p|novel-m0623-3p|novel-m0644-3p|novel-m0810-3p|novel-m0823-3p|novel-m0826-3p	5.66389e-12	CCND1	G1/S-specific cyclin-D1	Environmental Information Processing;Cellular Processes;Environmental Information Processing;Environmental Information Processing;Organismal Systems;Environmental Information Processing;Environmental Information Processing;Cellular Processes;Environmental Information Processing;Organismal Systems;Organismal Systems;Cellular Processes	Signal transduction;Cellular community - eukaryotes;Signal transduction;Signal transduction;Endocrine system;Signal transduction;Signal transduction;Cell growth and death;Signal transduction;Endocrine system;Endocrine system;Cell growth and death	ko04151//PI3K-Akt signaling pathway;ko04510//Focal adhesion;ko04630//Jak-STAT signaling pathway;ko04390//Hippo signaling pathway;ko04921//Oxytocin signaling pathway;ko04310//Wnt signaling pathway;ko04068//FoxO signaling pathway;ko04110//Cell cycle;ko04152//AMPK signaling pathway;ko04919//Thyroid hormone signaling pathway;ko04917//Prolactin signaling pathway;ko04115//p53 signaling pathway	K04503;K04503;K04503;K04503;K04503;K04503;K04503;K04503;K04503;K04503;K04503;K04503	GO:0043231//intracellular membrane-bounded organelle;GO:0043234//protein complex;GO:0043296//apical junction complex	GO:0003712//transcription cofactor activity;GO:0016301//kinase activity;GO:0019887//protein kinase regulator activity;GO:0019900//kinase binding	GO:0000079//regulation of cyclin-dependent protein serine/threonine kinase activity;GO:0000082//G1/S transition of mitotic cell cycle;GO:0006357//regulation of transcription from RNA polymerase II promoter;GO:0007589//body fluid secretion;GO:0009411//response to UV;GO:0009968//negative regulation of signal transduction;GO:0010033//response to organic substance;GO:0010389//regulation of G2/M trans…
MSTRG.13544.2	-	-	ncbi_102270546	0.97133	26	31	4	miR-221-x|miR-2357-x|miR-338-y|novel-m0707-5p	0.049518	CCND1	G1/S-specific cyclin-D1	Environmental Information Processing;Cellular Processes;Environmental Information Processing;Environmental Information Processing;Organismal Systems;Environmental Information Processing;Environmental Information Processing;Cellular Processes;Environmental Information Processing;Organismal Systems;Organismal Systems;Cellular Processes	Signal transduction;Cellular community - eukaryotes;Signal transduction;Signal transduction;Endocrine system;Signal transduction;Signal transduction;Cell growth and death;Signal transduction;Endocrine system;Endocrine system;Cell growth and death	ko04151//PI3K-Akt signaling pathway;ko04510//Focal adhesion;ko04630//Jak-STAT signaling pathway;ko04390//Hippo signaling pathway;ko04921//Oxytocin signaling pathway;ko04310//Wnt signaling pathway;ko04068//FoxO signaling pathway;ko04110//Cell cycle;ko04152//AMPK signaling pathway;ko04919//Thyroid hormone signaling pathway;ko04917//Prolactin signaling pathway;ko04115//p53 signaling pathway	K04503;K04503;K04503;K04503;K04503;K04503;K04503;K04503;K04503;K04503;K04503;K04503	GO:0043231//intracellular membrane-bounded organelle;GO:0043234//protein complex;GO:0043296//apical junction complex	GO:0003712//transcription cofactor activity;GO:0016301//kinase activity;GO:0019887//protein kinase regulator activity;GO:0019900//kinase binding	GO:0000079//regulation of cyclin-dependent protein serine/threonine kinase activity;GO:0000082//G1/S transition of mitotic cell cycle;GO:0006357//regulation of transcription from RNA polymerase II promoter;GO:0007589//body fluid secretion;GO:0009411//response to UV;GO:0009968//negative regulation of signal transduction;GO:0010033//response to organic substance;GO:0010389//regulation of G2/M trans…
MSTRG.13715.2	-	-	ncbi_102270546	0.906889	22	31	14	miR-221-x|novel-m0129-3p|novel-m0193-3p|novel-m0199-3p|novel-m0203-3p|novel-m0220-3p|novel-m0286-3p|novel-m0560-3p|novel-m0592-3p|novel-m0623-3p|novel-m0644-3p|novel-m0810-3p|novel-m0823-3p|novel-m0826-3p	2.48159e-14	CCND1	G1/S-specific cyclin-D1	Environmental Information Processing;Cellular Processes;Environmental Information Processing;Environmental Information Processing;Organismal Systems;Environmental Information Processing;Environmental Information Processing;Cellular Processes;Environmental Information Processing;Organismal Systems;Organismal Systems;Cellular Processes	Signal transduction;Cellular community - eukaryotes;Signal transduction;Signal transduction;Endocrine system;Signal transduction;Signal transduction;Cell growth and death;Signal transduction;Endocrine system;Endocrine system;Cell growth and death	ko04151//PI3K-Akt signaling pathway;ko04510//Focal adhesion;ko04630//Jak-STAT signaling pathway;ko04390//Hippo signaling pathway;ko04921//Oxytocin signaling pathway;ko04310//Wnt signaling pathway;ko04068//FoxO signaling pathway;ko04110//Cell cycle;ko04152//AMPK signaling pathway;ko04919//Thyroid hormone signaling pathway;ko04917//Prolactin signaling pathway;ko04115//p53 signaling pathway	K04503;K04503;K04503;K04503;K04503;K04503;K04503;K04503;K04503;K04503;K04503;K04503	GO:0043231//intracellular membrane-bounded organelle;GO:0043234//protein complex;GO:0043296//apical junction complex	GO:0003712//transcription cofactor activity;GO:0016301//kinase activity;GO:0019887//protein kinase regulator activity;GO:0019900//kinase binding	GO:0000079//regulation of cyclin-dependent protein serine/threonine kinase activity;GO:0000082//G1/S transition of mitotic cell cycle;GO:0006357//regulation of transcription from RNA polymerase II promoter;GO:0007589//body fluid secretion;GO:0009411//response to UV;GO:0009968//negative regulation of signal transduction;GO:0010033//response to organic substance;GO:0010389//regulation of G2/M trans…
MSTRG.13799.1	-	-	ncbi_102270546	0.999363	21	31	13	miR-11990-x|miR-2436-x|miR-338-y|novel-m0129-3p|novel-m0193-3p|novel-m0199-3p|novel-m0203-3p|novel-m0220-3p|novel-m0286-3p|novel-m0560-3p|novel-m0592-3p|novel-m0644-3p|novel-m0823-3p	4.71367e-13	CCND1	G1/S-specific cyclin-D1	Environmental Information Processing;Cellular Processes;Environmental Information Processing;Environmental Information Processing;Organismal Systems;Environmental Information Processing;Environmental Information Processing;Cellular Processes;Environmental Information Processing;Organismal Systems;Organismal Systems;Cellular Processes	Signal transduction;Cellular community - eukaryotes;Signal transduction;Signal transduction;Endocrine system;Signal transduction;Signal transduction;Cell growth and death;Signal transduction;Endocrine system;Endocrine system;Cell growth and death	ko04151//PI3K-Akt signaling pathway;ko04510//Focal adhesion;ko04630//Jak-STAT signaling pathway;ko04390//Hippo signaling pathway;ko04921//Oxytocin signaling pathway;ko04310//Wnt signaling pathway;ko04068//FoxO signaling pathway;ko04110//Cell cycle;ko04152//AMPK signaling pathway;ko04919//Thyroid hormone signaling pathway;ko04917//Prolactin signaling pathway;ko04115//p53 signaling pathway	K04503;K04503;K04503;K04503;K04503;K04503;K04503;K04503;K04503;K04503;K04503;K04503	GO:0043231//intracellular membrane-bounded organelle;GO:0043234//protein complex;GO:0043296//apical junction complex	GO:0003712//transcription cofactor activity;GO:0016301//kinase activity;GO:0019887//protein kinase regulator activity;GO:0019900//kinase binding	GO:0000079//regulation of cyclin-dependent protein serine/threonine kinase activity;GO:0000082//G1/S transition of mitotic cell cycle;GO:0006357//regulation of transcription from RNA polymerase II promoter;GO:0007589//body fluid secretion;GO:0009411//response to UV;GO:0009968//negative regulation of signal transduction;GO:0010033//response to organic substance;GO:0010389//regulation of G2/M trans…
MSTRG.13865.2	-	-	ncbi_102270546	0.90701	36	31	6	miR-11986-x|miR-11998-y|miR-221-x|miR-3065-x|novel-m0623-3p|novel-m0810-3p	0.010685	CCND1	G1/S-specific cyclin-D1	Environmental Information Processing;Cellular Processes;Environmental Information Processing;Environmental Information Processing;Organismal Systems;Environmental Information Processing;Environmental Information Processing;Cellular Processes;Environmental Information Processing;Organismal Systems;Organismal Systems;Cellular Processes	Signal transduction;Cellular community - eukaryotes;Signal transduction;Signal transduction;Endocrine system;Signal transduction;Signal transduction;Cell growth and death;Signal transduction;Endocrine system;Endocrine system;Cell growth and death	ko04151//PI3K-Akt signaling pathway;ko04510//Focal adhesion;ko04630//Jak-STAT signaling pathway;ko04390//Hippo signaling pathway;ko04921//Oxytocin signaling pathway;ko04310//Wnt signaling pathway;ko04068//FoxO signaling pathway;ko04110//Cell cycle;ko04152//AMPK signaling pathway;ko04919//Thyroid hormone signaling pathway;ko04917//Prolactin signaling pathway;ko04115//p53 signaling pathway	K04503;K04503;K04503;K04503;K04503;K04503;K04503;K04503;K04503;K04503;K04503;K04503	GO:0043231//intracellular membrane-bounded organelle;GO:0043234//protein complex;GO:0043296//apical junction complex	GO:0003712//transcription cofactor activity;GO:0016301//kinase activity;GO:0019887//protein kinase regulator activity;GO:0019900//kinase binding	GO:0000079//regulation of cyclin-dependent protein serine/threonine kinase activity;GO:0000082//G1/S transition of mitotic cell cycle;GO:0006357//regulation of transcription from RNA polymerase II promoter;GO:0007589//body fluid secretion;GO:0009411//response to UV;GO:0009968//negative regulation of signal transduction;GO:0010033//response to organic substance;GO:0010389//regulation of G2/M trans…
MSTRG.13933.1	-	-	ncbi_102270546	0.993114	17	31	12	novel-m0129-3p|novel-m0193-3p|novel-m0199-3p|novel-m0203-3p|novel-m0220-3p|novel-m0286-3p|novel-m0560-3p|novel-m0592-3p|novel-m0623-3p|novel-m0644-3p|novel-m0823-3p|novel-m0826-3p	4.48525e-13	CCND1	G1/S-specific cyclin-D1	Environmental Information Processing;Cellular Processes;Environmental Information Processing;Environmental Information Processing;Organismal Systems;Environmental Information Processing;Environmental Information Processing;Cellular Processes;Environmental Information Processing;Organismal Systems;Organismal Systems;Cellular Processes	Signal transduction;Cellular community - eukaryotes;Signal transduction;Signal transduction;Endocrine system;Signal transduction;Signal transduction;Cell growth and death;Signal transduction;Endocrine system;Endocrine system;Cell growth and death	ko04151//PI3K-Akt signaling pathway;ko04510//Focal adhesion;ko04630//Jak-STAT signaling pathway;ko04390//Hippo signaling pathway;ko04921//Oxytocin signaling pathway;ko04310//Wnt signaling pathway;ko04068//FoxO signaling pathway;ko04110//Cell cycle;ko04152//AMPK signaling pathway;ko04919//Thyroid hormone signaling pathway;ko04917//Prolactin signaling pathway;ko04115//p53 signaling pathway	K04503;K04503;K04503;K04503;K04503;K04503;K04503;K04503;K04503;K04503;K04503;K04503	GO:0043231//intracellular membrane-bounded organelle;GO:0043234//protein complex;GO:0043296//apical junction complex	GO:0003712//transcription cofactor activity;GO:0016301//kinase activity;GO:0019887//protein kinase regulator activity;GO:0019900//kinase binding	GO:0000079//regulation of cyclin-dependent protein serine/threonine kinase activity;GO:0000082//G1/S transition of mitotic cell cycle;GO:0006357//regulation of transcription from RNA polymerase II promoter;GO:0007589//body fluid secretion;GO:0009411//response to UV;GO:0009968//negative regulation of signal transduction;GO:0010033//response to organic substance;GO:0010389//regulation of G2/M trans…
MSTRG.14260.1	-	-	ncbi_102270546	0.968627	47	31	18	miR-11990-x|miR-221-x|miR-263-x|miR-885-y|novel-m0129-3p|novel-m0193-3p|novel-m0199-3p|novel-m0203-3p|novel-m0220-3p|novel-m0286-3p|novel-m0387-3p|novel-m0560-3p|novel-m0592-3p|novel-m0623-3p|novel-m0644-3p|novel-m0707-5p|novel-m0810-3p|novel-m0823-3p	1.50442e-13	CCND1	G1/S-specific cyclin-D1	Environmental Information Processing;Cellular Processes;Environmental Information Processing;Environmental Information Processing;Organismal Systems;Environmental Information Processing;Environmental Information Processing;Cellular Processes;Environmental Information Processing;Organismal Systems;Organismal Systems;Cellular Processes	Signal transduction;Cellular community - eukaryotes;Signal transduction;Signal transduction;Endocrine system;Signal transduction;Signal transduction;Cell growth and death;Signal transduction;Endocrine system;Endocrine system;Cell growth and death	ko04151//PI3K-Akt signaling pathway;ko04510//Focal adhesion;ko04630//Jak-STAT signaling pathway;ko04390//Hippo signaling pathway;ko04921//Oxytocin signaling pathway;ko04310//Wnt signaling pathway;ko04068//FoxO signaling pathway;ko04110//Cell cycle;ko04152//AMPK signaling pathway;ko04919//Thyroid hormone signaling pathway;ko04917//Prolactin signaling pathway;ko04115//p53 signaling pathway	K04503;K04503;K04503;K04503;K04503;K04503;K04503;K04503;K04503;K04503;K04503;K04503	GO:0043231//intracellular membrane-bounded organelle;GO:0043234//protein complex;GO:0043296//apical junction complex	GO:0003712//transcription cofactor activity;GO:0016301//kinase activity;GO:0019887//protein kinase regulator activity;GO:0019900//kinase binding	GO:0000079//regulation of cyclin-dependent protein serine/threonine kinase activity;GO:0000082//G1/S transition of mitotic cell cycle;GO:0006357//regulation of transcription from RNA polymerase II promoter;GO:0007589//body fluid secretion;GO:0009411//response to UV;GO:0009968//negative regulation of signal transduction;GO:0010033//response to organic substance;GO:0010389//regulation of G2/M trans…
MSTRG.1466.3	-	-	ncbi_102270546	0.998371	6	31	2	miR-2436-y|novel-m0471-5p	0.0391159	CCND1	G1/S-specific cyclin-D1	Environmental Information Processing;Cellular Processes;Environmental Information Processing;Environmental Information Processing;Organismal Systems;Environmental Information Processing;Environmental Information Processing;Cellular Processes;Environmental Information Processing;Organismal Systems;Organismal Systems;Cellular Processes	Signal transduction;Cellular community - eukaryotes;Signal transduction;Signal transduction;Endocrine system;Signal transduction;Signal transduction;Cell growth and death;Signal transduction;Endocrine system;Endocrine system;Cell growth and death	ko04151//PI3K-Akt signaling pathway;ko04510//Focal adhesion;ko04630//Jak-STAT signaling pathway;ko04390//Hippo signaling pathway;ko04921//Oxytocin signaling pathway;ko04310//Wnt signaling pathway;ko04068//FoxO signaling pathway;ko04110//Cell cycle;ko04152//AMPK signaling pathway;ko04919//Thyroid hormone signaling pathway;ko04917//Prolactin signaling pathway;ko04115//p53 signaling pathway	K04503;K04503;K04503;K04503;K04503;K04503;K04503;K04503;K04503;K04503;K04503;K04503	GO:0043231//intracellular membrane-bounded organelle;GO:0043234//protein complex;GO:0043296//apical junction complex	GO:0003712//transcription cofactor activity;GO:0016301//kinase activity;GO:0019887//protein kinase regulator activity;GO:0019900//kinase binding	GO:0000079//regulation of cyclin-dependent protein serine/threonine kinase activity;GO:0000082//G1/S transition of mitotic cell cycle;GO:0006357//regulation of transcription from RNA polymerase II promoter;GO:0007589//body fluid secretion;GO:0009411//response to UV;GO:0009968//negative regulation of signal transduction;GO:0010033//response to organic substance;GO:0010389//regulation of G2/M trans…
MSTRG.14758.1	-	-	ncbi_102270546	0.973336	15	31	3	novel-m0623-3p|novel-m0810-3p|novel-m0826-3p	0.0450585	CCND1	G1/S-specific cyclin-D1	Environmental Information Processing;Cellular Processes;Environmental Information Processing;Environmental Information Processing;Organismal Systems;Environmental Information Processing;Environmental Information Processing;Cellular Processes;Environmental Information Processing;Organismal Systems;Organismal Systems;Cellular Processes	Signal transduction;Cellular community - eukaryotes;Signal transduction;Signal transduction;Endocrine system;Signal transduction;Signal transduction;Cell growth and death;Signal transduction;Endocrine system;Endocrine system;Cell growth and death	ko04151//PI3K-Akt signaling pathway;ko04510//Focal adhesion;ko04630//Jak-STAT signaling pathway;ko04390//Hippo signaling pathway;ko04921//Oxytocin signaling pathway;ko04310//Wnt signaling pathway;ko04068//FoxO signaling pathway;ko04110//Cell cycle;ko04152//AMPK signaling pathway;ko04919//Thyroid hormone signaling pathway;ko04917//Prolactin signaling pathway;ko04115//p53 signaling pathway	K04503;K04503;K04503;K04503;K04503;K04503;K04503;K04503;K04503;K04503;K04503;K04503	GO:0043231//intracellular membrane-bounded organelle;GO:0043234//protein complex;GO:0043296//apical junction complex	GO:0003712//transcription cofactor activity;GO:0016301//kinase activity;GO:0019887//protein kinase regulator activity;GO:0019900//kinase binding	GO:0000079//regulation of cyclin-dependent protein serine/threonine kinase activity;GO:0000082//G1/S transition of mitotic cell cycle;GO:0006357//regulation of transcription from RNA polymerase II promoter;GO:0007589//body fluid secretion;GO:0009411//response to UV;GO:0009968//negative regulation of signal transduction;GO:0010033//response to organic substance;GO:0010389//regulation of G2/M trans…
MSTRG.14828.2	-	-	ncbi_102270546	0.998006	24	31	14	miR-11986-x|novel-m0129-3p|novel-m0193-3p|novel-m0199-3p|novel-m0203-3p|novel-m0220-3p|novel-m0286-3p|novel-m0560-3p|novel-m0592-3p|novel-m0623-3p|novel-m0644-3p|novel-m0810-3p|novel-m0823-3p|novel-m0826-3p	1.43322e-13	CCND1	G1/S-specific cyclin-D1	Environmental Information Processing;Cellular Processes;Environmental Information Processing;Environmental Information Processing;Organismal Systems;Environmental Information Processing;Environmental Information Processing;Cellular Processes;Environmental Information Processing;Organismal Systems;Organismal Systems;Cellular Processes	Signal transduction;Cellular community - eukaryotes;Signal transduction;Signal transduction;Endocrine system;Signal transduction;Signal transduction;Cell growth and death;Signal transduction;Endocrine system;Endocrine system;Cell growth and death	ko04151//PI3K-Akt signaling pathway;ko04510//Focal adhesion;ko04630//Jak-STAT signaling pathway;ko04390//Hippo signaling pathway;ko04921//Oxytocin signaling pathway;ko04310//Wnt signaling pathway;ko04068//FoxO signaling pathway;ko04110//Cell cycle;ko04152//AMPK signaling pathway;ko04919//Thyroid hormone signaling pathway;ko04917//Prolactin signaling pathway;ko04115//p53 signaling pathway	K04503;K04503;K04503;K04503;K04503;K04503;K04503;K04503;K04503;K04503;K04503;K04503	GO:0043231//intracellular membrane-bounded organelle;GO:0043234//protein complex;GO:0043296//apical junction complex	GO:0003712//transcription cofactor activity;GO:0016301//kinase activity;GO:0019887//protein kinase regulator activity;GO:0019900//kinase binding	GO:0000079//regulation of cyclin-dependent protein serine/threonine kinase activity;GO:0000082//G1/S transition of mitotic cell cycle;GO:0006357//regulation of transcription from RNA polymerase II promoter;GO:0007589//body fluid secretion;GO:0009411//response to UV;GO:0009968//negative regulation of signal transduction;GO:0010033//response to organic substance;GO:0010389//regulation of G2/M trans…
MSTRG.14843.1	-	-	ncbi_102270546	0.997994	22	31	11	miR-2357-x|novel-m0129-3p|novel-m0193-3p|novel-m0199-3p|novel-m0203-3p|novel-m0220-3p|novel-m0286-3p|novel-m0560-3p|novel-m0592-3p|novel-m0644-3p|novel-m0823-3p	1.1265e-09	CCND1	G1/S-specific cyclin-D1	Environmental Information Processing;Cellular Processes;Environmental Information Processing;Environmental Information Processing;Organismal Systems;Environmental Information Processing;Environmental Information Processing;Cellular Processes;Environmental Information Processing;Organismal Systems;Organismal Systems;Cellular Processes	Signal transduction;Cellular community - eukaryotes;Signal transduction;Signal transduction;Endocrine system;Signal transduction;Signal transduction;Cell growth and death;Signal transduction;Endocrine system;Endocrine system;Cell growth and death	ko04151//PI3K-Akt signaling pathway;ko04510//Focal adhesion;ko04630//Jak-STAT signaling pathway;ko04390//Hippo signaling pathway;ko04921//Oxytocin signaling pathway;ko04310//Wnt signaling pathway;ko04068//FoxO signaling pathway;ko04110//Cell cycle;ko04152//AMPK signaling pathway;ko04919//Thyroid hormone signaling pathway;ko04917//Prolactin signaling pathway;ko04115//p53 signaling pathway	K04503;K04503;K04503;K04503;K04503;K04503;K04503;K04503;K04503;K04503;K04503;K04503	GO:0043231//intracellular membrane-bounded organelle;GO:0043234//protein complex;GO:0043296//apical junction complex	GO:0003712//transcription cofactor activity;GO:0016301//kinase activity;GO:0019887//protein kinase regulator activity;GO:0019900//kinase binding	GO:0000079//regulation of cyclin-dependent protein serine/threonine kinase activity;GO:0000082//G1/S transition of mitotic cell cycle;GO:0006357//regulation of transcription from RNA polymerase II promoter;GO:0007589//body fluid secretion;GO:0009411//response to UV;GO:0009968//negative regulation of signal transduction;GO:0010033//response to organic substance;GO:0010389//regulation of G2/M trans…
MSTRG.15123.1	-	-	ncbi_102270546	0.975813	32	31	14	miR-11990-x|miR-221-x|miR-338-y|novel-m0129-3p|novel-m0193-3p|novel-m0199-3p|novel-m0203-3p|novel-m0220-3p|novel-m0286-3p|novel-m0560-3p|novel-m0592-3p|novel-m0644-3p|novel-m0823-3p|novel-m0826-3p	2.7032e-11	CCND1	G1/S-specific cyclin-D1	Environmental Information Processing;Cellular Processes;Environmental Information Processing;Environmental Information Processing;Organismal Systems;Environmental Information Processing;Environmental Information Processing;Cellular Processes;Environmental Information Processing;Organismal Systems;Organismal Systems;Cellular Processes	Signal transduction;Cellular community - eukaryotes;Signal transduction;Signal transduction;Endocrine system;Signal transduction;Signal transduction;Cell growth and death;Signal transduction;Endocrine system;Endocrine system;Cell growth and death	ko04151//PI3K-Akt signaling pathway;ko04510//Focal adhesion;ko04630//Jak-STAT signaling pathway;ko04390//Hippo signaling pathway;ko04921//Oxytocin signaling pathway;ko04310//Wnt signaling pathway;ko04068//FoxO signaling pathway;ko04110//Cell cycle;ko04152//AMPK signaling pathway;ko04919//Thyroid hormone signaling pathway;ko04917//Prolactin signaling pathway;ko04115//p53 signaling pathway	K04503;K04503;K04503;K04503;K04503;K04503;K04503;K04503;K04503;K04503;K04503;K04503	GO:0043231//intracellular membrane-bounded organelle;GO:0043234//protein complex;GO:0043296//apical junction complex	GO:0003712//transcription cofactor activity;GO:0016301//kinase activity;GO:0019887//protein kinase regulator activity;GO:0019900//kinase binding	GO:0000079//regulation of cyclin-dependent protein serine/threonine kinase activity;GO:0000082//G1/S transition of mitotic cell cycle;GO:0006357//regulation of transcription from RNA polymerase II promoter;GO:0007589//body fluid secretion;GO:0009411//response to UV;GO:0009968//negative regulation of signal transduction;GO:0010033//response to organic substance;GO:0010389//regulation of G2/M trans…
MSTRG.15123.2	-	-	ncbi_102270546	0.994936	29	31	14	miR-11990-x|miR-221-x|miR-338-y|novel-m0129-3p|novel-m0193-3p|novel-m0199-3p|novel-m0203-3p|novel-m0220-3p|novel-m0286-3p|novel-m0387-3p|novel-m0560-3p|novel-m0592-3p|novel-m0644-3p|novel-m0823-3p	4.87241e-12	CCND1	G1/S-specific cyclin-D1	Environmental Information Processing;Cellular Processes;Environmental Information Processing;Environmental Information Processing;Organismal Systems;Environmental Information Processing;Environmental Information Processing;Cellular Processes;Environmental Information Processing;Organismal Systems;Organismal Systems;Cellular Processes	Signal transduction;Cellular community - eukaryotes;Signal transduction;Signal transduction;Endocrine system;Signal transduction;Signal transduction;Cell growth and death;Signal transduction;Endocrine system;Endocrine system;Cell growth and death	ko04151//PI3K-Akt signaling pathway;ko04510//Focal adhesion;ko04630//Jak-STAT signaling pathway;ko04390//Hippo signaling pathway;ko04921//Oxytocin signaling pathway;ko04310//Wnt signaling pathway;ko04068//FoxO signaling pathway;ko04110//Cell cycle;ko04152//AMPK signaling pathway;ko04919//Thyroid hormone signaling pathway;ko04917//Prolactin signaling pathway;ko04115//p53 signaling pathway	K04503;K04503;K04503;K04503;K04503;K04503;K04503;K04503;K04503;K04503;K04503;K04503	GO:0043231//intracellular membrane-bounded organelle;GO:0043234//protein complex;GO:0043296//apical junction complex	GO:0003712//transcription cofactor activity;GO:0016301//kinase activity;GO:0019887//protein kinase regulator activity;GO:0019900//kinase binding	GO:0000079//regulation of cyclin-dependent protein serine/threonine kinase activity;GO:0000082//G1/S transition of mitotic cell cycle;GO:0006357//regulation of transcription from RNA polymerase II promoter;GO:0007589//body fluid secretion;GO:0009411//response to UV;GO:0009968//negative regulation of signal transduction;GO:0010033//response to organic substance;GO:0010389//regulation of G2/M trans…
MSTRG.15321.1	-	-	ncbi_102270546	0.990526	37	31	11	novel-m0129-3p|novel-m0193-3p|novel-m0199-3p|novel-m0203-3p|novel-m0220-3p|novel-m0286-3p|novel-m0560-3p|novel-m0592-3p|novel-m0644-3p|novel-m0707-5p|novel-m0823-3p	8.06815e-07	CCND1	G1/S-specific cyclin-D1	Environmental Information Processing;Cellular Processes;Environmental Information Processing;Environmental Information Processing;Organismal Systems;Environmental Information Processing;Environmental Information Processing;Cellular Processes;Environmental Information Processing;Organismal Systems;Organismal Systems;Cellular Processes	Signal transduction;Cellular community - eukaryotes;Signal transduction;Signal transduction;Endocrine system;Signal transduction;Signal transduction;Cell growth and death;Signal transduction;Endocrine system;Endocrine system;Cell growth and death	ko04151//PI3K-Akt signaling pathway;ko04510//Focal adhesion;ko04630//Jak-STAT signaling pathway;ko04390//Hippo signaling pathway;ko04921//Oxytocin signaling pathway;ko04310//Wnt signaling pathway;ko04068//FoxO signaling pathway;ko04110//Cell cycle;ko04152//AMPK signaling pathway;ko04919//Thyroid hormone signaling pathway;ko04917//Prolactin signaling pathway;ko04115//p53 signaling pathway	K04503;K04503;K04503;K04503;K04503;K04503;K04503;K04503;K04503;K04503;K04503;K04503	GO:0043231//intracellular membrane-bounded organelle;GO:0043234//protein complex;GO:0043296//apical junction complex	GO:0003712//transcription cofactor activity;GO:0016301//kinase activity;GO:0019887//protein kinase regulator activity;GO:0019900//kinase binding	GO:0000079//regulation of cyclin-dependent protein serine/threonine kinase activity;GO:0000082//G1/S transition of mitotic cell cycle;GO:0006357//regulation of transcription from RNA polymerase II promoter;GO:0007589//body fluid secretion;GO:0009411//response to UV;GO:0009968//negative regulation of signal transduction;GO:0010033//response to organic substance;GO:0010389//regulation of G2/M trans…
MSTRG.16040.1	-	-	ncbi_102270546	0.955159	26	31	14	miR-3065-x|novel-m0129-3p|novel-m0193-3p|novel-m0199-3p|novel-m0203-3p|novel-m0220-3p|novel-m0286-3p|novel-m0560-3p|novel-m0592-3p|novel-m0623-3p|novel-m0644-3p|novel-m0810-3p|novel-m0823-3p|novel-m0826-3p	6.64431e-13	CCND1	G1/S-specific cyclin-D1	Environmental Information Processing;Cellular Processes;Environmental Information Processing;Environmental Information Processing;Organismal Systems;Environmental Information Processing;Environmental Information Processing;Cellular Processes;Environmental Information Processing;Organismal Systems;Organismal Systems;Cellular Processes	Signal transduction;Cellular community - eukaryotes;Signal transduction;Signal transduction;Endocrine system;Signal transduction;Signal transduction;Cell growth and death;Signal transduction;Endocrine system;Endocrine system;Cell growth and death	ko04151//PI3K-Akt signaling pathway;ko04510//Focal adhesion;ko04630//Jak-STAT signaling pathway;ko04390//Hippo signaling pathway;ko04921//Oxytocin signaling pathway;ko04310//Wnt signaling pathway;ko04068//FoxO signaling pathway;ko04110//Cell cycle;ko04152//AMPK signaling pathway;ko04919//Thyroid hormone signaling pathway;ko04917//Prolactin signaling pathway;ko04115//p53 signaling pathway	K04503;K04503;K04503;K04503;K04503;K04503;K04503;K04503;K04503;K04503;K04503;K04503	GO:0043231//intracellular membrane-bounded organelle;GO:0043234//protein complex;GO:0043296//apical junction complex	GO:0003712//transcription cofactor activity;GO:0016301//kinase activity;GO:0019887//protein kinase regulator activity;GO:0019900//kinase binding	GO:0000079//regulation of cyclin-dependent protein serine/threonine kinase activity;GO:0000082//G1/S transition of mitotic cell cycle;GO:0006357//regulation of transcription from RNA polymerase II promoter;GO:0007589//body fluid secretion;GO:0009411//response to UV;GO:0009968//negative regulation of signal transduction;GO:0010033//response to organic substance;GO:0010389//regulation of G2/M trans…
MSTRG.17235.1	-	-	ncbi_102270546	0.974663	55	31	14	miR-2357-x|miR-2376-y|novel-m0129-3p|novel-m0193-3p|novel-m0199-3p|novel-m0203-3p|novel-m0220-3p|novel-m0286-3p|novel-m0560-3p|novel-m0592-3p|novel-m0623-3p|novel-m0644-3p|novel-m0810-3p|novel-m0823-3p	1.22078e-07	CCND1	G1/S-specific cyclin-D1	Environmental Information Processing;Cellular Processes;Environmental Information Processing;Environmental Information Processing;Organismal Systems;Environmental Information Processing;Environmental Information Processing;Cellular Processes;Environmental Information Processing;Organismal Systems;Organismal Systems;Cellular Processes	Signal transduction;Cellular community - eukaryotes;Signal transduction;Signal transduction;Endocrine system;Signal transduction;Signal transduction;Cell growth and death;Signal transduction;Endocrine system;Endocrine system;Cell growth and death	ko04151//PI3K-Akt signaling pathway;ko04510//Focal adhesion;ko04630//Jak-STAT signaling pathway;ko04390//Hippo signaling pathway;ko04921//Oxytocin signaling pathway;ko04310//Wnt signaling pathway;ko04068//FoxO signaling pathway;ko04110//Cell cycle;ko04152//AMPK signaling pathway;ko04919//Thyroid hormone signaling pathway;ko04917//Prolactin signaling pathway;ko04115//p53 signaling pathway	K04503;K04503;K04503;K04503;K04503;K04503;K04503;K04503;K04503;K04503;K04503;K04503	GO:0043231//intracellular membrane-bounded organelle;GO:0043234//protein complex;GO:0043296//apical junction complex	GO:0003712//transcription cofactor activity;GO:0016301//kinase activity;GO:0019887//protein kinase regulator activity;GO:0019900//kinase binding	GO:0000079//regulation of cyclin-dependent protein serine/threonine kinase activity;GO:0000082//G1/S transition of mitotic cell cycle;GO:0006357//regulation of transcription from RNA polymerase II promoter;GO:0007589//body fluid secretion;GO:0009411//response to UV;GO:0009968//negative regulation of signal transduction;GO:0010033//response to organic substance;GO:0010389//regulation of G2/M trans…
MSTRG.17330.1	-	-	ncbi_102270546	0.987554	13	31	5	miR-11986-x|miR-2436-y|miR-2461-y|miR-2483-y|miR-338-y	0.000361601	CCND1	G1/S-specific cyclin-D1	Environmental Information Processing;Cellular Processes;Environmental Information Processing;Environmental Information Processing;Organismal Systems;Environmental Information Processing;Environmental Information Processing;Cellular Processes;Environmental Information Processing;Organismal Systems;Organismal Systems;Cellular Processes	Signal transduction;Cellular community - eukaryotes;Signal transduction;Signal transduction;Endocrine system;Signal transduction;Signal transduction;Cell growth and death;Signal transduction;Endocrine system;Endocrine system;Cell growth and death	ko04151//PI3K-Akt signaling pathway;ko04510//Focal adhesion;ko04630//Jak-STAT signaling pathway;ko04390//Hippo signaling pathway;ko04921//Oxytocin signaling pathway;ko04310//Wnt signaling pathway;ko04068//FoxO signaling pathway;ko04110//Cell cycle;ko04152//AMPK signaling pathway;ko04919//Thyroid hormone signaling pathway;ko04917//Prolactin signaling pathway;ko04115//p53 signaling pathway	K04503;K04503;K04503;K04503;K04503;K04503;K04503;K04503;K04503;K04503;K04503;K04503	GO:0043231//intracellular membrane-bounded organelle;GO:0043234//protein complex;GO:0043296//apical junction complex	GO:0003712//transcription cofactor activity;GO:0016301//kinase activity;GO:0019887//protein kinase regulator activity;GO:0019900//kinase binding	GO:0000079//regulation of cyclin-dependent protein serine/threonine kinase activity;GO:0000082//G1/S transition of mitotic cell cycle;GO:0006357//regulation of transcription from RNA polymerase II promoter;GO:0007589//body fluid secretion;GO:0009411//response to UV;GO:0009968//negative regulation of signal transduction;GO:0010033//response to organic substance;GO:0010389//regulation of G2/M trans…
MSTRG.17458.1	-	-	ncbi_102270546	0.993477	31	31	5	miR-221-x|miR-2483-y|miR-338-y|novel-m0810-3p|novel-m0826-3p	0.0231521	CCND1	G1/S-specific cyclin-D1	Environmental Information Processing;Cellular Processes;Environmental Information Processing;Environmental Information Processing;Organismal Systems;Environmental Information Processing;Environmental Information Processing;Cellular Processes;Environmental Information Processing;Organismal Systems;Organismal Systems;Cellular Processes	Signal transduction;Cellular community - eukaryotes;Signal transduction;Signal transduction;Endocrine system;Signal transduction;Signal transduction;Cell growth and death;Signal transduction;Endocrine system;Endocrine system;Cell growth and death	ko04151//PI3K-Akt signaling pathway;ko04510//Focal adhesion;ko04630//Jak-STAT signaling pathway;ko04390//Hippo signaling pathway;ko04921//Oxytocin signaling pathway;ko04310//Wnt signaling pathway;ko04068//FoxO signaling pathway;ko04110//Cell cycle;ko04152//AMPK signaling pathway;ko04919//Thyroid hormone signaling pathway;ko04917//Prolactin signaling pathway;ko04115//p53 signaling pathway	K04503;K04503;K04503;K04503;K04503;K04503;K04503;K04503;K04503;K04503;K04503;K04503	GO:0043231//intracellular membrane-bounded organelle;GO:0043234//protein complex;GO:0043296//apical junction complex	GO:0003712//transcription cofactor activity;GO:0016301//kinase activity;GO:0019887//protein kinase regulator activity;GO:0019900//kinase binding	GO:0000079//regulation of cyclin-dependent protein serine/threonine kinase activity;GO:0000082//G1/S transition of mitotic cell cycle;GO:0006357//regulation of transcription from RNA polymerase II promoter;GO:0007589//body fluid secretion;GO:0009411//response to UV;GO:0009968//negative regulation of signal transduction;GO:0010033//response to organic substance;GO:0010389//regulation of G2/M trans…
MSTRG.17552.1	-	-	ncbi_102270546	0.998022	30	31	14	miR-2461-y|miR-2483-y|novel-m0129-3p|novel-m0193-3p|novel-m0199-3p|novel-m0203-3p|novel-m0220-3p|novel-m0286-3p|novel-m0560-3p|novel-m0592-3p|novel-m0623-3p|novel-m0644-3p|novel-m0810-3p|novel-m0823-3p	8.86233e-12	CCND1	G1/S-specific cyclin-D1	Environmental Information Processing;Cellular Processes;Environmental Information Processing;Environmental Information Processing;Organismal Systems;Environmental Information Processing;Environmental Information Processing;Cellular Processes;Environmental Information Processing;Organismal Systems;Organismal Systems;Cellular Processes	Signal transduction;Cellular community - eukaryotes;Signal transduction;Signal transduction;Endocrine system;Signal transduction;Signal transduction;Cell growth and death;Signal transduction;Endocrine system;Endocrine system;Cell growth and death	ko04151//PI3K-Akt signaling pathway;ko04510//Focal adhesion;ko04630//Jak-STAT signaling pathway;ko04390//Hippo signaling pathway;ko04921//Oxytocin signaling pathway;ko04310//Wnt signaling pathway;ko04068//FoxO signaling pathway;ko04110//Cell cycle;ko04152//AMPK signaling pathway;ko04919//Thyroid hormone signaling pathway;ko04917//Prolactin signaling pathway;ko04115//p53 signaling pathway	K04503;K04503;K04503;K04503;K04503;K04503;K04503;K04503;K04503;K04503;K04503;K04503	GO:0043231//intracellular membrane-bounded organelle;GO:0043234//protein complex;GO:0043296//apical junction complex	GO:0003712//transcription cofactor activity;GO:0016301//kinase activity;GO:0019887//protein kinase regulator activity;GO:0019900//kinase binding	GO:0000079//regulation of cyclin-dependent protein serine/threonine kinase activity;GO:0000082//G1/S transition of mitotic cell cycle;GO:0006357//regulation of transcription from RNA polymerase II promoter;GO:0007589//body fluid secretion;GO:0009411//response to UV;GO:0009968//negative regulation of signal transduction;GO:0010033//response to organic substance;GO:0010389//regulation of G2/M trans…
MSTRG.17905.1	-	-	ncbi_102270546	0.961589	16	31	14	miR-11990-x|miR-221-x|miR-885-y|novel-m0129-3p|novel-m0193-3p|novel-m0199-3p|novel-m0203-3p|novel-m0220-3p|novel-m0286-3p|novel-m0560-3p|novel-m0592-3p|novel-m0644-3p|novel-m0823-3p|novel-m0826-3p	1.11408e-17	CCND1	G1/S-specific cyclin-D1	Environmental Information Processing;Cellular Processes;Environmental Information Processing;Environmental Information Processing;Organismal Systems;Environmental Information Processing;Environmental Information Processing;Cellular Processes;Environmental Information Processing;Organismal Systems;Organismal Systems;Cellular Processes	Signal transduction;Cellular community - eukaryotes;Signal transduction;Signal transduction;Endocrine system;Signal transduction;Signal transduction;Cell growth and death;Signal transduction;Endocrine system;Endocrine system;Cell growth and death	ko04151//PI3K-Akt signaling pathway;ko04510//Focal adhesion;ko04630//Jak-STAT signaling pathway;ko04390//Hippo signaling pathway;ko04921//Oxytocin signaling pathway;ko04310//Wnt signaling pathway;ko04068//FoxO signaling pathway;ko04110//Cell cycle;ko04152//AMPK signaling pathway;ko04919//Thyroid hormone signaling pathway;ko04917//Prolactin signaling pathway;ko04115//p53 signaling pathway	K04503;K04503;K04503;K04503;K04503;K04503;K04503;K04503;K04503;K04503;K04503;K04503	GO:0043231//intracellular membrane-bounded organelle;GO:0043234//protein complex;GO:0043296//apical junction complex	GO:0003712//transcription cofactor activity;GO:0016301//kinase activity;GO:0019887//protein kinase regulator activity;GO:0019900//kinase binding	GO:0000079//regulation of cyclin-dependent protein serine/threonine kinase activity;GO:0000082//G1/S transition of mitotic cell cycle;GO:0006357//regulation of transcription from RNA polymerase II promoter;GO:0007589//body fluid secretion;GO:0009411//response to UV;GO:0009968//negative regulation of signal transduction;GO:0010033//response to organic substance;GO:0010389//regulation of G2/M trans…
MSTRG.1805.1	-	-	ncbi_102270546	0.957372	20	31	11	novel-m0129-3p|novel-m0193-3p|novel-m0199-3p|novel-m0203-3p|novel-m0220-3p|novel-m0286-3p|novel-m0560-3p|novel-m0592-3p|novel-m0644-3p|novel-m0823-3p|novel-m0826-3p	2.87453e-10	CCND1	G1/S-specific cyclin-D1	Environmental Information Processing;Cellular Processes;Environmental Information Processing;Environmental Information Processing;Organismal Systems;Environmental Information Processing;Environmental Information Processing;Cellular Processes;Environmental Information Processing;Organismal Systems;Organismal Systems;Cellular Processes	Signal transduction;Cellular community - eukaryotes;Signal transduction;Signal transduction;Endocrine system;Signal transduction;Signal transduction;Cell growth and death;Signal transduction;Endocrine system;Endocrine system;Cell growth and death	ko04151//PI3K-Akt signaling pathway;ko04510//Focal adhesion;ko04630//Jak-STAT signaling pathway;ko04390//Hippo signaling pathway;ko04921//Oxytocin signaling pathway;ko04310//Wnt signaling pathway;ko04068//FoxO signaling pathway;ko04110//Cell cycle;ko04152//AMPK signaling pathway;ko04919//Thyroid hormone signaling pathway;ko04917//Prolactin signaling pathway;ko04115//p53 signaling pathway	K04503;K04503;K04503;K04503;K04503;K04503;K04503;K04503;K04503;K04503;K04503;K04503	GO:0043231//intracellular membrane-bounded organelle;GO:0043234//protein complex;GO:0043296//apical junction complex	GO:0003712//transcription cofactor activity;GO:0016301//kinase activity;GO:0019887//protein kinase regulator activity;GO:0019900//kinase binding	GO:0000079//regulation of cyclin-dependent protein serine/threonine kinase activity;GO:0000082//G1/S transition of mitotic cell cycle;GO:0006357//regulation of transcription from RNA polymerase II promoter;GO:0007589//body fluid secretion;GO:0009411//response to UV;GO:0009968//negative regulation of signal transduction;GO:0010033//response to organic substance;GO:0010389//regulation of G2/M trans…
MSTRG.18269.1	PREDICTED: LOW QUALITY PROTEIN: patatin-like phospholipase domain containing 3 [Pantholops hodgsonii]	Metabolism;Metabolism	ncbi_102270546	0.976581	11	31	4	miR-221-x|novel-m0387-3p|novel-m0623-3p|novel-m0810-3p	0.00198054	CCND1	G1/S-specific cyclin-D1	Environmental Information Processing;Cellular Processes;Environmental Information Processing;Environmental Information Processing;Organismal Systems;Environmental Information Processing;Environmental Information Processing;Cellular Processes;Environmental Information Processing;Organismal Systems;Organismal Systems;Cellular Processes	Signal transduction;Cellular community - eukaryotes;Signal transduction;Signal transduction;Endocrine system;Signal transduction;Signal transduction;Cell growth and death;Signal transduction;Endocrine system;Endocrine system;Cell growth and death	ko04151//PI3K-Akt signaling pathway;ko04510//Focal adhesion;ko04630//Jak-STAT signaling pathway;ko04390//Hippo signaling pathway;ko04921//Oxytocin signaling pathway;ko04310//Wnt signaling pathway;ko04068//FoxO signaling pathway;ko04110//Cell cycle;ko04152//AMPK signaling pathway;ko04919//Thyroid hormone signaling pathway;ko04917//Prolactin signaling pathway;ko04115//p53 signaling pathway	K04503;K04503;K04503;K04503;K04503;K04503;K04503;K04503;K04503;K04503;K04503;K04503	GO:0043231//intracellular membrane-bounded organelle;GO:0043234//protein complex;GO:0043296//apical junction complex	GO:0003712//transcription cofactor activity;GO:0016301//kinase activity;GO:0019887//protein kinase regulator activity;GO:0019900//kinase binding	GO:0000079//regulation of cyclin-dependent protein serine/threonine kinase activity;GO:0000082//G1/S transition of mitotic cell cycle;GO:0006357//regulation of transcription from RNA polymerase II promoter;GO:0007589//body fluid secretion;GO:0009411//response to UV;GO:0009968//negative regulation of signal transduction;GO:0010033//response to organic substance;GO:0010389//regulation of G2/M trans…
MSTRG.2782.1	-	-	ncbi_102270546	0.996488	48	31	14	miR-11990-x|miR-2376-y|miR-2436-x|novel-m0129-3p|novel-m0193-3p|novel-m0199-3p|novel-m0203-3p|novel-m0220-3p|novel-m0286-3p|novel-m0387-3p|novel-m0560-3p|novel-m0592-3p|novel-m0644-3p|novel-m0823-3p	1.68632e-08	CCND1	G1/S-specific cyclin-D1	Environmental Information Processing;Cellular Processes;Environmental Information Processing;Environmental Information Processing;Organismal Systems;Environmental Information Processing;Environmental Information Processing;Cellular Processes;Environmental Information Processing;Organismal Systems;Organismal Systems;Cellular Processes	Signal transduction;Cellular community - eukaryotes;Signal transduction;Signal transduction;Endocrine system;Signal transduction;Signal transduction;Cell growth and death;Signal transduction;Endocrine system;Endocrine system;Cell growth and death	ko04151//PI3K-Akt signaling pathway;ko04510//Focal adhesion;ko04630//Jak-STAT signaling pathway;ko04390//Hippo signaling pathway;ko04921//Oxytocin signaling pathway;ko04310//Wnt signaling pathway;ko04068//FoxO signaling pathway;ko04110//Cell cycle;ko04152//AMPK signaling pathway;ko04919//Thyroid hormone signaling pathway;ko04917//Prolactin signaling pathway;ko04115//p53 signaling pathway	K04503;K04503;K04503;K04503;K04503;K04503;K04503;K04503;K04503;K04503;K04503;K04503	GO:0043231//intracellular membrane-bounded organelle;GO:0043234//protein complex;GO:0043296//apical junction complex	GO:0003712//transcription cofactor activity;GO:0016301//kinase activity;GO:0019887//protein kinase regulator activity;GO:0019900//kinase binding	GO:0000079//regulation of cyclin-dependent protein serine/threonine kinase activity;GO:0000082//G1/S transition of mitotic cell cycle;GO:0006357//regulation of transcription from RNA polymerase II promoter;GO:0007589//body fluid secretion;GO:0009411//response to UV;GO:0009968//negative regulation of signal transduction;GO:0010033//response to organic substance;GO:0010389//regulation of G2/M trans…
MSTRG.3018.2	-	-	ncbi_102270546	0.946967	37	31	7	miR-2461-y|miR-263-x|miR-3065-x|novel-m0471-5p|novel-m0623-3p|novel-m0707-5p|novel-m0810-3p	0.00260762	CCND1	G1/S-specific cyclin-D1	Environmental Information Processing;Cellular Processes;Environmental Information Processing;Environmental Information Processing;Organismal Systems;Environmental Information Processing;Environmental Information Processing;Cellular Processes;Environmental Information Processing;Organismal Systems;Organismal Systems;Cellular Processes	Signal transduction;Cellular community - eukaryotes;Signal transduction;Signal transduction;Endocrine system;Signal transduction;Signal transduction;Cell growth and death;Signal transduction;Endocrine system;Endocrine system;Cell growth and death	ko04151//PI3K-Akt signaling pathway;ko04510//Focal adhesion;ko04630//Jak-STAT signaling pathway;ko04390//Hippo signaling pathway;ko04921//Oxytocin signaling pathway;ko04310//Wnt signaling pathway;ko04068//FoxO signaling pathway;ko04110//Cell cycle;ko04152//AMPK signaling pathway;ko04919//Thyroid hormone signaling pathway;ko04917//Prolactin signaling pathway;ko04115//p53 signaling pathway	K04503;K04503;K04503;K04503;K04503;K04503;K04503;K04503;K04503;K04503;K04503;K04503	GO:0043231//intracellular membrane-bounded organelle;GO:0043234//protein complex;GO:0043296//apical junction complex	GO:0003712//transcription cofactor activity;GO:0016301//kinase activity;GO:0019887//protein kinase regulator activity;GO:0019900//kinase binding	GO:0000079//regulation of cyclin-dependent protein serine/threonine kinase activity;GO:0000082//G1/S transition of mitotic cell cycle;GO:0006357//regulation of transcription from RNA polymerase II promoter;GO:0007589//body fluid secretion;GO:0009411//response to UV;GO:0009968//negative regulation of signal transduction;GO:0010033//response to organic substance;GO:0010389//regulation of G2/M trans…
MSTRG.3939.1	-	-	ncbi_102270546	0.990899	58	31	7	miR-11990-x|miR-11998-y|miR-221-x|miR-2376-y|miR-338-y|novel-m0623-3p|novel-m0826-3p	0.0326858	CCND1	G1/S-specific cyclin-D1	Environmental Information Processing;Cellular Processes;Environmental Information Processing;Environmental Information Processing;Organismal Systems;Environmental Information Processing;Environmental Information Processing;Cellular Processes;Environmental Information Processing;Organismal Systems;Organismal Systems;Cellular Processes	Signal transduction;Cellular community - eukaryotes;Signal transduction;Signal transduction;Endocrine system;Signal transduction;Signal transduction;Cell growth and death;Signal transduction;Endocrine system;Endocrine system;Cell growth and death	ko04151//PI3K-Akt signaling pathway;ko04510//Focal adhesion;ko04630//Jak-STAT signaling pathway;ko04390//Hippo signaling pathway;ko04921//Oxytocin signaling pathway;ko04310//Wnt signaling pathway;ko04068//FoxO signaling pathway;ko04110//Cell cycle;ko04152//AMPK signaling pathway;ko04919//Thyroid hormone signaling pathway;ko04917//Prolactin signaling pathway;ko04115//p53 signaling pathway	K04503;K04503;K04503;K04503;K04503;K04503;K04503;K04503;K04503;K04503;K04503;K04503	GO:0043231//intracellular membrane-bounded organelle;GO:0043234//protein complex;GO:0043296//apical junction complex	GO:0003712//transcription cofactor activity;GO:0016301//kinase activity;GO:0019887//protein kinase regulator activity;GO:0019900//kinase binding	GO:0000079//regulation of cyclin-dependent protein serine/threonine kinase activity;GO:0000082//G1/S transition of mitotic cell cycle;GO:0006357//regulation of transcription from RNA polymerase II promoter;GO:0007589//body fluid secretion;GO:0009411//response to UV;GO:0009968//negative regulation of signal transduction;GO:0010033//response to organic substance;GO:0010389//regulation of G2/M trans…
MSTRG.4182.1	-	-	ncbi_102270546	0.987279	70	31	12	miR-11990-x|miR-11998-y|miR-221-x|miR-2357-x|miR-2436-x|miR-2436-y|miR-338-y|miR-885-y|novel-m0623-3p|novel-m0707-5p|novel-m0810-3p|novel-m0826-3p	0.000125085	CCND1	G1/S-specific cyclin-D1	Environmental Information Processing;Cellular Processes;Environmental Information Processing;Environmental Information Processing;Organismal Systems;Environmental Information Processing;Environmental Information Processing;Cellular Processes;Environmental Information Processing;Organismal Systems;Organismal Systems;Cellular Processes	Signal transduction;Cellular community - eukaryotes;Signal transduction;Signal transduction;Endocrine system;Signal transduction;Signal transduction;Cell growth and death;Signal transduction;Endocrine system;Endocrine system;Cell growth and death	ko04151//PI3K-Akt signaling pathway;ko04510//Focal adhesion;ko04630//Jak-STAT signaling pathway;ko04390//Hippo signaling pathway;ko04921//Oxytocin signaling pathway;ko04310//Wnt signaling pathway;ko04068//FoxO signaling pathway;ko04110//Cell cycle;ko04152//AMPK signaling pathway;ko04919//Thyroid hormone signaling pathway;ko04917//Prolactin signaling pathway;ko04115//p53 signaling pathway	K04503;K04503;K04503;K04503;K04503;K04503;K04503;K04503;K04503;K04503;K04503;K04503	GO:0043231//intracellular membrane-bounded organelle;GO:0043234//protein complex;GO:0043296//apical junction complex	GO:0003712//transcription cofactor activity;GO:0016301//kinase activity;GO:0019887//protein kinase regulator activity;GO:0019900//kinase binding	GO:0000079//regulation of cyclin-dependent protein serine/threonine kinase activity;GO:0000082//G1/S transition of mitotic cell cycle;GO:0006357//regulation of transcription from RNA polymerase II promoter;GO:0007589//body fluid secretion;GO:0009411//response to UV;GO:0009968//negative regulation of signal transduction;GO:0010033//response to organic substance;GO:0010389//regulation of G2/M trans…
MSTRG.4228.1	-	-	ncbi_102270546	0.980306	25	31	11	novel-m0129-3p|novel-m0193-3p|novel-m0199-3p|novel-m0203-3p|novel-m0220-3p|novel-m0286-3p|novel-m0387-3p|novel-m0560-3p|novel-m0592-3p|novel-m0644-3p|novel-m0823-3p	6.4131e-09	CCND1	G1/S-specific cyclin-D1	Environmental Information Processing;Cellular Processes;Environmental Information Processing;Environmental Information Processing;Organismal Systems;Environmental Information Processing;Environmental Information Processing;Cellular Processes;Environmental Information Processing;Organismal Systems;Organismal Systems;Cellular Processes	Signal transduction;Cellular community - eukaryotes;Signal transduction;Signal transduction;Endocrine system;Signal transduction;Signal transduction;Cell growth and death;Signal transduction;Endocrine system;Endocrine system;Cell growth and death	ko04151//PI3K-Akt signaling pathway;ko04510//Focal adhesion;ko04630//Jak-STAT signaling pathway;ko04390//Hippo signaling pathway;ko04921//Oxytocin signaling pathway;ko04310//Wnt signaling pathway;ko04068//FoxO signaling pathway;ko04110//Cell cycle;ko04152//AMPK signaling pathway;ko04919//Thyroid hormone signaling pathway;ko04917//Prolactin signaling pathway;ko04115//p53 signaling pathway	K04503;K04503;K04503;K04503;K04503;K04503;K04503;K04503;K04503;K04503;K04503;K04503	GO:0043231//intracellular membrane-bounded organelle;GO:0043234//protein complex;GO:0043296//apical junction complex	GO:0003712//transcription cofactor activity;GO:0016301//kinase activity;GO:0019887//protein kinase regulator activity;GO:0019900//kinase binding	GO:0000079//regulation of cyclin-dependent protein serine/threonine kinase activity;GO:0000082//G1/S transition of mitotic cell cycle;GO:0006357//regulation of transcription from RNA polymerase II promoter;GO:0007589//body fluid secretion;GO:0009411//response to UV;GO:0009968//negative regulation of signal transduction;GO:0010033//response to organic substance;GO:0010389//regulation of G2/M trans…
MSTRG.4295.1	-	-	ncbi_102270546	0.996683	61	31	9	miR-11990-x|miR-221-x|miR-2376-y|miR-2436-x|miR-263-x|novel-m0387-3p|novel-m0623-3p|novel-m0810-3p|novel-m0826-3p	0.00363544	CCND1	G1/S-specific cyclin-D1	Environmental Information Processing;Cellular Processes;Environmental Information Processing;Environmental Information Processing;Organismal Systems;Environmental Information Processing;Environmental Information Processing;Cellular Processes;Environmental Information Processing;Organismal Systems;Organismal Systems;Cellular Processes	Signal transduction;Cellular community - eukaryotes;Signal transduction;Signal transduction;Endocrine system;Signal transduction;Signal transduction;Cell growth and death;Signal transduction;Endocrine system;Endocrine system;Cell growth and death	ko04151//PI3K-Akt signaling pathway;ko04510//Focal adhesion;ko04630//Jak-STAT signaling pathway;ko04390//Hippo signaling pathway;ko04921//Oxytocin signaling pathway;ko04310//Wnt signaling pathway;ko04068//FoxO signaling pathway;ko04110//Cell cycle;ko04152//AMPK signaling pathway;ko04919//Thyroid hormone signaling pathway;ko04917//Prolactin signaling pathway;ko04115//p53 signaling pathway	K04503;K04503;K04503;K04503;K04503;K04503;K04503;K04503;K04503;K04503;K04503;K04503	GO:0043231//intracellular membrane-bounded organelle;GO:0043234//protein complex;GO:0043296//apical junction complex	GO:0003712//transcription cofactor activity;GO:0016301//kinase activity;GO:0019887//protein kinase regulator activity;GO:0019900//kinase binding	GO:0000079//regulation of cyclin-dependent protein serine/threonine kinase activity;GO:0000082//G1/S transition of mitotic cell cycle;GO:0006357//regulation of transcription from RNA polymerase II promoter;GO:0007589//body fluid secretion;GO:0009411//response to UV;GO:0009968//negative regulation of signal transduction;GO:0010033//response to organic substance;GO:0010389//regulation of G2/M trans…
MSTRG.4342.1	-	-	ncbi_102270546	0.996437	28	31	5	miR-2357-x|miR-2483-y|novel-m0387-3p|novel-m0623-3p|novel-m0810-3p	0.0151093	CCND1	G1/S-specific cyclin-D1	Environmental Information Processing;Cellular Processes;Environmental Information Processing;Environmental Information Processing;Organismal Systems;Environmental Information Processing;Environmental Information Processing;Cellular Processes;Environmental Information Processing;Organismal Systems;Organismal Systems;Cellular Processes	Signal transduction;Cellular community - eukaryotes;Signal transduction;Signal transduction;Endocrine system;Signal transduction;Signal transduction;Cell growth and death;Signal transduction;Endocrine system;Endocrine system;Cell growth and death	ko04151//PI3K-Akt signaling pathway;ko04510//Focal adhesion;ko04630//Jak-STAT signaling pathway;ko04390//Hippo signaling pathway;ko04921//Oxytocin signaling pathway;ko04310//Wnt signaling pathway;ko04068//FoxO signaling pathway;ko04110//Cell cycle;ko04152//AMPK signaling pathway;ko04919//Thyroid hormone signaling pathway;ko04917//Prolactin signaling pathway;ko04115//p53 signaling pathway	K04503;K04503;K04503;K04503;K04503;K04503;K04503;K04503;K04503;K04503;K04503;K04503	GO:0043231//intracellular membrane-bounded organelle;GO:0043234//protein complex;GO:0043296//apical junction complex	GO:0003712//transcription cofactor activity;GO:0016301//kinase activity;GO:0019887//protein kinase regulator activity;GO:0019900//kinase binding	GO:0000079//regulation of cyclin-dependent protein serine/threonine kinase activity;GO:0000082//G1/S transition of mitotic cell cycle;GO:0006357//regulation of transcription from RNA polymerase II promoter;GO:0007589//body fluid secretion;GO:0009411//response to UV;GO:0009968//negative regulation of signal transduction;GO:0010033//response to organic substance;GO:0010389//regulation of G2/M trans…
MSTRG.4634.1	-	-	ncbi_102270546	0.944165	13	31	4	miR-11990-x|miR-11998-y|miR-2357-x|miR-263-x	0.00396317	CCND1	G1/S-specific cyclin-D1	Environmental Information Processing;Cellular Processes;Environmental Information Processing;Environmental Information Processing;Organismal Systems;Environmental Information Processing;Environmental Information Processing;Cellular Processes;Environmental Information Processing;Organismal Systems;Organismal Systems;Cellular Processes	Signal transduction;Cellular community - eukaryotes;Signal transduction;Signal transduction;Endocrine system;Signal transduction;Signal transduction;Cell growth and death;Signal transduction;Endocrine system;Endocrine system;Cell growth and death	ko04151//PI3K-Akt signaling pathway;ko04510//Focal adhesion;ko04630//Jak-STAT signaling pathway;ko04390//Hippo signaling pathway;ko04921//Oxytocin signaling pathway;ko04310//Wnt signaling pathway;ko04068//FoxO signaling pathway;ko04110//Cell cycle;ko04152//AMPK signaling pathway;ko04919//Thyroid hormone signaling pathway;ko04917//Prolactin signaling pathway;ko04115//p53 signaling pathway	K04503;K04503;K04503;K04503;K04503;K04503;K04503;K04503;K04503;K04503;K04503;K04503	GO:0043231//intracellular membrane-bounded organelle;GO:0043234//protein complex;GO:0043296//apical junction complex	GO:0003712//transcription cofactor activity;GO:0016301//kinase activity;GO:0019887//protein kinase regulator activity;GO:0019900//kinase binding	GO:0000079//regulation of cyclin-dependent protein serine/threonine kinase activity;GO:0000082//G1/S transition of mitotic cell cycle;GO:0006357//regulation of transcription from RNA polymerase II promoter;GO:0007589//body fluid secretion;GO:0009411//response to UV;GO:0009968//negative regulation of signal transduction;GO:0010033//response to organic substance;GO:0010389//regulation of G2/M trans…
MSTRG.5100.1	-	-	ncbi_102270546	0.995947	14	31	3	miR-11990-x|miR-11998-y|miR-2376-y	0.0374445	CCND1	G1/S-specific cyclin-D1	Environmental Information Processing;Cellular Processes;Environmental Information Processing;Environmental Information Processing;Organismal Systems;Environmental Information Processing;Environmental Information Processing;Cellular Processes;Environmental Information Processing;Organismal Systems;Organismal Systems;Cellular Processes	Signal transduction;Cellular community - eukaryotes;Signal transduction;Signal transduction;Endocrine system;Signal transduction;Signal transduction;Cell growth and death;Signal transduction;Endocrine system;Endocrine system;Cell growth and death	ko04151//PI3K-Akt signaling pathway;ko04510//Focal adhesion;ko04630//Jak-STAT signaling pathway;ko04390//Hippo signaling pathway;ko04921//Oxytocin signaling pathway;ko04310//Wnt signaling pathway;ko04068//FoxO signaling pathway;ko04110//Cell cycle;ko04152//AMPK signaling pathway;ko04919//Thyroid hormone signaling pathway;ko04917//Prolactin signaling pathway;ko04115//p53 signaling pathway	K04503;K04503;K04503;K04503;K04503;K04503;K04503;K04503;K04503;K04503;K04503;K04503	GO:0043231//intracellular membrane-bounded organelle;GO:0043234//protein complex;GO:0043296//apical junction complex	GO:0003712//transcription cofactor activity;GO:0016301//kinase activity;GO:0019887//protein kinase regulator activity;GO:0019900//kinase binding	GO:0000079//regulation of cyclin-dependent protein serine/threonine kinase activity;GO:0000082//G1/S transition of mitotic cell cycle;GO:0006357//regulation of transcription from RNA polymerase II promoter;GO:0007589//body fluid secretion;GO:0009411//response to UV;GO:0009968//negative regulation of signal transduction;GO:0010033//response to organic substance;GO:0010389//regulation of G2/M trans…
MSTRG.5388.1	-	-	ncbi_102270546	0.998658	24	31	4	miR-11986-x|miR-221-x|miR-2357-x|novel-m0387-3p	0.0380868	CCND1	G1/S-specific cyclin-D1	Environmental Information Processing;Cellular Processes;Environmental Information Processing;Environmental Information Processing;Organismal Systems;Environmental Information Processing;Environmental Information Processing;Cellular Processes;Environmental Information Processing;Organismal Systems;Organismal Systems;Cellular Processes	Signal transduction;Cellular community - eukaryotes;Signal transduction;Signal transduction;Endocrine system;Signal transduction;Signal transduction;Cell growth and death;Signal transduction;Endocrine system;Endocrine system;Cell growth and death	ko04151//PI3K-Akt signaling pathway;ko04510//Focal adhesion;ko04630//Jak-STAT signaling pathway;ko04390//Hippo signaling pathway;ko04921//Oxytocin signaling pathway;ko04310//Wnt signaling pathway;ko04068//FoxO signaling pathway;ko04110//Cell cycle;ko04152//AMPK signaling pathway;ko04919//Thyroid hormone signaling pathway;ko04917//Prolactin signaling pathway;ko04115//p53 signaling pathway	K04503;K04503;K04503;K04503;K04503;K04503;K04503;K04503;K04503;K04503;K04503;K04503	GO:0043231//intracellular membrane-bounded organelle;GO:0043234//protein complex;GO:0043296//apical junction complex	GO:0003712//transcription cofactor activity;GO:0016301//kinase activity;GO:0019887//protein kinase regulator activity;GO:0019900//kinase binding	GO:0000079//regulation of cyclin-dependent protein serine/threonine kinase activity;GO:0000082//G1/S transition of mitotic cell cycle;GO:0006357//regulation of transcription from RNA polymerase II promoter;GO:0007589//body fluid secretion;GO:0009411//response to UV;GO:0009968//negative regulation of signal transduction;GO:0010033//response to organic substance;GO:0010389//regulation of G2/M trans…
MSTRG.5699.1	-	-	ncbi_102270546	0.98853	21	31	4	miR-11998-y|miR-3065-x|novel-m0623-3p|novel-m0810-3p	0.0241537	CCND1	G1/S-specific cyclin-D1	Environmental Information Processing;Cellular Processes;Environmental Information Processing;Environmental Information Processing;Organismal Systems;Environmental Information Processing;Environmental Information Processing;Cellular Processes;Environmental Information Processing;Organismal Systems;Organismal Systems;Cellular Processes	Signal transduction;Cellular community - eukaryotes;Signal transduction;Signal transduction;Endocrine system;Signal transduction;Signal transduction;Cell growth and death;Signal transduction;Endocrine system;Endocrine system;Cell growth and death	ko04151//PI3K-Akt signaling pathway;ko04510//Focal adhesion;ko04630//Jak-STAT signaling pathway;ko04390//Hippo signaling pathway;ko04921//Oxytocin signaling pathway;ko04310//Wnt signaling pathway;ko04068//FoxO signaling pathway;ko04110//Cell cycle;ko04152//AMPK signaling pathway;ko04919//Thyroid hormone signaling pathway;ko04917//Prolactin signaling pathway;ko04115//p53 signaling pathway	K04503;K04503;K04503;K04503;K04503;K04503;K04503;K04503;K04503;K04503;K04503;K04503	GO:0043231//intracellular membrane-bounded organelle;GO:0043234//protein complex;GO:0043296//apical junction complex	GO:0003712//transcription cofactor activity;GO:0016301//kinase activity;GO:0019887//protein kinase regulator activity;GO:0019900//kinase binding	GO:0000079//regulation of cyclin-dependent protein serine/threonine kinase activity;GO:0000082//G1/S transition of mitotic cell cycle;GO:0006357//regulation of transcription from RNA polymerase II promoter;GO:0007589//body fluid secretion;GO:0009411//response to UV;GO:0009968//negative regulation of signal transduction;GO:0010033//response to organic substance;GO:0010389//regulation of G2/M trans…
MSTRG.6222.2	-	-	ncbi_102270546	0.997769	50	31	12	miR-2376-y|novel-m0129-3p|novel-m0193-3p|novel-m0199-3p|novel-m0203-3p|novel-m0220-3p|novel-m0286-3p|novel-m0560-3p|novel-m0592-3p|novel-m0644-3p|novel-m0823-3p|novel-m0826-3p	2.88561e-06	CCND1	G1/S-specific cyclin-D1	Environmental Information Processing;Cellular Processes;Environmental Information Processing;Environmental Information Processing;Organismal Systems;Environmental Information Processing;Environmental Information Processing;Cellular Processes;Environmental Information Processing;Organismal Systems;Organismal Systems;Cellular Processes	Signal transduction;Cellular community - eukaryotes;Signal transduction;Signal transduction;Endocrine system;Signal transduction;Signal transduction;Cell growth and death;Signal transduction;Endocrine system;Endocrine system;Cell growth and death	ko04151//PI3K-Akt signaling pathway;ko04510//Focal adhesion;ko04630//Jak-STAT signaling pathway;ko04390//Hippo signaling pathway;ko04921//Oxytocin signaling pathway;ko04310//Wnt signaling pathway;ko04068//FoxO signaling pathway;ko04110//Cell cycle;ko04152//AMPK signaling pathway;ko04919//Thyroid hormone signaling pathway;ko04917//Prolactin signaling pathway;ko04115//p53 signaling pathway	K04503;K04503;K04503;K04503;K04503;K04503;K04503;K04503;K04503;K04503;K04503;K04503	GO:0043231//intracellular membrane-bounded organelle;GO:0043234//protein complex;GO:0043296//apical junction complex	GO:0003712//transcription cofactor activity;GO:0016301//kinase activity;GO:0019887//protein kinase regulator activity;GO:0019900//kinase binding	GO:0000079//regulation of cyclin-dependent protein serine/threonine kinase activity;GO:0000082//G1/S transition of mitotic cell cycle;GO:0006357//regulation of transcription from RNA polymerase II promoter;GO:0007589//body fluid secretion;GO:0009411//response to UV;GO:0009968//negative regulation of signal transduction;GO:0010033//response to organic substance;GO:0010389//regulation of G2/M trans…
MSTRG.6475.1	-	-	ncbi_102270546	0.961482	24	31	6	miR-11986-x|miR-11990-x|miR-221-x|miR-2461-y|novel-m0623-3p|novel-m0826-3p	0.00119695	CCND1	G1/S-specific cyclin-D1	Environmental Information Processing;Cellular Processes;Environmental Information Processing;Environmental Information Processing;Organismal Systems;Environmental Information Processing;Environmental Information Processing;Cellular Processes;Environmental Information Processing;Organismal Systems;Organismal Systems;Cellular Processes	Signal transduction;Cellular community - eukaryotes;Signal transduction;Signal transduction;Endocrine system;Signal transduction;Signal transduction;Cell growth and death;Signal transduction;Endocrine system;Endocrine system;Cell growth and death	ko04151//PI3K-Akt signaling pathway;ko04510//Focal adhesion;ko04630//Jak-STAT signaling pathway;ko04390//Hippo signaling pathway;ko04921//Oxytocin signaling pathway;ko04310//Wnt signaling pathway;ko04068//FoxO signaling pathway;ko04110//Cell cycle;ko04152//AMPK signaling pathway;ko04919//Thyroid hormone signaling pathway;ko04917//Prolactin signaling pathway;ko04115//p53 signaling pathway	K04503;K04503;K04503;K04503;K04503;K04503;K04503;K04503;K04503;K04503;K04503;K04503	GO:0043231//intracellular membrane-bounded organelle;GO:0043234//protein complex;GO:0043296//apical junction complex	GO:0003712//transcription cofactor activity;GO:0016301//kinase activity;GO:0019887//protein kinase regulator activity;GO:0019900//kinase binding	GO:0000079//regulation of cyclin-dependent protein serine/threonine kinase activity;GO:0000082//G1/S transition of mitotic cell cycle;GO:0006357//regulation of transcription from RNA polymerase II promoter;GO:0007589//body fluid secretion;GO:0009411//response to UV;GO:0009968//negative regulation of signal transduction;GO:0010033//response to organic substance;GO:0010389//regulation of G2/M trans…
MSTRG.6582.3	reverse transcriptase-like [Bos taurus]	Organismal Systems	ncbi_102270546	0.949507	11	31	3	miR-11986-x|miR-2483-y|novel-m0623-3p	0.0190323	CCND1	G1/S-specific cyclin-D1	Environmental Information Processing;Cellular Processes;Environmental Information Processing;Environmental Information Processing;Organismal Systems;Environmental Information Processing;Environmental Information Processing;Cellular Processes;Environmental Information Processing;Organismal Systems;Organismal Systems;Cellular Processes	Signal transduction;Cellular community - eukaryotes;Signal transduction;Signal transduction;Endocrine system;Signal transduction;Signal transduction;Cell growth and death;Signal transduction;Endocrine system;Endocrine system;Cell growth and death	ko04151//PI3K-Akt signaling pathway;ko04510//Focal adhesion;ko04630//Jak-STAT signaling pathway;ko04390//Hippo signaling pathway;ko04921//Oxytocin signaling pathway;ko04310//Wnt signaling pathway;ko04068//FoxO signaling pathway;ko04110//Cell cycle;ko04152//AMPK signaling pathway;ko04919//Thyroid hormone signaling pathway;ko04917//Prolactin signaling pathway;ko04115//p53 signaling pathway	K04503;K04503;K04503;K04503;K04503;K04503;K04503;K04503;K04503;K04503;K04503;K04503	GO:0043231//intracellular membrane-bounded organelle;GO:0043234//protein complex;GO:0043296//apical junction complex	GO:0003712//transcription cofactor activity;GO:0016301//kinase activity;GO:0019887//protein kinase regulator activity;GO:0019900//kinase binding	GO:0000079//regulation of cyclin-dependent protein serine/threonine kinase activity;GO:0000082//G1/S transition of mitotic cell cycle;GO:0006357//regulation of transcription from RNA polymerase II promoter;GO:0007589//body fluid secretion;GO:0009411//response to UV;GO:0009968//negative regulation of signal transduction;GO:0010033//response to organic substance;GO:0010389//regulation of G2/M trans…
MSTRG.6926.1	-	-	ncbi_102270546	0.943812	5	31	3	miR-885-y|novel-m0387-3p|novel-m0471-5p	0.00145249	CCND1	G1/S-specific cyclin-D1	Environmental Information Processing;Cellular Processes;Environmental Information Processing;Environmental Information Processing;Organismal Systems;Environmental Information Processing;Environmental Information Processing;Cellular Processes;Environmental Information Processing;Organismal Systems;Organismal Systems;Cellular Processes	Signal transduction;Cellular community - eukaryotes;Signal transduction;Signal transduction;Endocrine system;Signal transduction;Signal transduction;Cell growth and death;Signal transduction;Endocrine system;Endocrine system;Cell growth and death	ko04151//PI3K-Akt signaling pathway;ko04510//Focal adhesion;ko04630//Jak-STAT signaling pathway;ko04390//Hippo signaling pathway;ko04921//Oxytocin signaling pathway;ko04310//Wnt signaling pathway;ko04068//FoxO signaling pathway;ko04110//Cell cycle;ko04152//AMPK signaling pathway;ko04919//Thyroid hormone signaling pathway;ko04917//Prolactin signaling pathway;ko04115//p53 signaling pathway	K04503;K04503;K04503;K04503;K04503;K04503;K04503;K04503;K04503;K04503;K04503;K04503	GO:0043231//intracellular membrane-bounded organelle;GO:0043234//protein complex;GO:0043296//apical junction complex	GO:0003712//transcription cofactor activity;GO:0016301//kinase activity;GO:0019887//protein kinase regulator activity;GO:0019900//kinase binding	GO:0000079//regulation of cyclin-dependent protein serine/threonine kinase activity;GO:0000082//G1/S transition of mitotic cell cycle;GO:0006357//regulation of transcription from RNA polymerase II promoter;GO:0007589//body fluid secretion;GO:0009411//response to UV;GO:0009968//negative regulation of signal transduction;GO:0010033//response to organic substance;GO:0010389//regulation of G2/M trans…
MSTRG.7266.1	-	-	ncbi_102270546	0.944025	21	31	11	novel-m0129-3p|novel-m0193-3p|novel-m0199-3p|novel-m0203-3p|novel-m0220-3p|novel-m0286-3p|novel-m0560-3p|novel-m0592-3p|novel-m0644-3p|novel-m0823-3p|novel-m0826-3p	5.83116e-10	CCND1	G1/S-specific cyclin-D1	Environmental Information Processing;Cellular Processes;Environmental Information Processing;Environmental Information Processing;Organismal Systems;Environmental Information Processing;Environmental Information Processing;Cellular Processes;Environmental Information Processing;Organismal Systems;Organismal Systems;Cellular Processes	Signal transduction;Cellular community - eukaryotes;Signal transduction;Signal transduction;Endocrine system;Signal transduction;Signal transduction;Cell growth and death;Signal transduction;Endocrine system;Endocrine system;Cell growth and death	ko04151//PI3K-Akt signaling pathway;ko04510//Focal adhesion;ko04630//Jak-STAT signaling pathway;ko04390//Hippo signaling pathway;ko04921//Oxytocin signaling pathway;ko04310//Wnt signaling pathway;ko04068//FoxO signaling pathway;ko04110//Cell cycle;ko04152//AMPK signaling pathway;ko04919//Thyroid hormone signaling pathway;ko04917//Prolactin signaling pathway;ko04115//p53 signaling pathway	K04503;K04503;K04503;K04503;K04503;K04503;K04503;K04503;K04503;K04503;K04503;K04503	GO:0043231//intracellular membrane-bounded organelle;GO:0043234//protein complex;GO:0043296//apical junction complex	GO:0003712//transcription cofactor activity;GO:0016301//kinase activity;GO:0019887//protein kinase regulator activity;GO:0019900//kinase binding	GO:0000079//regulation of cyclin-dependent protein serine/threonine kinase activity;GO:0000082//G1/S transition of mitotic cell cycle;GO:0006357//regulation of transcription from RNA polymerase II promoter;GO:0007589//body fluid secretion;GO:0009411//response to UV;GO:0009968//negative regulation of signal transduction;GO:0010033//response to organic substance;GO:0010389//regulation of G2/M trans…
MSTRG.7266.4	-	-	ncbi_102270546	0.942056	19	31	10	novel-m0129-3p|novel-m0193-3p|novel-m0199-3p|novel-m0203-3p|novel-m0220-3p|novel-m0286-3p|novel-m0560-3p|novel-m0592-3p|novel-m0644-3p|novel-m0823-3p	4.06772e-09	CCND1	G1/S-specific cyclin-D1	Environmental Information Processing;Cellular Processes;Environmental Information Processing;Environmental Information Processing;Organismal Systems;Environmental Information Processing;Environmental Information Processing;Cellular Processes;Environmental Information Processing;Organismal Systems;Organismal Systems;Cellular Processes	Signal transduction;Cellular community - eukaryotes;Signal transduction;Signal transduction;Endocrine system;Signal transduction;Signal transduction;Cell growth and death;Signal transduction;Endocrine system;Endocrine system;Cell growth and death	ko04151//PI3K-Akt signaling pathway;ko04510//Focal adhesion;ko04630//Jak-STAT signaling pathway;ko04390//Hippo signaling pathway;ko04921//Oxytocin signaling pathway;ko04310//Wnt signaling pathway;ko04068//FoxO signaling pathway;ko04110//Cell cycle;ko04152//AMPK signaling pathway;ko04919//Thyroid hormone signaling pathway;ko04917//Prolactin signaling pathway;ko04115//p53 signaling pathway	K04503;K04503;K04503;K04503;K04503;K04503;K04503;K04503;K04503;K04503;K04503;K04503	GO:0043231//intracellular membrane-bounded organelle;GO:0043234//protein complex;GO:0043296//apical junction complex	GO:0003712//transcription cofactor activity;GO:0016301//kinase activity;GO:0019887//protein kinase regulator activity;GO:0019900//kinase binding	GO:0000079//regulation of cyclin-dependent protein serine/threonine kinase activity;GO:0000082//G1/S transition of mitotic cell cycle;GO:0006357//regulation of transcription from RNA polymerase II promoter;GO:0007589//body fluid secretion;GO:0009411//response to UV;GO:0009968//negative regulation of signal transduction;GO:0010033//response to organic substance;GO:0010389//regulation of G2/M trans…
MSTRG.731.1	-	-	ncbi_102270546	0.991354	80	31	22	miR-11990-x|miR-11998-y|miR-2436-x|miR-263-x|miR-3065-x|miR-338-y|miR-885-y|novel-m0129-3p|novel-m0193-3p|novel-m0199-3p|novel-m0203-3p|novel-m0220-3p|novel-m0286-3p|novel-m0387-3p|novel-m0560-3p|novel-m0592-3p|novel-m0623-3p|novel-m0644-3p|novel-m0707-5p|novel-m0810-3p|novel-m0823-3p|novel-m0826-3p	1.35194e-13	CCND1	G1/S-specific cyclin-D1	Environmental Information Processing;Cellular Processes;Environmental Information Processing;Environmental Information Processing;Organismal Systems;Environmental Information Processing;Environmental Information Processing;Cellular Processes;Environmental Information Processing;Organismal Systems;Organismal Systems;Cellular Processes	Signal transduction;Cellular community - eukaryotes;Signal transduction;Signal transduction;Endocrine system;Signal transduction;Signal transduction;Cell growth and death;Signal transduction;Endocrine system;Endocrine system;Cell growth and death	ko04151//PI3K-Akt signaling pathway;ko04510//Focal adhesion;ko04630//Jak-STAT signaling pathway;ko04390//Hippo signaling pathway;ko04921//Oxytocin signaling pathway;ko04310//Wnt signaling pathway;ko04068//FoxO signaling pathway;ko04110//Cell cycle;ko04152//AMPK signaling pathway;ko04919//Thyroid hormone signaling pathway;ko04917//Prolactin signaling pathway;ko04115//p53 signaling pathway	K04503;K04503;K04503;K04503;K04503;K04503;K04503;K04503;K04503;K04503;K04503;K04503	GO:0043231//intracellular membrane-bounded organelle;GO:0043234//protein complex;GO:0043296//apical junction complex	GO:0003712//transcription cofactor activity;GO:0016301//kinase activity;GO:0019887//protein kinase regulator activity;GO:0019900//kinase binding	GO:0000079//regulation of cyclin-dependent protein serine/threonine kinase activity;GO:0000082//G1/S transition of mitotic cell cycle;GO:0006357//regulation of transcription from RNA polymerase II promoter;GO:0007589//body fluid secretion;GO:0009411//response to UV;GO:0009968//negative regulation of signal transduction;GO:0010033//response to organic substance;GO:0010389//regulation of G2/M trans…
MSTRG.7817.1	-	-	ncbi_102270546	0.998339	14	31	5	miR-11986-x|miR-11990-x|miR-2483-y|miR-338-y|novel-m0387-3p	0.000540356	CCND1	G1/S-specific cyclin-D1	Environmental Information Processing;Cellular Processes;Environmental Information Processing;Environmental Information Processing;Organismal Systems;Environmental Information Processing;Environmental Information Processing;Cellular Processes;Environmental Information Processing;Organismal Systems;Organismal Systems;Cellular Processes	Signal transduction;Cellular community - eukaryotes;Signal transduction;Signal transduction;Endocrine system;Signal transduction;Signal transduction;Cell growth and death;Signal transduction;Endocrine system;Endocrine system;Cell growth and death	ko04151//PI3K-Akt signaling pathway;ko04510//Focal adhesion;ko04630//Jak-STAT signaling pathway;ko04390//Hippo signaling pathway;ko04921//Oxytocin signaling pathway;ko04310//Wnt signaling pathway;ko04068//FoxO signaling pathway;ko04110//Cell cycle;ko04152//AMPK signaling pathway;ko04919//Thyroid hormone signaling pathway;ko04917//Prolactin signaling pathway;ko04115//p53 signaling pathway	K04503;K04503;K04503;K04503;K04503;K04503;K04503;K04503;K04503;K04503;K04503;K04503	GO:0043231//intracellular membrane-bounded organelle;GO:0043234//protein complex;GO:0043296//apical junction complex	GO:0003712//transcription cofactor activity;GO:0016301//kinase activity;GO:0019887//protein kinase regulator activity;GO:0019900//kinase binding	GO:0000079//regulation of cyclin-dependent protein serine/threonine kinase activity;GO:0000082//G1/S transition of mitotic cell cycle;GO:0006357//regulation of transcription from RNA polymerase II promoter;GO:0007589//body fluid secretion;GO:0009411//response to UV;GO:0009968//negative regulation of signal transduction;GO:0010033//response to organic substance;GO:0010389//regulation of G2/M trans…
MSTRG.7962.1	-	-	ncbi_102270546	0.991481	35	31	13	miR-338-y|novel-m0129-3p|novel-m0193-3p|novel-m0199-3p|novel-m0203-3p|novel-m0220-3p|novel-m0286-3p|novel-m0560-3p|novel-m0592-3p|novel-m0623-3p|novel-m0644-3p|novel-m0707-5p|novel-m0823-3p	2.18699e-09	CCND1	G1/S-specific cyclin-D1	Environmental Information Processing;Cellular Processes;Environmental Information Processing;Environmental Information Processing;Organismal Systems;Environmental Information Processing;Environmental Information Processing;Cellular Processes;Environmental Information Processing;Organismal Systems;Organismal Systems;Cellular Processes	Signal transduction;Cellular community - eukaryotes;Signal transduction;Signal transduction;Endocrine system;Signal transduction;Signal transduction;Cell growth and death;Signal transduction;Endocrine system;Endocrine system;Cell growth and death	ko04151//PI3K-Akt signaling pathway;ko04510//Focal adhesion;ko04630//Jak-STAT signaling pathway;ko04390//Hippo signaling pathway;ko04921//Oxytocin signaling pathway;ko04310//Wnt signaling pathway;ko04068//FoxO signaling pathway;ko04110//Cell cycle;ko04152//AMPK signaling pathway;ko04919//Thyroid hormone signaling pathway;ko04917//Prolactin signaling pathway;ko04115//p53 signaling pathway	K04503;K04503;K04503;K04503;K04503;K04503;K04503;K04503;K04503;K04503;K04503;K04503	GO:0043231//intracellular membrane-bounded organelle;GO:0043234//protein complex;GO:0043296//apical junction complex	GO:0003712//transcription cofactor activity;GO:0016301//kinase activity;GO:0019887//protein kinase regulator activity;GO:0019900//kinase binding	GO:0000079//regulation of cyclin-dependent protein serine/threonine kinase activity;GO:0000082//G1/S transition of mitotic cell cycle;GO:0006357//regulation of transcription from RNA polymerase II promoter;GO:0007589//body fluid secretion;GO:0009411//response to UV;GO:0009968//negative regulation of signal transduction;GO:0010033//response to organic substance;GO:0010389//regulation of G2/M trans…
MSTRG.9058.1	-	-	ncbi_102270546	0.987636	38	31	8	miR-11990-x|miR-11998-y|miR-2357-x|miR-2436-y|miR-2461-y|miR-338-y|miR-885-y|novel-m0387-3p	0.000554972	CCND1	G1/S-specific cyclin-D1	Environmental Information Processing;Cellular Processes;Environmental Information Processing;Environmental Information Processing;Organismal Systems;Environmental Information Processing;Environmental Information Processing;Cellular Processes;Environmental Information Processing;Organismal Systems;Organismal Systems;Cellular Processes	Signal transduction;Cellular community - eukaryotes;Signal transduction;Signal transduction;Endocrine system;Signal transduction;Signal transduction;Cell growth and death;Signal transduction;Endocrine system;Endocrine system;Cell growth and death	ko04151//PI3K-Akt signaling pathway;ko04510//Focal adhesion;ko04630//Jak-STAT signaling pathway;ko04390//Hippo signaling pathway;ko04921//Oxytocin signaling pathway;ko04310//Wnt signaling pathway;ko04068//FoxO signaling pathway;ko04110//Cell cycle;ko04152//AMPK signaling pathway;ko04919//Thyroid hormone signaling pathway;ko04917//Prolactin signaling pathway;ko04115//p53 signaling pathway	K04503;K04503;K04503;K04503;K04503;K04503;K04503;K04503;K04503;K04503;K04503;K04503	GO:0043231//intracellular membrane-bounded organelle;GO:0043234//protein complex;GO:0043296//apical junction complex	GO:0003712//transcription cofactor activity;GO:0016301//kinase activity;GO:0019887//protein kinase regulator activity;GO:0019900//kinase binding	GO:0000079//regulation of cyclin-dependent protein serine/threonine kinase activity;GO:0000082//G1/S transition of mitotic cell cycle;GO:0006357//regulation of transcription from RNA polymerase II promoter;GO:0007589//body fluid secretion;GO:0009411//response to UV;GO:0009968//negative regulation of signal transduction;GO:0010033//response to organic substance;GO:0010389//regulation of G2/M trans…
MSTRG.9058.2	-	-	ncbi_102270546	0.99752	37	31	9	miR-11990-x|miR-11998-y|miR-221-x|miR-2357-x|miR-2436-y|miR-2461-y|miR-338-y|miR-885-y|novel-m0387-3p	6.59588e-05	CCND1	G1/S-specific cyclin-D1	Environmental Information Processing;Cellular Processes;Environmental Information Processing;Environmental Information Processing;Organismal Systems;Environmental Information Processing;Environmental Information Processing;Cellular Processes;Environmental Information Processing;Organismal Systems;Organismal Systems;Cellular Processes	Signal transduction;Cellular community - eukaryotes;Signal transduction;Signal transduction;Endocrine system;Signal transduction;Signal transduction;Cell growth and death;Signal transduction;Endocrine system;Endocrine system;Cell growth and death	ko04151//PI3K-Akt signaling pathway;ko04510//Focal adhesion;ko04630//Jak-STAT signaling pathway;ko04390//Hippo signaling pathway;ko04921//Oxytocin signaling pathway;ko04310//Wnt signaling pathway;ko04068//FoxO signaling pathway;ko04110//Cell cycle;ko04152//AMPK signaling pathway;ko04919//Thyroid hormone signaling pathway;ko04917//Prolactin signaling pathway;ko04115//p53 signaling pathway	K04503;K04503;K04503;K04503;K04503;K04503;K04503;K04503;K04503;K04503;K04503;K04503	GO:0043231//intracellular membrane-bounded organelle;GO:0043234//protein complex;GO:0043296//apical junction complex	GO:0003712//transcription cofactor activity;GO:0016301//kinase activity;GO:0019887//protein kinase regulator activity;GO:0019900//kinase binding	GO:0000079//regulation of cyclin-dependent protein serine/threonine kinase activity;GO:0000082//G1/S transition of mitotic cell cycle;GO:0006357//regulation of transcription from RNA polymerase II promoter;GO:0007589//body fluid secretion;GO:0009411//response to UV;GO:0009968//negative regulation of signal transduction;GO:0010033//response to organic substance;GO:0010389//regulation of G2/M trans…
MSTRG.919.1	-	-	ncbi_102270546	0.998292	23	31	11	miR-338-y|novel-m0129-3p|novel-m0193-3p|novel-m0199-3p|novel-m0203-3p|novel-m0220-3p|novel-m0286-3p|novel-m0560-3p|novel-m0592-3p|novel-m0644-3p|novel-m0823-3p	2.08547e-09	CCND1	G1/S-specific cyclin-D1	Environmental Information Processing;Cellular Processes;Environmental Information Processing;Environmental Information Processing;Organismal Systems;Environmental Information Processing;Environmental Information Processing;Cellular Processes;Environmental Information Processing;Organismal Systems;Organismal Systems;Cellular Processes	Signal transduction;Cellular community - eukaryotes;Signal transduction;Signal transduction;Endocrine system;Signal transduction;Signal transduction;Cell growth and death;Signal transduction;Endocrine system;Endocrine system;Cell growth and death	ko04151//PI3K-Akt signaling pathway;ko04510//Focal adhesion;ko04630//Jak-STAT signaling pathway;ko04390//Hippo signaling pathway;ko04921//Oxytocin signaling pathway;ko04310//Wnt signaling pathway;ko04068//FoxO signaling pathway;ko04110//Cell cycle;ko04152//AMPK signaling pathway;ko04919//Thyroid hormone signaling pathway;ko04917//Prolactin signaling pathway;ko04115//p53 signaling pathway	K04503;K04503;K04503;K04503;K04503;K04503;K04503;K04503;K04503;K04503;K04503;K04503	GO:0043231//intracellular membrane-bounded organelle;GO:0043234//protein complex;GO:0043296//apical junction complex	GO:0003712//transcription cofactor activity;GO:0016301//kinase activity;GO:0019887//protein kinase regulator activity;GO:0019900//kinase binding	GO:0000079//regulation of cyclin-dependent protein serine/threonine kinase activity;GO:0000082//G1/S transition of mitotic cell cycle;GO:0006357//regulation of transcription from RNA polymerase II promoter;GO:0007589//body fluid secretion;GO:0009411//response to UV;GO:0009968//negative regulation of signal transduction;GO:0010033//response to organic substance;GO:0010389//regulation of G2/M trans…
MSTRG.9356.4	-	-	ncbi_102270546	0.997896	36	31	13	miR-221-x|miR-2436-y|novel-m0129-3p|novel-m0193-3p|novel-m0199-3p|novel-m0203-3p|novel-m0220-3p|novel-m0286-3p|novel-m0560-3p|novel-m0592-3p|novel-m0644-3p|novel-m0707-5p|novel-m0823-3p	3.31425e-09	CCND1	G1/S-specific cyclin-D1	Environmental Information Processing;Cellular Processes;Environmental Information Processing;Environmental Information Processing;Organismal Systems;Environmental Information Processing;Environmental Information Processing;Cellular Processes;Environmental Information Processing;Organismal Systems;Organismal Systems;Cellular Processes	Signal transduction;Cellular community - eukaryotes;Signal transduction;Signal transduction;Endocrine system;Signal transduction;Signal transduction;Cell growth and death;Signal transduction;Endocrine system;Endocrine system;Cell growth and death	ko04151//PI3K-Akt signaling pathway;ko04510//Focal adhesion;ko04630//Jak-STAT signaling pathway;ko04390//Hippo signaling pathway;ko04921//Oxytocin signaling pathway;ko04310//Wnt signaling pathway;ko04068//FoxO signaling pathway;ko04110//Cell cycle;ko04152//AMPK signaling pathway;ko04919//Thyroid hormone signaling pathway;ko04917//Prolactin signaling pathway;ko04115//p53 signaling pathway	K04503;K04503;K04503;K04503;K04503;K04503;K04503;K04503;K04503;K04503;K04503;K04503	GO:0043231//intracellular membrane-bounded organelle;GO:0043234//protein complex;GO:0043296//apical junction complex	GO:0003712//transcription cofactor activity;GO:0016301//kinase activity;GO:0019887//protein kinase regulator activity;GO:0019900//kinase binding	GO:0000079//regulation of cyclin-dependent protein serine/threonine kinase activity;GO:0000082//G1/S transition of mitotic cell cycle;GO:0006357//regulation of transcription from RNA polymerase II promoter;GO:0007589//body fluid secretion;GO:0009411//response to UV;GO:0009968//negative regulation of signal transduction;GO:0010033//response to organic substance;GO:0010389//regulation of G2/M trans…
XR_001351323.1	-	-	ncbi_102270546	0.955473	20	31	5	miR-11990-x|miR-221-x|miR-263-x|miR-885-y|novel-m0387-3p	0.0032882	CCND1	G1/S-specific cyclin-D1	Environmental Information Processing;Cellular Processes;Environmental Information Processing;Environmental Information Processing;Organismal Systems;Environmental Information Processing;Environmental Information Processing;Cellular Processes;Environmental Information Processing;Organismal Systems;Organismal Systems;Cellular Processes	Signal transduction;Cellular community - eukaryotes;Signal transduction;Signal transduction;Endocrine system;Signal transduction;Signal transduction;Cell growth and death;Signal transduction;Endocrine system;Endocrine system;Cell growth and death	ko04151//PI3K-Akt signaling pathway;ko04510//Focal adhesion;ko04630//Jak-STAT signaling pathway;ko04390//Hippo signaling pathway;ko04921//Oxytocin signaling pathway;ko04310//Wnt signaling pathway;ko04068//FoxO signaling pathway;ko04110//Cell cycle;ko04152//AMPK signaling pathway;ko04919//Thyroid hormone signaling pathway;ko04917//Prolactin signaling pathway;ko04115//p53 signaling pathway	K04503;K04503;K04503;K04503;K04503;K04503;K04503;K04503;K04503;K04503;K04503;K04503	GO:0043231//intracellular membrane-bounded organelle;GO:0043234//protein complex;GO:0043296//apical junction complex	GO:0003712//transcription cofactor activity;GO:0016301//kinase activity;GO:0019887//protein kinase regulator activity;GO:0019900//kinase binding	GO:0000079//regulation of cyclin-dependent protein serine/threonine kinase activity;GO:0000082//G1/S transition of mitotic cell cycle;GO:0006357//regulation of transcription from RNA polymerase II promoter;GO:0007589//body fluid secretion;GO:0009411//response to UV;GO:0009968//negative regulation of signal transduction;GO:0010033//response to organic substance;GO:0010389//regulation of G2/M trans…
XR_001351633.1	-	-	ncbi_102270546	0.99505	18	31	5	miR-11990-x|miR-221-x|miR-2436-y|miR-885-y|novel-m0387-3p	0.00196928	CCND1	G1/S-specific cyclin-D1	Environmental Information Processing;Cellular Processes;Environmental Information Processing;Environmental Information Processing;Organismal Systems;Environmental Information Processing;Environmental Information Processing;Cellular Processes;Environmental Information Processing;Organismal Systems;Organismal Systems;Cellular Processes	Signal transduction;Cellular community - eukaryotes;Signal transduction;Signal transduction;Endocrine system;Signal transduction;Signal transduction;Cell growth and death;Signal transduction;Endocrine system;Endocrine system;Cell growth and death	ko04151//PI3K-Akt signaling pathway;ko04510//Focal adhesion;ko04630//Jak-STAT signaling pathway;ko04390//Hippo signaling pathway;ko04921//Oxytocin signaling pathway;ko04310//Wnt signaling pathway;ko04068//FoxO signaling pathway;ko04110//Cell cycle;ko04152//AMPK signaling pathway;ko04919//Thyroid hormone signaling pathway;ko04917//Prolactin signaling pathway;ko04115//p53 signaling pathway	K04503;K04503;K04503;K04503;K04503;K04503;K04503;K04503;K04503;K04503;K04503;K04503	GO:0043231//intracellular membrane-bounded organelle;GO:0043234//protein complex;GO:0043296//apical junction complex	GO:0003712//transcription cofactor activity;GO:0016301//kinase activity;GO:0019887//protein kinase regulator activity;GO:0019900//kinase binding	GO:0000079//regulation of cyclin-dependent protein serine/threonine kinase activity;GO:0000082//G1/S transition of mitotic cell cycle;GO:0006357//regulation of transcription from RNA polymerase II promoter;GO:0007589//body fluid secretion;GO:0009411//response to UV;GO:0009968//negative regulation of signal transduction;GO:0010033//response to organic substance;GO:0010389//regulation of G2/M trans…
XR_001351761.1	-	-	ncbi_102270546	0.984041	8	31	4	novel-m0471-5p|novel-m0623-3p|novel-m0810-3p|novel-m0826-3p	0.000473383	CCND1	G1/S-specific cyclin-D1	Environmental Information Processing;Cellular Processes;Environmental Information Processing;Environmental Information Processing;Organismal Systems;Environmental Information Processing;Environmental Information Processing;Cellular Processes;Environmental Information Processing;Organismal Systems;Organismal Systems;Cellular Processes	Signal transduction;Cellular community - eukaryotes;Signal transduction;Signal transduction;Endocrine system;Signal transduction;Signal transduction;Cell growth and death;Signal transduction;Endocrine system;Endocrine system;Cell growth and death	ko04151//PI3K-Akt signaling pathway;ko04510//Focal adhesion;ko04630//Jak-STAT signaling pathway;ko04390//Hippo signaling pathway;ko04921//Oxytocin signaling pathway;ko04310//Wnt signaling pathway;ko04068//FoxO signaling pathway;ko04110//Cell cycle;ko04152//AMPK signaling pathway;ko04919//Thyroid hormone signaling pathway;ko04917//Prolactin signaling pathway;ko04115//p53 signaling pathway	K04503;K04503;K04503;K04503;K04503;K04503;K04503;K04503;K04503;K04503;K04503;K04503	GO:0043231//intracellular membrane-bounded organelle;GO:0043234//protein complex;GO:0043296//apical junction complex	GO:0003712//transcription cofactor activity;GO:0016301//kinase activity;GO:0019887//protein kinase regulator activity;GO:0019900//kinase binding	GO:0000079//regulation of cyclin-dependent protein serine/threonine kinase activity;GO:0000082//G1/S transition of mitotic cell cycle;GO:0006357//regulation of transcription from RNA polymerase II promoter;GO:0007589//body fluid secretion;GO:0009411//response to UV;GO:0009968//negative regulation of signal transduction;GO:0010033//response to organic substance;GO:0010389//regulation of G2/M trans…
XR_001351928.1	-	-	ncbi_102270546	0.932293	5	31	2	miR-11990-x|miR-2436-y	0.027009	CCND1	G1/S-specific cyclin-D1	Environmental Information Processing;Cellular Processes;Environmental Information Processing;Environmental Information Processing;Organismal Systems;Environmental Information Processing;Environmental Information Processing;Cellular Processes;Environmental Information Processing;Organismal Systems;Organismal Systems;Cellular Processes	Signal transduction;Cellular community - eukaryotes;Signal transduction;Signal transduction;Endocrine system;Signal transduction;Signal transduction;Cell growth and death;Signal transduction;Endocrine system;Endocrine system;Cell growth and death	ko04151//PI3K-Akt signaling pathway;ko04510//Focal adhesion;ko04630//Jak-STAT signaling pathway;ko04390//Hippo signaling pathway;ko04921//Oxytocin signaling pathway;ko04310//Wnt signaling pathway;ko04068//FoxO signaling pathway;ko04110//Cell cycle;ko04152//AMPK signaling pathway;ko04919//Thyroid hormone signaling pathway;ko04917//Prolactin signaling pathway;ko04115//p53 signaling pathway	K04503;K04503;K04503;K04503;K04503;K04503;K04503;K04503;K04503;K04503;K04503;K04503	GO:0043231//intracellular membrane-bounded organelle;GO:0043234//protein complex;GO:0043296//apical junction complex	GO:0003712//transcription cofactor activity;GO:0016301//kinase activity;GO:0019887//protein kinase regulator activity;GO:0019900//kinase binding	GO:0000079//regulation of cyclin-dependent protein serine/threonine kinase activity;GO:0000082//G1/S transition of mitotic cell cycle;GO:0006357//regulation of transcription from RNA polymerase II promoter;GO:0007589//body fluid secretion;GO:0009411//response to UV;GO:0009968//negative regulation of signal transduction;GO:0010033//response to organic substance;GO:0010389//regulation of G2/M trans…
XR_001352001.1	-	-	ncbi_102270546	0.981947	6	31	2	miR-11986-x|miR-11990-x	0.0391159	CCND1	G1/S-specific cyclin-D1	Environmental Information Processing;Cellular Processes;Environmental Information Processing;Environmental Information Processing;Organismal Systems;Environmental Information Processing;Environmental Information Processing;Cellular Processes;Environmental Information Processing;Organismal Systems;Organismal Systems;Cellular Processes	Signal transduction;Cellular community - eukaryotes;Signal transduction;Signal transduction;Endocrine system;Signal transduction;Signal transduction;Cell growth and death;Signal transduction;Endocrine system;Endocrine system;Cell growth and death	ko04151//PI3K-Akt signaling pathway;ko04510//Focal adhesion;ko04630//Jak-STAT signaling pathway;ko04390//Hippo signaling pathway;ko04921//Oxytocin signaling pathway;ko04310//Wnt signaling pathway;ko04068//FoxO signaling pathway;ko04110//Cell cycle;ko04152//AMPK signaling pathway;ko04919//Thyroid hormone signaling pathway;ko04917//Prolactin signaling pathway;ko04115//p53 signaling pathway	K04503;K04503;K04503;K04503;K04503;K04503;K04503;K04503;K04503;K04503;K04503;K04503	GO:0043231//intracellular membrane-bounded organelle;GO:0043234//protein complex;GO:0043296//apical junction complex	GO:0003712//transcription cofactor activity;GO:0016301//kinase activity;GO:0019887//protein kinase regulator activity;GO:0019900//kinase binding	GO:0000079//regulation of cyclin-dependent protein serine/threonine kinase activity;GO:0000082//G1/S transition of mitotic cell cycle;GO:0006357//regulation of transcription from RNA polymerase II promoter;GO:0007589//body fluid secretion;GO:0009411//response to UV;GO:0009968//negative regulation of signal transduction;GO:0010033//response to organic substance;GO:0010389//regulation of G2/M trans…
XR_314891.1	-	-	ncbi_102270546	0.953721	5	31	3	novel-m0623-3p|novel-m0810-3p|novel-m0826-3p	0.00145249	CCND1	G1/S-specific cyclin-D1	Environmental Information Processing;Cellular Processes;Environmental Information Processing;Environmental Information Processing;Organismal Systems;Environmental Information Processing;Environmental Information Processing;Cellular Processes;Environmental Information Processing;Organismal Systems;Organismal Systems;Cellular Processes	Signal transduction;Cellular community - eukaryotes;Signal transduction;Signal transduction;Endocrine system;Signal transduction;Signal transduction;Cell growth and death;Signal transduction;Endocrine system;Endocrine system;Cell growth and death	ko04151//PI3K-Akt signaling pathway;ko04510//Focal adhesion;ko04630//Jak-STAT signaling pathway;ko04390//Hippo signaling pathway;ko04921//Oxytocin signaling pathway;ko04310//Wnt signaling pathway;ko04068//FoxO signaling pathway;ko04110//Cell cycle;ko04152//AMPK signaling pathway;ko04919//Thyroid hormone signaling pathway;ko04917//Prolactin signaling pathway;ko04115//p53 signaling pathway	K04503;K04503;K04503;K04503;K04503;K04503;K04503;K04503;K04503;K04503;K04503;K04503	GO:0043231//intracellular membrane-bounded organelle;GO:0043234//protein complex;GO:0043296//apical junction complex	GO:0003712//transcription cofactor activity;GO:0016301//kinase activity;GO:0019887//protein kinase regulator activity;GO:0019900//kinase binding	GO:0000079//regulation of cyclin-dependent protein serine/threonine kinase activity;GO:0000082//G1/S transition of mitotic cell cycle;GO:0006357//regulation of transcription from RNA polymerase II promoter;GO:0007589//body fluid secretion;GO:0009411//response to UV;GO:0009968//negative regulation of signal transduction;GO:0010033//response to organic substance;GO:0010389//regulation of G2/M trans…
XR_314918.2	-	-	ncbi_102270546	0.981973	24	31	15	miR-11986-x|miR-11998-y|miR-2483-y|novel-m0129-3p|novel-m0193-3p|novel-m0199-3p|novel-m0203-3p|novel-m0220-3p|novel-m0286-3p|novel-m0471-5p|novel-m0560-3p|novel-m0592-3p|novel-m0644-3p|novel-m0823-3p|novel-m0826-3p	3.12738e-15	CCND1	G1/S-specific cyclin-D1	Environmental Information Processing;Cellular Processes;Environmental Information Processing;Environmental Information Processing;Organismal Systems;Environmental Information Processing;Environmental Information Processing;Cellular Processes;Environmental Information Processing;Organismal Systems;Organismal Systems;Cellular Processes	Signal transduction;Cellular community - eukaryotes;Signal transduction;Signal transduction;Endocrine system;Signal transduction;Signal transduction;Cell growth and death;Signal transduction;Endocrine system;Endocrine system;Cell growth and death	ko04151//PI3K-Akt signaling pathway;ko04510//Focal adhesion;ko04630//Jak-STAT signaling pathway;ko04390//Hippo signaling pathway;ko04921//Oxytocin signaling pathway;ko04310//Wnt signaling pathway;ko04068//FoxO signaling pathway;ko04110//Cell cycle;ko04152//AMPK signaling pathway;ko04919//Thyroid hormone signaling pathway;ko04917//Prolactin signaling pathway;ko04115//p53 signaling pathway	K04503;K04503;K04503;K04503;K04503;K04503;K04503;K04503;K04503;K04503;K04503;K04503	GO:0043231//intracellular membrane-bounded organelle;GO:0043234//protein complex;GO:0043296//apical junction complex	GO:0003712//transcription cofactor activity;GO:0016301//kinase activity;GO:0019887//protein kinase regulator activity;GO:0019900//kinase binding	GO:0000079//regulation of cyclin-dependent protein serine/threonine kinase activity;GO:0000082//G1/S transition of mitotic cell cycle;GO:0006357//regulation of transcription from RNA polymerase II promoter;GO:0007589//body fluid secretion;GO:0009411//response to UV;GO:0009968//negative regulation of signal transduction;GO:0010033//response to organic substance;GO:0010389//regulation of G2/M trans…
XR_315082.1	-	-	ncbi_102270546	0.991032	37	31	13	miR-11986-x|miR-221-x|miR-885-y|novel-m0129-3p|novel-m0193-3p|novel-m0199-3p|novel-m0203-3p|novel-m0220-3p|novel-m0286-3p|novel-m0560-3p|novel-m0592-3p|novel-m0644-3p|novel-m0823-3p	4.94674e-09	CCND1	G1/S-specific cyclin-D1	Environmental Information Processing;Cellular Processes;Environmental Information Processing;Environmental Information Processing;Organismal Systems;Environmental Information Processing;Environmental Information Processing;Cellular Processes;Environmental Information Processing;Organismal Systems;Organismal Systems;Cellular Processes	Signal transduction;Cellular community - eukaryotes;Signal transduction;Signal transduction;Endocrine system;Signal transduction;Signal transduction;Cell growth and death;Signal transduction;Endocrine system;Endocrine system;Cell growth and death	ko04151//PI3K-Akt signaling pathway;ko04510//Focal adhesion;ko04630//Jak-STAT signaling pathway;ko04390//Hippo signaling pathway;ko04921//Oxytocin signaling pathway;ko04310//Wnt signaling pathway;ko04068//FoxO signaling pathway;ko04110//Cell cycle;ko04152//AMPK signaling pathway;ko04919//Thyroid hormone signaling pathway;ko04917//Prolactin signaling pathway;ko04115//p53 signaling pathway	K04503;K04503;K04503;K04503;K04503;K04503;K04503;K04503;K04503;K04503;K04503;K04503	GO:0043231//intracellular membrane-bounded organelle;GO:0043234//protein complex;GO:0043296//apical junction complex	GO:0003712//transcription cofactor activity;GO:0016301//kinase activity;GO:0019887//protein kinase regulator activity;GO:0019900//kinase binding	GO:0000079//regulation of cyclin-dependent protein serine/threonine kinase activity;GO:0000082//G1/S transition of mitotic cell cycle;GO:0006357//regulation of transcription from RNA polymerase II promoter;GO:0007589//body fluid secretion;GO:0009411//response to UV;GO:0009968//negative regulation of signal transduction;GO:0010033//response to organic substance;GO:0010389//regulation of G2/M trans…
XR_315099.2	-	-	ncbi_102270546	0.978884	4	31	2	miR-11990-x|novel-m0387-3p	0.0167864	CCND1	G1/S-specific cyclin-D1	Environmental Information Processing;Cellular Processes;Environmental Information Processing;Environmental Information Processing;Organismal Systems;Environmental Information Processing;Environmental Information Processing;Cellular Processes;Environmental Information Processing;Organismal Systems;Organismal Systems;Cellular Processes	Signal transduction;Cellular community - eukaryotes;Signal transduction;Signal transduction;Endocrine system;Signal transduction;Signal transduction;Cell growth and death;Signal transduction;Endocrine system;Endocrine system;Cell growth and death	ko04151//PI3K-Akt signaling pathway;ko04510//Focal adhesion;ko04630//Jak-STAT signaling pathway;ko04390//Hippo signaling pathway;ko04921//Oxytocin signaling pathway;ko04310//Wnt signaling pathway;ko04068//FoxO signaling pathway;ko04110//Cell cycle;ko04152//AMPK signaling pathway;ko04919//Thyroid hormone signaling pathway;ko04917//Prolactin signaling pathway;ko04115//p53 signaling pathway	K04503;K04503;K04503;K04503;K04503;K04503;K04503;K04503;K04503;K04503;K04503;K04503	GO:0043231//intracellular membrane-bounded organelle;GO:0043234//protein complex;GO:0043296//apical junction complex	GO:0003712//transcription cofactor activity;GO:0016301//kinase activity;GO:0019887//protein kinase regulator activity;GO:0019900//kinase binding	GO:0000079//regulation of cyclin-dependent protein serine/threonine kinase activity;GO:0000082//G1/S transition of mitotic cell cycle;GO:0006357//regulation of transcription from RNA polymerase II promoter;GO:0007589//body fluid secretion;GO:0009411//response to UV;GO:0009968//negative regulation of signal transduction;GO:0010033//response to organic substance;GO:0010389//regulation of G2/M trans…
