# Supplementary material for: Integrated analysis of the expression profiles of the lncRNA-miRNA-mRNA ceRNA network in granulosa and cumulus cells from yak ovaries
Source: BMC Genomics. 2022 Sep 3;23:633. doi: 10.1186/s12864-022-08848-3 (PMC9441039; doi:10.1186/s12864-022-08848-3)
Supplement: Supplementary file 1 — Additional file 1: Table S1. RT-qPCR primers of mRNA for cumulus cells and Granulosa cells. Table S2. RT-qPCR primers of LncRNA for cumulus cells and Granulosa cells. Table S3. RT-qPCR primers of miRNA for cumulus cells and Granulosa cells. Table S4. DE lncRNAs in cumulus cells and granulosa cells in yak ovary. Table S5. DE mRNAs in cumulus cells and granulosa cells in yak ovary. Table S6. DE miRNAs in cumulus cells and granulosa cells in yak ovary. Table S7. GO miRNAs in cumulus cells and granulosa cells in yak ovary. Table S8. KEGG miRNAs in cumulus cells and granulosa cells in yak ovary. Table S9. ceRNA regulatory network in cumulus cells and granulosa cells in yak ovary. Table S10. ceRNA regulatory network of differential genes CCND1, ITGA1, and CDKN1A in cumulus cells and granulosa cells in yak ovary. [file 12864_2022_8848_MOESM1_ESM.zip › Supplementary Materials/Table-S10 ceRNA regulatory network of differential genes CCND1, ITGA1, and CDKN1A in cumulus cells and granulosa cells in yak ovary/CDKN1A.lncRNA-mRNA.ceRNA.annot.xlsx]

## Sheet: Sheet1
ncRNA_ID	ncRNA_GeneID	ncRNA_Description	mRNA_ID	corr	miRNA_NUM(ncRNA)	miRNA_NUM(mRNA)	miRNA_NUM(both)(557)	miRNA_ID(both)	hyper.test.p	Symbol	Description	KEGG_A_class	KEGG_B_class	Pathway	K_ID	GO Component	GO Function	GO Process
MSTRG.10577.5	-	-	ncbi_102268672	0.972626	2	12	1	miR-2425-x	0.0426617	CDKN1A	cyclin-dependent kinase inhibitor 1	Environmental Information Processing;Environmental Information Processing;Organismal Systems;Environmental Information Processing;Cellular Processes;Environmental Information Processing;Environmental Information Processing;Cellular Processes	Signal transduction;Signal transduction;Endocrine system;Signal transduction;Cell growth and death;Signal transduction;Signal transduction;Cell growth and death	ko04151//PI3K-Akt signaling pathway;ko04630//Jak-STAT signaling pathway;ko04921//Oxytocin signaling pathway;ko04068//FoxO signaling pathway;ko04110//Cell cycle;ko04066//HIF-1 signaling pathway;ko04012//ErbB signaling pathway;ko04115//p53 signaling pathway	K06625;K06625;K06625;K06625;K06625;K06625;K06625;K06625	GO:0043231//intracellular membrane-bounded organelle;GO:0043234//protein complex;GO:0044444//cytoplasmic part	GO:0004672//protein kinase activity;GO:0016538//cyclin-dependent protein serine/threonine kinase regulator activity;GO:0044389//ubiquitin-like protein ligase binding	GO:0000079//regulation of cyclin-dependent protein serine/threonine kinase activity;GO:0001558//regulation of cell growth;GO:0001934//positive regulation of protein phosphorylation;GO:0006469//negative regulation of protein kinase activity;GO:0007050//cell cycle arrest;GO:0007264//small GTPase mediated signal transduction;GO:0007569//cell aging;GO:0008284//positive regulation of cell proliferatio…
MSTRG.10713.1	reverse transcriptase-like [Bos taurus]	Organismal Systems	ncbi_102268672	0.998443	66	12	6	miR-1599-y|miR-2339-y|miR-3970-x|miR-5991-y|miR-8549-x|novel-m0122-5p	0.00115635	CDKN1A	cyclin-dependent kinase inhibitor 1	Environmental Information Processing;Environmental Information Processing;Organismal Systems;Environmental Information Processing;Cellular Processes;Environmental Information Processing;Environmental Information Processing;Cellular Processes	Signal transduction;Signal transduction;Endocrine system;Signal transduction;Cell growth and death;Signal transduction;Signal transduction;Cell growth and death	ko04151//PI3K-Akt signaling pathway;ko04630//Jak-STAT signaling pathway;ko04921//Oxytocin signaling pathway;ko04068//FoxO signaling pathway;ko04110//Cell cycle;ko04066//HIF-1 signaling pathway;ko04012//ErbB signaling pathway;ko04115//p53 signaling pathway	K06625;K06625;K06625;K06625;K06625;K06625;K06625;K06625	GO:0043231//intracellular membrane-bounded organelle;GO:0043234//protein complex;GO:0044444//cytoplasmic part	GO:0004672//protein kinase activity;GO:0016538//cyclin-dependent protein serine/threonine kinase regulator activity;GO:0044389//ubiquitin-like protein ligase binding	GO:0000079//regulation of cyclin-dependent protein serine/threonine kinase activity;GO:0001558//regulation of cell growth;GO:0001934//positive regulation of protein phosphorylation;GO:0006469//negative regulation of protein kinase activity;GO:0007050//cell cycle arrest;GO:0007264//small GTPase mediated signal transduction;GO:0007569//cell aging;GO:0008284//positive regulation of cell proliferatio…
MSTRG.1090.1	-	-	ncbi_102268672	0.997807	24	12	4	miR-1599-y|miR-3970-x|miR-7863-x|miR-8549-x	0.00104801	CDKN1A	cyclin-dependent kinase inhibitor 1	Environmental Information Processing;Environmental Information Processing;Organismal Systems;Environmental Information Processing;Cellular Processes;Environmental Information Processing;Environmental Information Processing;Cellular Processes	Signal transduction;Signal transduction;Endocrine system;Signal transduction;Cell growth and death;Signal transduction;Signal transduction;Cell growth and death	ko04151//PI3K-Akt signaling pathway;ko04630//Jak-STAT signaling pathway;ko04921//Oxytocin signaling pathway;ko04068//FoxO signaling pathway;ko04110//Cell cycle;ko04066//HIF-1 signaling pathway;ko04012//ErbB signaling pathway;ko04115//p53 signaling pathway	K06625;K06625;K06625;K06625;K06625;K06625;K06625;K06625	GO:0043231//intracellular membrane-bounded organelle;GO:0043234//protein complex;GO:0044444//cytoplasmic part	GO:0004672//protein kinase activity;GO:0016538//cyclin-dependent protein serine/threonine kinase regulator activity;GO:0044389//ubiquitin-like protein ligase binding	GO:0000079//regulation of cyclin-dependent protein serine/threonine kinase activity;GO:0001558//regulation of cell growth;GO:0001934//positive regulation of protein phosphorylation;GO:0006469//negative regulation of protein kinase activity;GO:0007050//cell cycle arrest;GO:0007264//small GTPase mediated signal transduction;GO:0007569//cell aging;GO:0008284//positive regulation of cell proliferatio…
MSTRG.11489.1	-	-	ncbi_102268672	0.993889	13	12	2	miR-1599-y|miR-7863-x	0.0291116	CDKN1A	cyclin-dependent kinase inhibitor 1	Environmental Information Processing;Environmental Information Processing;Organismal Systems;Environmental Information Processing;Cellular Processes;Environmental Information Processing;Environmental Information Processing;Cellular Processes	Signal transduction;Signal transduction;Endocrine system;Signal transduction;Cell growth and death;Signal transduction;Signal transduction;Cell growth and death	ko04151//PI3K-Akt signaling pathway;ko04630//Jak-STAT signaling pathway;ko04921//Oxytocin signaling pathway;ko04068//FoxO signaling pathway;ko04110//Cell cycle;ko04066//HIF-1 signaling pathway;ko04012//ErbB signaling pathway;ko04115//p53 signaling pathway	K06625;K06625;K06625;K06625;K06625;K06625;K06625;K06625	GO:0043231//intracellular membrane-bounded organelle;GO:0043234//protein complex;GO:0044444//cytoplasmic part	GO:0004672//protein kinase activity;GO:0016538//cyclin-dependent protein serine/threonine kinase regulator activity;GO:0044389//ubiquitin-like protein ligase binding	GO:0000079//regulation of cyclin-dependent protein serine/threonine kinase activity;GO:0001558//regulation of cell growth;GO:0001934//positive regulation of protein phosphorylation;GO:0006469//negative regulation of protein kinase activity;GO:0007050//cell cycle arrest;GO:0007264//small GTPase mediated signal transduction;GO:0007569//cell aging;GO:0008284//positive regulation of cell proliferatio…
MSTRG.12503.1	-	-	ncbi_102268672	0.976964	41	12	6	miR-1599-y|miR-2779-y|miR-3970-x|miR-5991-y|miR-8549-x|novel-m0468-3p	7.35286e-05	CDKN1A	cyclin-dependent kinase inhibitor 1	Environmental Information Processing;Environmental Information Processing;Organismal Systems;Environmental Information Processing;Cellular Processes;Environmental Information Processing;Environmental Information Processing;Cellular Processes	Signal transduction;Signal transduction;Endocrine system;Signal transduction;Cell growth and death;Signal transduction;Signal transduction;Cell growth and death	ko04151//PI3K-Akt signaling pathway;ko04630//Jak-STAT signaling pathway;ko04921//Oxytocin signaling pathway;ko04068//FoxO signaling pathway;ko04110//Cell cycle;ko04066//HIF-1 signaling pathway;ko04012//ErbB signaling pathway;ko04115//p53 signaling pathway	K06625;K06625;K06625;K06625;K06625;K06625;K06625;K06625	GO:0043231//intracellular membrane-bounded organelle;GO:0043234//protein complex;GO:0044444//cytoplasmic part	GO:0004672//protein kinase activity;GO:0016538//cyclin-dependent protein serine/threonine kinase regulator activity;GO:0044389//ubiquitin-like protein ligase binding	GO:0000079//regulation of cyclin-dependent protein serine/threonine kinase activity;GO:0001558//regulation of cell growth;GO:0001934//positive regulation of protein phosphorylation;GO:0006469//negative regulation of protein kinase activity;GO:0007050//cell cycle arrest;GO:0007264//small GTPase mediated signal transduction;GO:0007569//cell aging;GO:0008284//positive regulation of cell proliferatio…
MSTRG.12624.1	-	-	ncbi_102268672	0.996637	4	12	2	miR-1599-y|novel-m0468-3p	0.00249631	CDKN1A	cyclin-dependent kinase inhibitor 1	Environmental Information Processing;Environmental Information Processing;Organismal Systems;Environmental Information Processing;Cellular Processes;Environmental Information Processing;Environmental Information Processing;Cellular Processes	Signal transduction;Signal transduction;Endocrine system;Signal transduction;Cell growth and death;Signal transduction;Signal transduction;Cell growth and death	ko04151//PI3K-Akt signaling pathway;ko04630//Jak-STAT signaling pathway;ko04921//Oxytocin signaling pathway;ko04068//FoxO signaling pathway;ko04110//Cell cycle;ko04066//HIF-1 signaling pathway;ko04012//ErbB signaling pathway;ko04115//p53 signaling pathway	K06625;K06625;K06625;K06625;K06625;K06625;K06625;K06625	GO:0043231//intracellular membrane-bounded organelle;GO:0043234//protein complex;GO:0044444//cytoplasmic part	GO:0004672//protein kinase activity;GO:0016538//cyclin-dependent protein serine/threonine kinase regulator activity;GO:0044389//ubiquitin-like protein ligase binding	GO:0000079//regulation of cyclin-dependent protein serine/threonine kinase activity;GO:0001558//regulation of cell growth;GO:0001934//positive regulation of protein phosphorylation;GO:0006469//negative regulation of protein kinase activity;GO:0007050//cell cycle arrest;GO:0007264//small GTPase mediated signal transduction;GO:0007569//cell aging;GO:0008284//positive regulation of cell proliferatio…
MSTRG.12694.1	-	-	ncbi_102268672	0.984125	22	12	7	miR-10180-y|miR-1599-y|miR-2339-y|miR-3970-x|miR-5991-y|miR-8549-x|novel-m0122-5p	3.76587e-08	CDKN1A	cyclin-dependent kinase inhibitor 1	Environmental Information Processing;Environmental Information Processing;Organismal Systems;Environmental Information Processing;Cellular Processes;Environmental Information Processing;Environmental Information Processing;Cellular Processes	Signal transduction;Signal transduction;Endocrine system;Signal transduction;Cell growth and death;Signal transduction;Signal transduction;Cell growth and death	ko04151//PI3K-Akt signaling pathway;ko04630//Jak-STAT signaling pathway;ko04921//Oxytocin signaling pathway;ko04068//FoxO signaling pathway;ko04110//Cell cycle;ko04066//HIF-1 signaling pathway;ko04012//ErbB signaling pathway;ko04115//p53 signaling pathway	K06625;K06625;K06625;K06625;K06625;K06625;K06625;K06625	GO:0043231//intracellular membrane-bounded organelle;GO:0043234//protein complex;GO:0044444//cytoplasmic part	GO:0004672//protein kinase activity;GO:0016538//cyclin-dependent protein serine/threonine kinase regulator activity;GO:0044389//ubiquitin-like protein ligase binding	GO:0000079//regulation of cyclin-dependent protein serine/threonine kinase activity;GO:0001558//regulation of cell growth;GO:0001934//positive regulation of protein phosphorylation;GO:0006469//negative regulation of protein kinase activity;GO:0007050//cell cycle arrest;GO:0007264//small GTPase mediated signal transduction;GO:0007569//cell aging;GO:0008284//positive regulation of cell proliferatio…
MSTRG.13104.1	-	-	ncbi_102268672	0.999881	9	12	2	miR-2779-y|novel-m0468-3p	0.0141003	CDKN1A	cyclin-dependent kinase inhibitor 1	Environmental Information Processing;Environmental Information Processing;Organismal Systems;Environmental Information Processing;Cellular Processes;Environmental Information Processing;Environmental Information Processing;Cellular Processes	Signal transduction;Signal transduction;Endocrine system;Signal transduction;Cell growth and death;Signal transduction;Signal transduction;Cell growth and death	ko04151//PI3K-Akt signaling pathway;ko04630//Jak-STAT signaling pathway;ko04921//Oxytocin signaling pathway;ko04068//FoxO signaling pathway;ko04110//Cell cycle;ko04066//HIF-1 signaling pathway;ko04012//ErbB signaling pathway;ko04115//p53 signaling pathway	K06625;K06625;K06625;K06625;K06625;K06625;K06625;K06625	GO:0043231//intracellular membrane-bounded organelle;GO:0043234//protein complex;GO:0044444//cytoplasmic part	GO:0004672//protein kinase activity;GO:0016538//cyclin-dependent protein serine/threonine kinase regulator activity;GO:0044389//ubiquitin-like protein ligase binding	GO:0000079//regulation of cyclin-dependent protein serine/threonine kinase activity;GO:0001558//regulation of cell growth;GO:0001934//positive regulation of protein phosphorylation;GO:0006469//negative regulation of protein kinase activity;GO:0007050//cell cycle arrest;GO:0007264//small GTPase mediated signal transduction;GO:0007569//cell aging;GO:0008284//positive regulation of cell proliferatio…
MSTRG.1402.1	-	-	ncbi_102268672	0.923461	7	12	2	miR-10180-y|miR-7863-x	0.00842619	CDKN1A	cyclin-dependent kinase inhibitor 1	Environmental Information Processing;Environmental Information Processing;Organismal Systems;Environmental Information Processing;Cellular Processes;Environmental Information Processing;Environmental Information Processing;Cellular Processes	Signal transduction;Signal transduction;Endocrine system;Signal transduction;Cell growth and death;Signal transduction;Signal transduction;Cell growth and death	ko04151//PI3K-Akt signaling pathway;ko04630//Jak-STAT signaling pathway;ko04921//Oxytocin signaling pathway;ko04068//FoxO signaling pathway;ko04110//Cell cycle;ko04066//HIF-1 signaling pathway;ko04012//ErbB signaling pathway;ko04115//p53 signaling pathway	K06625;K06625;K06625;K06625;K06625;K06625;K06625;K06625	GO:0043231//intracellular membrane-bounded organelle;GO:0043234//protein complex;GO:0044444//cytoplasmic part	GO:0004672//protein kinase activity;GO:0016538//cyclin-dependent protein serine/threonine kinase regulator activity;GO:0044389//ubiquitin-like protein ligase binding	GO:0000079//regulation of cyclin-dependent protein serine/threonine kinase activity;GO:0001558//regulation of cell growth;GO:0001934//positive regulation of protein phosphorylation;GO:0006469//negative regulation of protein kinase activity;GO:0007050//cell cycle arrest;GO:0007264//small GTPase mediated signal transduction;GO:0007569//cell aging;GO:0008284//positive regulation of cell proliferatio…
MSTRG.1408.1	Retrovirus-related Pol polyprotein LINE-1 [Bos mutus]	-	ncbi_102268672	0.999316	33	12	3	miR-10180-y|miR-1599-y|miR-7863-x	0.0289173	CDKN1A	cyclin-dependent kinase inhibitor 1	Environmental Information Processing;Environmental Information Processing;Organismal Systems;Environmental Information Processing;Cellular Processes;Environmental Information Processing;Environmental Information Processing;Cellular Processes	Signal transduction;Signal transduction;Endocrine system;Signal transduction;Cell growth and death;Signal transduction;Signal transduction;Cell growth and death	ko04151//PI3K-Akt signaling pathway;ko04630//Jak-STAT signaling pathway;ko04921//Oxytocin signaling pathway;ko04068//FoxO signaling pathway;ko04110//Cell cycle;ko04066//HIF-1 signaling pathway;ko04012//ErbB signaling pathway;ko04115//p53 signaling pathway	K06625;K06625;K06625;K06625;K06625;K06625;K06625;K06625	GO:0043231//intracellular membrane-bounded organelle;GO:0043234//protein complex;GO:0044444//cytoplasmic part	GO:0004672//protein kinase activity;GO:0016538//cyclin-dependent protein serine/threonine kinase regulator activity;GO:0044389//ubiquitin-like protein ligase binding	GO:0000079//regulation of cyclin-dependent protein serine/threonine kinase activity;GO:0001558//regulation of cell growth;GO:0001934//positive regulation of protein phosphorylation;GO:0006469//negative regulation of protein kinase activity;GO:0007050//cell cycle arrest;GO:0007264//small GTPase mediated signal transduction;GO:0007569//cell aging;GO:0008284//positive regulation of cell proliferatio…
MSTRG.14864.2	-	-	ncbi_102268672	0.930974	15	12	2	miR-3970-x|miR-8549-x	0.0382553	CDKN1A	cyclin-dependent kinase inhibitor 1	Environmental Information Processing;Environmental Information Processing;Organismal Systems;Environmental Information Processing;Cellular Processes;Environmental Information Processing;Environmental Information Processing;Cellular Processes	Signal transduction;Signal transduction;Endocrine system;Signal transduction;Cell growth and death;Signal transduction;Signal transduction;Cell growth and death	ko04151//PI3K-Akt signaling pathway;ko04630//Jak-STAT signaling pathway;ko04921//Oxytocin signaling pathway;ko04068//FoxO signaling pathway;ko04110//Cell cycle;ko04066//HIF-1 signaling pathway;ko04012//ErbB signaling pathway;ko04115//p53 signaling pathway	K06625;K06625;K06625;K06625;K06625;K06625;K06625;K06625	GO:0043231//intracellular membrane-bounded organelle;GO:0043234//protein complex;GO:0044444//cytoplasmic part	GO:0004672//protein kinase activity;GO:0016538//cyclin-dependent protein serine/threonine kinase regulator activity;GO:0044389//ubiquitin-like protein ligase binding	GO:0000079//regulation of cyclin-dependent protein serine/threonine kinase activity;GO:0001558//regulation of cell growth;GO:0001934//positive regulation of protein phosphorylation;GO:0006469//negative regulation of protein kinase activity;GO:0007050//cell cycle arrest;GO:0007264//small GTPase mediated signal transduction;GO:0007569//cell aging;GO:0008284//positive regulation of cell proliferatio…
MSTRG.16155.1	-	-	ncbi_102268672	0.95111	33	12	3	miR-1599-y|miR-7863-x|novel-m0122-5p	0.0289173	CDKN1A	cyclin-dependent kinase inhibitor 1	Environmental Information Processing;Environmental Information Processing;Organismal Systems;Environmental Information Processing;Cellular Processes;Environmental Information Processing;Environmental Information Processing;Cellular Processes	Signal transduction;Signal transduction;Endocrine system;Signal transduction;Cell growth and death;Signal transduction;Signal transduction;Cell growth and death	ko04151//PI3K-Akt signaling pathway;ko04630//Jak-STAT signaling pathway;ko04921//Oxytocin signaling pathway;ko04068//FoxO signaling pathway;ko04110//Cell cycle;ko04066//HIF-1 signaling pathway;ko04012//ErbB signaling pathway;ko04115//p53 signaling pathway	K06625;K06625;K06625;K06625;K06625;K06625;K06625;K06625	GO:0043231//intracellular membrane-bounded organelle;GO:0043234//protein complex;GO:0044444//cytoplasmic part	GO:0004672//protein kinase activity;GO:0016538//cyclin-dependent protein serine/threonine kinase regulator activity;GO:0044389//ubiquitin-like protein ligase binding	GO:0000079//regulation of cyclin-dependent protein serine/threonine kinase activity;GO:0001558//regulation of cell growth;GO:0001934//positive regulation of protein phosphorylation;GO:0006469//negative regulation of protein kinase activity;GO:0007050//cell cycle arrest;GO:0007264//small GTPase mediated signal transduction;GO:0007569//cell aging;GO:0008284//positive regulation of cell proliferatio…
MSTRG.18105.1	-	-	ncbi_102268672	0.994483	9	12	3	miR-3970-x|miR-5991-y|miR-8549-x	0.00059929	CDKN1A	cyclin-dependent kinase inhibitor 1	Environmental Information Processing;Environmental Information Processing;Organismal Systems;Environmental Information Processing;Cellular Processes;Environmental Information Processing;Environmental Information Processing;Cellular Processes	Signal transduction;Signal transduction;Endocrine system;Signal transduction;Cell growth and death;Signal transduction;Signal transduction;Cell growth and death	ko04151//PI3K-Akt signaling pathway;ko04630//Jak-STAT signaling pathway;ko04921//Oxytocin signaling pathway;ko04068//FoxO signaling pathway;ko04110//Cell cycle;ko04066//HIF-1 signaling pathway;ko04012//ErbB signaling pathway;ko04115//p53 signaling pathway	K06625;K06625;K06625;K06625;K06625;K06625;K06625;K06625	GO:0043231//intracellular membrane-bounded organelle;GO:0043234//protein complex;GO:0044444//cytoplasmic part	GO:0004672//protein kinase activity;GO:0016538//cyclin-dependent protein serine/threonine kinase regulator activity;GO:0044389//ubiquitin-like protein ligase binding	GO:0000079//regulation of cyclin-dependent protein serine/threonine kinase activity;GO:0001558//regulation of cell growth;GO:0001934//positive regulation of protein phosphorylation;GO:0006469//negative regulation of protein kinase activity;GO:0007050//cell cycle arrest;GO:0007264//small GTPase mediated signal transduction;GO:0007569//cell aging;GO:0008284//positive regulation of cell proliferatio…
MSTRG.3018.2	-	-	ncbi_102268672	0.971109	37	12	3	miR-2425-x|miR-7863-x|novel-m0122-5p	0.0391775	CDKN1A	cyclin-dependent kinase inhibitor 1	Environmental Information Processing;Environmental Information Processing;Organismal Systems;Environmental Information Processing;Cellular Processes;Environmental Information Processing;Environmental Information Processing;Cellular Processes	Signal transduction;Signal transduction;Endocrine system;Signal transduction;Cell growth and death;Signal transduction;Signal transduction;Cell growth and death	ko04151//PI3K-Akt signaling pathway;ko04630//Jak-STAT signaling pathway;ko04921//Oxytocin signaling pathway;ko04068//FoxO signaling pathway;ko04110//Cell cycle;ko04066//HIF-1 signaling pathway;ko04012//ErbB signaling pathway;ko04115//p53 signaling pathway	K06625;K06625;K06625;K06625;K06625;K06625;K06625;K06625	GO:0043231//intracellular membrane-bounded organelle;GO:0043234//protein complex;GO:0044444//cytoplasmic part	GO:0004672//protein kinase activity;GO:0016538//cyclin-dependent protein serine/threonine kinase regulator activity;GO:0044389//ubiquitin-like protein ligase binding	GO:0000079//regulation of cyclin-dependent protein serine/threonine kinase activity;GO:0001558//regulation of cell growth;GO:0001934//positive regulation of protein phosphorylation;GO:0006469//negative regulation of protein kinase activity;GO:0007050//cell cycle arrest;GO:0007264//small GTPase mediated signal transduction;GO:0007569//cell aging;GO:0008284//positive regulation of cell proliferatio…
MSTRG.4295.1	-	-	ncbi_102268672	0.996035	61	12	5	miR-2339-y|miR-2425-x|miR-6517-x|miR-7863-x|novel-m0468-3p	0.0057997	CDKN1A	cyclin-dependent kinase inhibitor 1	Environmental Information Processing;Environmental Information Processing;Organismal Systems;Environmental Information Processing;Cellular Processes;Environmental Information Processing;Environmental Information Processing;Cellular Processes	Signal transduction;Signal transduction;Endocrine system;Signal transduction;Cell growth and death;Signal transduction;Signal transduction;Cell growth and death	ko04151//PI3K-Akt signaling pathway;ko04630//Jak-STAT signaling pathway;ko04921//Oxytocin signaling pathway;ko04068//FoxO signaling pathway;ko04110//Cell cycle;ko04066//HIF-1 signaling pathway;ko04012//ErbB signaling pathway;ko04115//p53 signaling pathway	K06625;K06625;K06625;K06625;K06625;K06625;K06625;K06625	GO:0043231//intracellular membrane-bounded organelle;GO:0043234//protein complex;GO:0044444//cytoplasmic part	GO:0004672//protein kinase activity;GO:0016538//cyclin-dependent protein serine/threonine kinase regulator activity;GO:0044389//ubiquitin-like protein ligase binding	GO:0000079//regulation of cyclin-dependent protein serine/threonine kinase activity;GO:0001558//regulation of cell growth;GO:0001934//positive regulation of protein phosphorylation;GO:0006469//negative regulation of protein kinase activity;GO:0007050//cell cycle arrest;GO:0007264//small GTPase mediated signal transduction;GO:0007569//cell aging;GO:0008284//positive regulation of cell proliferatio…
MSTRG.4634.1	-	-	ncbi_102268672	0.952406	13	12	2	miR-6517-x|miR-7863-x	0.0291116	CDKN1A	cyclin-dependent kinase inhibitor 1	Environmental Information Processing;Environmental Information Processing;Organismal Systems;Environmental Information Processing;Cellular Processes;Environmental Information Processing;Environmental Information Processing;Cellular Processes	Signal transduction;Signal transduction;Endocrine system;Signal transduction;Cell growth and death;Signal transduction;Signal transduction;Cell growth and death	ko04151//PI3K-Akt signaling pathway;ko04630//Jak-STAT signaling pathway;ko04921//Oxytocin signaling pathway;ko04068//FoxO signaling pathway;ko04110//Cell cycle;ko04066//HIF-1 signaling pathway;ko04012//ErbB signaling pathway;ko04115//p53 signaling pathway	K06625;K06625;K06625;K06625;K06625;K06625;K06625;K06625	GO:0043231//intracellular membrane-bounded organelle;GO:0043234//protein complex;GO:0044444//cytoplasmic part	GO:0004672//protein kinase activity;GO:0016538//cyclin-dependent protein serine/threonine kinase regulator activity;GO:0044389//ubiquitin-like protein ligase binding	GO:0000079//regulation of cyclin-dependent protein serine/threonine kinase activity;GO:0001558//regulation of cell growth;GO:0001934//positive regulation of protein phosphorylation;GO:0006469//negative regulation of protein kinase activity;GO:0007050//cell cycle arrest;GO:0007264//small GTPase mediated signal transduction;GO:0007569//cell aging;GO:0008284//positive regulation of cell proliferatio…
MSTRG.5353.4	-	-	ncbi_102268672	0.998443	29	12	3	miR-2339-y|novel-m0122-5p|novel-m0468-3p	0.0203553	CDKN1A	cyclin-dependent kinase inhibitor 1	Environmental Information Processing;Environmental Information Processing;Organismal Systems;Environmental Information Processing;Cellular Processes;Environmental Information Processing;Environmental Information Processing;Cellular Processes	Signal transduction;Signal transduction;Endocrine system;Signal transduction;Cell growth and death;Signal transduction;Signal transduction;Cell growth and death	ko04151//PI3K-Akt signaling pathway;ko04630//Jak-STAT signaling pathway;ko04921//Oxytocin signaling pathway;ko04068//FoxO signaling pathway;ko04110//Cell cycle;ko04066//HIF-1 signaling pathway;ko04012//ErbB signaling pathway;ko04115//p53 signaling pathway	K06625;K06625;K06625;K06625;K06625;K06625;K06625;K06625	GO:0043231//intracellular membrane-bounded organelle;GO:0043234//protein complex;GO:0044444//cytoplasmic part	GO:0004672//protein kinase activity;GO:0016538//cyclin-dependent protein serine/threonine kinase regulator activity;GO:0044389//ubiquitin-like protein ligase binding	GO:0000079//regulation of cyclin-dependent protein serine/threonine kinase activity;GO:0001558//regulation of cell growth;GO:0001934//positive regulation of protein phosphorylation;GO:0006469//negative regulation of protein kinase activity;GO:0007050//cell cycle arrest;GO:0007264//small GTPase mediated signal transduction;GO:0007569//cell aging;GO:0008284//positive regulation of cell proliferatio…
MSTRG.5833.1	-	-	ncbi_102268672	0.977551	30	12	4	miR-1599-y|miR-2779-y|novel-m0122-5p|novel-m0468-3p	0.00251649	CDKN1A	cyclin-dependent kinase inhibitor 1	Environmental Information Processing;Environmental Information Processing;Organismal Systems;Environmental Information Processing;Cellular Processes;Environmental Information Processing;Environmental Information Processing;Cellular Processes	Signal transduction;Signal transduction;Endocrine system;Signal transduction;Cell growth and death;Signal transduction;Signal transduction;Cell growth and death	ko04151//PI3K-Akt signaling pathway;ko04630//Jak-STAT signaling pathway;ko04921//Oxytocin signaling pathway;ko04068//FoxO signaling pathway;ko04110//Cell cycle;ko04066//HIF-1 signaling pathway;ko04012//ErbB signaling pathway;ko04115//p53 signaling pathway	K06625;K06625;K06625;K06625;K06625;K06625;K06625;K06625	GO:0043231//intracellular membrane-bounded organelle;GO:0043234//protein complex;GO:0044444//cytoplasmic part	GO:0004672//protein kinase activity;GO:0016538//cyclin-dependent protein serine/threonine kinase regulator activity;GO:0044389//ubiquitin-like protein ligase binding	GO:0000079//regulation of cyclin-dependent protein serine/threonine kinase activity;GO:0001558//regulation of cell growth;GO:0001934//positive regulation of protein phosphorylation;GO:0006469//negative regulation of protein kinase activity;GO:0007050//cell cycle arrest;GO:0007264//small GTPase mediated signal transduction;GO:0007569//cell aging;GO:0008284//positive regulation of cell proliferatio…
MSTRG.5969.1	-	-	ncbi_102268672	0.997409	17	12	2	novel-m0122-5p|novel-m0468-3p	0.0483702	CDKN1A	cyclin-dependent kinase inhibitor 1	Environmental Information Processing;Environmental Information Processing;Organismal Systems;Environmental Information Processing;Cellular Processes;Environmental Information Processing;Environmental Information Processing;Cellular Processes	Signal transduction;Signal transduction;Endocrine system;Signal transduction;Cell growth and death;Signal transduction;Signal transduction;Cell growth and death	ko04151//PI3K-Akt signaling pathway;ko04630//Jak-STAT signaling pathway;ko04921//Oxytocin signaling pathway;ko04068//FoxO signaling pathway;ko04110//Cell cycle;ko04066//HIF-1 signaling pathway;ko04012//ErbB signaling pathway;ko04115//p53 signaling pathway	K06625;K06625;K06625;K06625;K06625;K06625;K06625;K06625	GO:0043231//intracellular membrane-bounded organelle;GO:0043234//protein complex;GO:0044444//cytoplasmic part	GO:0004672//protein kinase activity;GO:0016538//cyclin-dependent protein serine/threonine kinase regulator activity;GO:0044389//ubiquitin-like protein ligase binding	GO:0000079//regulation of cyclin-dependent protein serine/threonine kinase activity;GO:0001558//regulation of cell growth;GO:0001934//positive regulation of protein phosphorylation;GO:0006469//negative regulation of protein kinase activity;GO:0007050//cell cycle arrest;GO:0007264//small GTPase mediated signal transduction;GO:0007569//cell aging;GO:0008284//positive regulation of cell proliferatio…
MSTRG.6582.3	reverse transcriptase-like [Bos taurus]	Organismal Systems	ncbi_102268672	0.948998	11	12	2	miR-2425-x|novel-m0122-5p	0.0210285	CDKN1A	cyclin-dependent kinase inhibitor 1	Environmental Information Processing;Environmental Information Processing;Organismal Systems;Environmental Information Processing;Cellular Processes;Environmental Information Processing;Environmental Information Processing;Cellular Processes	Signal transduction;Signal transduction;Endocrine system;Signal transduction;Cell growth and death;Signal transduction;Signal transduction;Cell growth and death	ko04151//PI3K-Akt signaling pathway;ko04630//Jak-STAT signaling pathway;ko04921//Oxytocin signaling pathway;ko04068//FoxO signaling pathway;ko04110//Cell cycle;ko04066//HIF-1 signaling pathway;ko04012//ErbB signaling pathway;ko04115//p53 signaling pathway	K06625;K06625;K06625;K06625;K06625;K06625;K06625;K06625	GO:0043231//intracellular membrane-bounded organelle;GO:0043234//protein complex;GO:0044444//cytoplasmic part	GO:0004672//protein kinase activity;GO:0016538//cyclin-dependent protein serine/threonine kinase regulator activity;GO:0044389//ubiquitin-like protein ligase binding	GO:0000079//regulation of cyclin-dependent protein serine/threonine kinase activity;GO:0001558//regulation of cell growth;GO:0001934//positive regulation of protein phosphorylation;GO:0006469//negative regulation of protein kinase activity;GO:0007050//cell cycle arrest;GO:0007264//small GTPase mediated signal transduction;GO:0007569//cell aging;GO:0008284//positive regulation of cell proliferatio…
MSTRG.707.1	-	-	ncbi_102268672	0.999417	66	12	6	miR-1599-y|miR-2425-x|miR-3970-x|miR-5991-y|miR-8549-x|novel-m0468-3p	0.00115635	CDKN1A	cyclin-dependent kinase inhibitor 1	Environmental Information Processing;Environmental Information Processing;Organismal Systems;Environmental Information Processing;Cellular Processes;Environmental Information Processing;Environmental Information Processing;Cellular Processes	Signal transduction;Signal transduction;Endocrine system;Signal transduction;Cell growth and death;Signal transduction;Signal transduction;Cell growth and death	ko04151//PI3K-Akt signaling pathway;ko04630//Jak-STAT signaling pathway;ko04921//Oxytocin signaling pathway;ko04068//FoxO signaling pathway;ko04110//Cell cycle;ko04066//HIF-1 signaling pathway;ko04012//ErbB signaling pathway;ko04115//p53 signaling pathway	K06625;K06625;K06625;K06625;K06625;K06625;K06625;K06625	GO:0043231//intracellular membrane-bounded organelle;GO:0043234//protein complex;GO:0044444//cytoplasmic part	GO:0004672//protein kinase activity;GO:0016538//cyclin-dependent protein serine/threonine kinase regulator activity;GO:0044389//ubiquitin-like protein ligase binding	GO:0000079//regulation of cyclin-dependent protein serine/threonine kinase activity;GO:0001558//regulation of cell growth;GO:0001934//positive regulation of protein phosphorylation;GO:0006469//negative regulation of protein kinase activity;GO:0007050//cell cycle arrest;GO:0007264//small GTPase mediated signal transduction;GO:0007569//cell aging;GO:0008284//positive regulation of cell proliferatio…
MSTRG.707.2	-	-	ncbi_102268672	0.997171	52	12	8	miR-1599-y|miR-2339-y|miR-2425-x|miR-3970-x|miR-5991-y|miR-7863-x|miR-8549-x|novel-m0468-3p	1.26831e-06	CDKN1A	cyclin-dependent kinase inhibitor 1	Environmental Information Processing;Environmental Information Processing;Organismal Systems;Environmental Information Processing;Cellular Processes;Environmental Information Processing;Environmental Information Processing;Cellular Processes	Signal transduction;Signal transduction;Endocrine system;Signal transduction;Cell growth and death;Signal transduction;Signal transduction;Cell growth and death	ko04151//PI3K-Akt signaling pathway;ko04630//Jak-STAT signaling pathway;ko04921//Oxytocin signaling pathway;ko04068//FoxO signaling pathway;ko04110//Cell cycle;ko04066//HIF-1 signaling pathway;ko04012//ErbB signaling pathway;ko04115//p53 signaling pathway	K06625;K06625;K06625;K06625;K06625;K06625;K06625;K06625	GO:0043231//intracellular membrane-bounded organelle;GO:0043234//protein complex;GO:0044444//cytoplasmic part	GO:0004672//protein kinase activity;GO:0016538//cyclin-dependent protein serine/threonine kinase regulator activity;GO:0044389//ubiquitin-like protein ligase binding	GO:0000079//regulation of cyclin-dependent protein serine/threonine kinase activity;GO:0001558//regulation of cell growth;GO:0001934//positive regulation of protein phosphorylation;GO:0006469//negative regulation of protein kinase activity;GO:0007050//cell cycle arrest;GO:0007264//small GTPase mediated signal transduction;GO:0007569//cell aging;GO:0008284//positive regulation of cell proliferatio…
MSTRG.7818.1	-	-	ncbi_102268672	0.987238	5	12	2	miR-7863-x|novel-m0122-5p	0.00411057	CDKN1A	cyclin-dependent kinase inhibitor 1	Environmental Information Processing;Environmental Information Processing;Organismal Systems;Environmental Information Processing;Cellular Processes;Environmental Information Processing;Environmental Information Processing;Cellular Processes	Signal transduction;Signal transduction;Endocrine system;Signal transduction;Cell growth and death;Signal transduction;Signal transduction;Cell growth and death	ko04151//PI3K-Akt signaling pathway;ko04630//Jak-STAT signaling pathway;ko04921//Oxytocin signaling pathway;ko04068//FoxO signaling pathway;ko04110//Cell cycle;ko04066//HIF-1 signaling pathway;ko04012//ErbB signaling pathway;ko04115//p53 signaling pathway	K06625;K06625;K06625;K06625;K06625;K06625;K06625;K06625	GO:0043231//intracellular membrane-bounded organelle;GO:0043234//protein complex;GO:0044444//cytoplasmic part	GO:0004672//protein kinase activity;GO:0016538//cyclin-dependent protein serine/threonine kinase regulator activity;GO:0044389//ubiquitin-like protein ligase binding	GO:0000079//regulation of cyclin-dependent protein serine/threonine kinase activity;GO:0001558//regulation of cell growth;GO:0001934//positive regulation of protein phosphorylation;GO:0006469//negative regulation of protein kinase activity;GO:0007050//cell cycle arrest;GO:0007264//small GTPase mediated signal transduction;GO:0007569//cell aging;GO:0008284//positive regulation of cell proliferatio…
MSTRG.8568.1	-	-	ncbi_102268672	0.96257	12	12	2	miR-2339-y|miR-7863-x	0.0249317	CDKN1A	cyclin-dependent kinase inhibitor 1	Environmental Information Processing;Environmental Information Processing;Organismal Systems;Environmental Information Processing;Cellular Processes;Environmental Information Processing;Environmental Information Processing;Cellular Processes	Signal transduction;Signal transduction;Endocrine system;Signal transduction;Cell growth and death;Signal transduction;Signal transduction;Cell growth and death	ko04151//PI3K-Akt signaling pathway;ko04630//Jak-STAT signaling pathway;ko04921//Oxytocin signaling pathway;ko04068//FoxO signaling pathway;ko04110//Cell cycle;ko04066//HIF-1 signaling pathway;ko04012//ErbB signaling pathway;ko04115//p53 signaling pathway	K06625;K06625;K06625;K06625;K06625;K06625;K06625;K06625	GO:0043231//intracellular membrane-bounded organelle;GO:0043234//protein complex;GO:0044444//cytoplasmic part	GO:0004672//protein kinase activity;GO:0016538//cyclin-dependent protein serine/threonine kinase regulator activity;GO:0044389//ubiquitin-like protein ligase binding	GO:0000079//regulation of cyclin-dependent protein serine/threonine kinase activity;GO:0001558//regulation of cell growth;GO:0001934//positive regulation of protein phosphorylation;GO:0006469//negative regulation of protein kinase activity;GO:0007050//cell cycle arrest;GO:0007264//small GTPase mediated signal transduction;GO:0007569//cell aging;GO:0008284//positive regulation of cell proliferatio…
MSTRG.9058.2	-	-	ncbi_102268672	0.996411	37	12	3	miR-1599-y|miR-2425-x|novel-m0122-5p	0.0391775	CDKN1A	cyclin-dependent kinase inhibitor 1	Environmental Information Processing;Environmental Information Processing;Organismal Systems;Environmental Information Processing;Cellular Processes;Environmental Information Processing;Environmental Information Processing;Cellular Processes	Signal transduction;Signal transduction;Endocrine system;Signal transduction;Cell growth and death;Signal transduction;Signal transduction;Cell growth and death	ko04151//PI3K-Akt signaling pathway;ko04630//Jak-STAT signaling pathway;ko04921//Oxytocin signaling pathway;ko04068//FoxO signaling pathway;ko04110//Cell cycle;ko04066//HIF-1 signaling pathway;ko04012//ErbB signaling pathway;ko04115//p53 signaling pathway	K06625;K06625;K06625;K06625;K06625;K06625;K06625;K06625	GO:0043231//intracellular membrane-bounded organelle;GO:0043234//protein complex;GO:0044444//cytoplasmic part	GO:0004672//protein kinase activity;GO:0016538//cyclin-dependent protein serine/threonine kinase regulator activity;GO:0044389//ubiquitin-like protein ligase binding	GO:0000079//regulation of cyclin-dependent protein serine/threonine kinase activity;GO:0001558//regulation of cell growth;GO:0001934//positive regulation of protein phosphorylation;GO:0006469//negative regulation of protein kinase activity;GO:0007050//cell cycle arrest;GO:0007264//small GTPase mediated signal transduction;GO:0007569//cell aging;GO:0008284//positive regulation of cell proliferatio…
MSTRG.9440.1	-	-	ncbi_102268672	0.911576	10	12	2	miR-2339-y|novel-m0468-3p	0.017414	CDKN1A	cyclin-dependent kinase inhibitor 1	Environmental Information Processing;Environmental Information Processing;Organismal Systems;Environmental Information Processing;Cellular Processes;Environmental Information Processing;Environmental Information Processing;Cellular Processes	Signal transduction;Signal transduction;Endocrine system;Signal transduction;Cell growth and death;Signal transduction;Signal transduction;Cell growth and death	ko04151//PI3K-Akt signaling pathway;ko04630//Jak-STAT signaling pathway;ko04921//Oxytocin signaling pathway;ko04068//FoxO signaling pathway;ko04110//Cell cycle;ko04066//HIF-1 signaling pathway;ko04012//ErbB signaling pathway;ko04115//p53 signaling pathway	K06625;K06625;K06625;K06625;K06625;K06625;K06625;K06625	GO:0043231//intracellular membrane-bounded organelle;GO:0043234//protein complex;GO:0044444//cytoplasmic part	GO:0004672//protein kinase activity;GO:0016538//cyclin-dependent protein serine/threonine kinase regulator activity;GO:0044389//ubiquitin-like protein ligase binding	GO:0000079//regulation of cyclin-dependent protein serine/threonine kinase activity;GO:0001558//regulation of cell growth;GO:0001934//positive regulation of protein phosphorylation;GO:0006469//negative regulation of protein kinase activity;GO:0007050//cell cycle arrest;GO:0007264//small GTPase mediated signal transduction;GO:0007569//cell aging;GO:0008284//positive regulation of cell proliferatio…
XR_001351367.1	-	-	ncbi_102268672	0.987837	20	12	3	miR-3970-x|miR-8549-x|novel-m0122-5p	0.00710088	CDKN1A	cyclin-dependent kinase inhibitor 1	Environmental Information Processing;Environmental Information Processing;Organismal Systems;Environmental Information Processing;Cellular Processes;Environmental Information Processing;Environmental Information Processing;Cellular Processes	Signal transduction;Signal transduction;Endocrine system;Signal transduction;Cell growth and death;Signal transduction;Signal transduction;Cell growth and death	ko04151//PI3K-Akt signaling pathway;ko04630//Jak-STAT signaling pathway;ko04921//Oxytocin signaling pathway;ko04068//FoxO signaling pathway;ko04110//Cell cycle;ko04066//HIF-1 signaling pathway;ko04012//ErbB signaling pathway;ko04115//p53 signaling pathway	K06625;K06625;K06625;K06625;K06625;K06625;K06625;K06625	GO:0043231//intracellular membrane-bounded organelle;GO:0043234//protein complex;GO:0044444//cytoplasmic part	GO:0004672//protein kinase activity;GO:0016538//cyclin-dependent protein serine/threonine kinase regulator activity;GO:0044389//ubiquitin-like protein ligase binding	GO:0000079//regulation of cyclin-dependent protein serine/threonine kinase activity;GO:0001558//regulation of cell growth;GO:0001934//positive regulation of protein phosphorylation;GO:0006469//negative regulation of protein kinase activity;GO:0007050//cell cycle arrest;GO:0007264//small GTPase mediated signal transduction;GO:0007569//cell aging;GO:0008284//positive regulation of cell proliferatio…
XR_001351830.1	-	-	ncbi_102268672	0.991465	12	12	2	miR-1599-y|novel-m0122-5p	0.0249317	CDKN1A	cyclin-dependent kinase inhibitor 1	Environmental Information Processing;Environmental Information Processing;Organismal Systems;Environmental Information Processing;Cellular Processes;Environmental Information Processing;Environmental Information Processing;Cellular Processes	Signal transduction;Signal transduction;Endocrine system;Signal transduction;Cell growth and death;Signal transduction;Signal transduction;Cell growth and death	ko04151//PI3K-Akt signaling pathway;ko04630//Jak-STAT signaling pathway;ko04921//Oxytocin signaling pathway;ko04068//FoxO signaling pathway;ko04110//Cell cycle;ko04066//HIF-1 signaling pathway;ko04012//ErbB signaling pathway;ko04115//p53 signaling pathway	K06625;K06625;K06625;K06625;K06625;K06625;K06625;K06625	GO:0043231//intracellular membrane-bounded organelle;GO:0043234//protein complex;GO:0044444//cytoplasmic part	GO:0004672//protein kinase activity;GO:0016538//cyclin-dependent protein serine/threonine kinase regulator activity;GO:0044389//ubiquitin-like protein ligase binding	GO:0000079//regulation of cyclin-dependent protein serine/threonine kinase activity;GO:0001558//regulation of cell growth;GO:0001934//positive regulation of protein phosphorylation;GO:0006469//negative regulation of protein kinase activity;GO:0007050//cell cycle arrest;GO:0007264//small GTPase mediated signal transduction;GO:0007569//cell aging;GO:0008284//positive regulation of cell proliferatio…
XR_001351912.1	-	-	ncbi_102268672	0.98393	7	12	2	miR-10180-y|novel-m0468-3p	0.00842619	CDKN1A	cyclin-dependent kinase inhibitor 1	Environmental Information Processing;Environmental Information Processing;Organismal Systems;Environmental Information Processing;Cellular Processes;Environmental Information Processing;Environmental Information Processing;Cellular Processes	Signal transduction;Signal transduction;Endocrine system;Signal transduction;Cell growth and death;Signal transduction;Signal transduction;Cell growth and death	ko04151//PI3K-Akt signaling pathway;ko04630//Jak-STAT signaling pathway;ko04921//Oxytocin signaling pathway;ko04068//FoxO signaling pathway;ko04110//Cell cycle;ko04066//HIF-1 signaling pathway;ko04012//ErbB signaling pathway;ko04115//p53 signaling pathway	K06625;K06625;K06625;K06625;K06625;K06625;K06625;K06625	GO:0043231//intracellular membrane-bounded organelle;GO:0043234//protein complex;GO:0044444//cytoplasmic part	GO:0004672//protein kinase activity;GO:0016538//cyclin-dependent protein serine/threonine kinase regulator activity;GO:0044389//ubiquitin-like protein ligase binding	GO:0000079//regulation of cyclin-dependent protein serine/threonine kinase activity;GO:0001558//regulation of cell growth;GO:0001934//positive regulation of protein phosphorylation;GO:0006469//negative regulation of protein kinase activity;GO:0007050//cell cycle arrest;GO:0007264//small GTPase mediated signal transduction;GO:0007569//cell aging;GO:0008284//positive regulation of cell proliferatio…
