# Supplementary material for: Integrated analysis of the expression profiles of the lncRNA-miRNA-mRNA ceRNA network in granulosa and cumulus cells from yak ovaries
Source: BMC Genomics. 2022 Sep 3;23:633. doi: 10.1186/s12864-022-08848-3 (PMC9441039; doi:10.1186/s12864-022-08848-3)
Supplement: Supplementary file 1 — Additional file 1: Table S1. RT-qPCR primers of mRNA for cumulus cells and Granulosa cells. Table S2. RT-qPCR primers of LncRNA for cumulus cells and Granulosa cells. Table S3. RT-qPCR primers of miRNA for cumulus cells and Granulosa cells. Table S4. DE lncRNAs in cumulus cells and granulosa cells in yak ovary. Table S5. DE mRNAs in cumulus cells and granulosa cells in yak ovary. Table S6. DE miRNAs in cumulus cells and granulosa cells in yak ovary. Table S7. GO miRNAs in cumulus cells and granulosa cells in yak ovary. Table S8. KEGG miRNAs in cumulus cells and granulosa cells in yak ovary. Table S9. ceRNA regulatory network in cumulus cells and granulosa cells in yak ovary. Table S10. ceRNA regulatory network of differential genes CCND1, ITGA1, and CDKN1A in cumulus cells and granulosa cells in yak ovary. [file 12864_2022_8848_MOESM1_ESM.zip › Supplementary Materials/Table-S10 ceRNA regulatory network of differential genes CCND1, ITGA1, and CDKN1A in cumulus cells and granulosa cells in yak ovary/ITGA6.lncRNA-mRNA.ceRNA.annot.xlsx]

## Sheet: Sheet1
ncRNA_ID	ncRNA_GeneID	ncRNA_Description	mRNA_ID	corr	miRNA_NUM(ncRNA)	miRNA_NUM(mRNA)	miRNA_NUM(both)(557)	miRNA_ID(both)	hyper.test.p	Symbol	Description	KEGG_A_class	KEGG_B_class	Pathway	K_ID	GO Component	GO Function	GO Process
MSTRG.10558.1	-	-	ncbi_102265941	0.971353	43	18	4	miR-214-y|novel-m0070-3p|novel-m0289-5p|novel-m0411-5p	0.0424901	ITGA6	integrin alpha-6	Environmental Information Processing;Cellular Processes;Cellular Processes;Environmental Information Processing;Environmental Information Processing;Organismal Systems	Signal transduction;Cell motility;Cellular community - eukaryotes;Signaling molecules and interaction;Signaling molecules and interaction;Immune system	ko04151//PI3K-Akt signaling pathway;ko04810//Regulation of actin cytoskeleton;ko04510//Focal adhesion;ko04514//Cell adhesion molecules (CAMs);ko04512//ECM-receptor interaction;ko04640//Hematopoietic cell lineage	K06485;K06485;K06485;K06485;K06485;K06485	GO:0005887//integral component of plasma membrane;GO:0005924//cell-substrate adherens junction;GO:0044420//extracellular matrix component	GO:0005102//receptor binding	GO:0002376//immune system process;GO:0006357//regulation of transcription from RNA polymerase II promoter;GO:0022407//regulation of cell-cell adhesion;GO:0030031//cell projection assembly;GO:0031589//cell-substrate adhesion;GO:0035295//tube development;GO:0042325//regulation of phosphorylation;GO:0042475//odontogenesis of dentin-containing tooth;GO:0042981//regulation of apoptotic process;GO:0045…
MSTRG.10558.3	-	-	ncbi_102265941	0.977888	14	18	4	miR-11987-x|novel-m0191-3p|novel-m0357-3p|novel-m0470-5p	0.000628812	ITGA6	integrin alpha-6	Environmental Information Processing;Cellular Processes;Cellular Processes;Environmental Information Processing;Environmental Information Processing;Organismal Systems	Signal transduction;Cell motility;Cellular community - eukaryotes;Signaling molecules and interaction;Signaling molecules and interaction;Immune system	ko04151//PI3K-Akt signaling pathway;ko04810//Regulation of actin cytoskeleton;ko04510//Focal adhesion;ko04514//Cell adhesion molecules (CAMs);ko04512//ECM-receptor interaction;ko04640//Hematopoietic cell lineage	K06485;K06485;K06485;K06485;K06485;K06485	GO:0005887//integral component of plasma membrane;GO:0005924//cell-substrate adherens junction;GO:0044420//extracellular matrix component	GO:0005102//receptor binding	GO:0002376//immune system process;GO:0006357//regulation of transcription from RNA polymerase II promoter;GO:0022407//regulation of cell-cell adhesion;GO:0030031//cell projection assembly;GO:0031589//cell-substrate adhesion;GO:0035295//tube development;GO:0042325//regulation of phosphorylation;GO:0042475//odontogenesis of dentin-containing tooth;GO:0042981//regulation of apoptotic process;GO:0045…
MSTRG.11079.1	-	-	ncbi_102265941	0.989957	4	18	2	novel-m0070-3p|novel-m0320-3p	0.0057029	ITGA6	integrin alpha-6	Environmental Information Processing;Cellular Processes;Cellular Processes;Environmental Information Processing;Environmental Information Processing;Organismal Systems	Signal transduction;Cell motility;Cellular community - eukaryotes;Signaling molecules and interaction;Signaling molecules and interaction;Immune system	ko04151//PI3K-Akt signaling pathway;ko04810//Regulation of actin cytoskeleton;ko04510//Focal adhesion;ko04514//Cell adhesion molecules (CAMs);ko04512//ECM-receptor interaction;ko04640//Hematopoietic cell lineage	K06485;K06485;K06485;K06485;K06485;K06485	GO:0005887//integral component of plasma membrane;GO:0005924//cell-substrate adherens junction;GO:0044420//extracellular matrix component	GO:0005102//receptor binding	GO:0002376//immune system process;GO:0006357//regulation of transcription from RNA polymerase II promoter;GO:0022407//regulation of cell-cell adhesion;GO:0030031//cell projection assembly;GO:0031589//cell-substrate adhesion;GO:0035295//tube development;GO:0042325//regulation of phosphorylation;GO:0042475//odontogenesis of dentin-containing tooth;GO:0042981//regulation of apoptotic process;GO:0045…
MSTRG.11126.2	-	-	ncbi_102265941	0.925835	11	18	2	miR-214-y|novel-m0357-3p	0.0456727	ITGA6	integrin alpha-6	Environmental Information Processing;Cellular Processes;Cellular Processes;Environmental Information Processing;Environmental Information Processing;Organismal Systems	Signal transduction;Cell motility;Cellular community - eukaryotes;Signaling molecules and interaction;Signaling molecules and interaction;Immune system	ko04151//PI3K-Akt signaling pathway;ko04810//Regulation of actin cytoskeleton;ko04510//Focal adhesion;ko04514//Cell adhesion molecules (CAMs);ko04512//ECM-receptor interaction;ko04640//Hematopoietic cell lineage	K06485;K06485;K06485;K06485;K06485;K06485	GO:0005887//integral component of plasma membrane;GO:0005924//cell-substrate adherens junction;GO:0044420//extracellular matrix component	GO:0005102//receptor binding	GO:0002376//immune system process;GO:0006357//regulation of transcription from RNA polymerase II promoter;GO:0022407//regulation of cell-cell adhesion;GO:0030031//cell projection assembly;GO:0031589//cell-substrate adhesion;GO:0035295//tube development;GO:0042325//regulation of phosphorylation;GO:0042475//odontogenesis of dentin-containing tooth;GO:0042981//regulation of apoptotic process;GO:0045…
MSTRG.11126.3	-	-	ncbi_102265941	0.995354	15	18	3	miR-214-y|novel-m0320-3p|novel-m0357-3p	0.0101322	ITGA6	integrin alpha-6	Environmental Information Processing;Cellular Processes;Cellular Processes;Environmental Information Processing;Environmental Information Processing;Organismal Systems	Signal transduction;Cell motility;Cellular community - eukaryotes;Signaling molecules and interaction;Signaling molecules and interaction;Immune system	ko04151//PI3K-Akt signaling pathway;ko04810//Regulation of actin cytoskeleton;ko04510//Focal adhesion;ko04514//Cell adhesion molecules (CAMs);ko04512//ECM-receptor interaction;ko04640//Hematopoietic cell lineage	K06485;K06485;K06485;K06485;K06485;K06485	GO:0005887//integral component of plasma membrane;GO:0005924//cell-substrate adherens junction;GO:0044420//extracellular matrix component	GO:0005102//receptor binding	GO:0002376//immune system process;GO:0006357//regulation of transcription from RNA polymerase II promoter;GO:0022407//regulation of cell-cell adhesion;GO:0030031//cell projection assembly;GO:0031589//cell-substrate adhesion;GO:0035295//tube development;GO:0042325//regulation of phosphorylation;GO:0042475//odontogenesis of dentin-containing tooth;GO:0042981//regulation of apoptotic process;GO:0045…
MSTRG.11218.3	-	-	ncbi_102265941	0.991528	50	18	5	miR-214-y|miR-2284-y|miR-296-y|novel-m0357-3p|novel-m0663-5p	0.0166437	ITGA6	integrin alpha-6	Environmental Information Processing;Cellular Processes;Cellular Processes;Environmental Information Processing;Environmental Information Processing;Organismal Systems	Signal transduction;Cell motility;Cellular community - eukaryotes;Signaling molecules and interaction;Signaling molecules and interaction;Immune system	ko04151//PI3K-Akt signaling pathway;ko04810//Regulation of actin cytoskeleton;ko04510//Focal adhesion;ko04514//Cell adhesion molecules (CAMs);ko04512//ECM-receptor interaction;ko04640//Hematopoietic cell lineage	K06485;K06485;K06485;K06485;K06485;K06485	GO:0005887//integral component of plasma membrane;GO:0005924//cell-substrate adherens junction;GO:0044420//extracellular matrix component	GO:0005102//receptor binding	GO:0002376//immune system process;GO:0006357//regulation of transcription from RNA polymerase II promoter;GO:0022407//regulation of cell-cell adhesion;GO:0030031//cell projection assembly;GO:0031589//cell-substrate adhesion;GO:0035295//tube development;GO:0042325//regulation of phosphorylation;GO:0042475//odontogenesis of dentin-containing tooth;GO:0042981//regulation of apoptotic process;GO:0045…
MSTRG.1132.1	-	-	ncbi_102265941	0.999538	82	18	7	miR-11987-x|miR-140-y|miR-2284-y|novel-m0191-3p|novel-m0289-5p|novel-m0320-3p|novel-m0357-3p	0.00946485	ITGA6	integrin alpha-6	Environmental Information Processing;Cellular Processes;Cellular Processes;Environmental Information Processing;Environmental Information Processing;Organismal Systems	Signal transduction;Cell motility;Cellular community - eukaryotes;Signaling molecules and interaction;Signaling molecules and interaction;Immune system	ko04151//PI3K-Akt signaling pathway;ko04810//Regulation of actin cytoskeleton;ko04510//Focal adhesion;ko04514//Cell adhesion molecules (CAMs);ko04512//ECM-receptor interaction;ko04640//Hematopoietic cell lineage	K06485;K06485;K06485;K06485;K06485;K06485	GO:0005887//integral component of plasma membrane;GO:0005924//cell-substrate adherens junction;GO:0044420//extracellular matrix component	GO:0005102//receptor binding	GO:0002376//immune system process;GO:0006357//regulation of transcription from RNA polymerase II promoter;GO:0022407//regulation of cell-cell adhesion;GO:0030031//cell projection assembly;GO:0031589//cell-substrate adhesion;GO:0035295//tube development;GO:0042325//regulation of phosphorylation;GO:0042475//odontogenesis of dentin-containing tooth;GO:0042981//regulation of apoptotic process;GO:0045…
MSTRG.11359.2	-	-	ncbi_102265941	0.993945	42	18	4	miR-11987-x|novel-m0191-3p|novel-m0289-5p|novel-m0663-5p	0.0393499	ITGA6	integrin alpha-6	Environmental Information Processing;Cellular Processes;Cellular Processes;Environmental Information Processing;Environmental Information Processing;Organismal Systems	Signal transduction;Cell motility;Cellular community - eukaryotes;Signaling molecules and interaction;Signaling molecules and interaction;Immune system	ko04151//PI3K-Akt signaling pathway;ko04810//Regulation of actin cytoskeleton;ko04510//Focal adhesion;ko04514//Cell adhesion molecules (CAMs);ko04512//ECM-receptor interaction;ko04640//Hematopoietic cell lineage	K06485;K06485;K06485;K06485;K06485;K06485	GO:0005887//integral component of plasma membrane;GO:0005924//cell-substrate adherens junction;GO:0044420//extracellular matrix component	GO:0005102//receptor binding	GO:0002376//immune system process;GO:0006357//regulation of transcription from RNA polymerase II promoter;GO:0022407//regulation of cell-cell adhesion;GO:0030031//cell projection assembly;GO:0031589//cell-substrate adhesion;GO:0035295//tube development;GO:0042325//regulation of phosphorylation;GO:0042475//odontogenesis of dentin-containing tooth;GO:0042981//regulation of apoptotic process;GO:0045…
MSTRG.11463.1	-	-	ncbi_102265941	0.995211	52	18	5	miR-140-y|miR-2366-y|novel-m0411-5p|novel-m0470-5p|novel-m0663-5p	0.0195899	ITGA6	integrin alpha-6	Environmental Information Processing;Cellular Processes;Cellular Processes;Environmental Information Processing;Environmental Information Processing;Organismal Systems	Signal transduction;Cell motility;Cellular community - eukaryotes;Signaling molecules and interaction;Signaling molecules and interaction;Immune system	ko04151//PI3K-Akt signaling pathway;ko04810//Regulation of actin cytoskeleton;ko04510//Focal adhesion;ko04514//Cell adhesion molecules (CAMs);ko04512//ECM-receptor interaction;ko04640//Hematopoietic cell lineage	K06485;K06485;K06485;K06485;K06485;K06485	GO:0005887//integral component of plasma membrane;GO:0005924//cell-substrate adherens junction;GO:0044420//extracellular matrix component	GO:0005102//receptor binding	GO:0002376//immune system process;GO:0006357//regulation of transcription from RNA polymerase II promoter;GO:0022407//regulation of cell-cell adhesion;GO:0030031//cell projection assembly;GO:0031589//cell-substrate adhesion;GO:0035295//tube development;GO:0042325//regulation of phosphorylation;GO:0042475//odontogenesis of dentin-containing tooth;GO:0042981//regulation of apoptotic process;GO:0045…
MSTRG.11601.1	-	-	ncbi_102265941	0.986292	30	18	4	miR-214-y|miR-296-y|novel-m0411-5p|novel-m0470-5p	0.0123672	ITGA6	integrin alpha-6	Environmental Information Processing;Cellular Processes;Cellular Processes;Environmental Information Processing;Environmental Information Processing;Organismal Systems	Signal transduction;Cell motility;Cellular community - eukaryotes;Signaling molecules and interaction;Signaling molecules and interaction;Immune system	ko04151//PI3K-Akt signaling pathway;ko04810//Regulation of actin cytoskeleton;ko04510//Focal adhesion;ko04514//Cell adhesion molecules (CAMs);ko04512//ECM-receptor interaction;ko04640//Hematopoietic cell lineage	K06485;K06485;K06485;K06485;K06485;K06485	GO:0005887//integral component of plasma membrane;GO:0005924//cell-substrate adherens junction;GO:0044420//extracellular matrix component	GO:0005102//receptor binding	GO:0002376//immune system process;GO:0006357//regulation of transcription from RNA polymerase II promoter;GO:0022407//regulation of cell-cell adhesion;GO:0030031//cell projection assembly;GO:0031589//cell-substrate adhesion;GO:0035295//tube development;GO:0042325//regulation of phosphorylation;GO:0042475//odontogenesis of dentin-containing tooth;GO:0042981//regulation of apoptotic process;GO:0045…
MSTRG.11669.1	-	-	ncbi_102265941	0.990232	18	18	4	miR-214-y|miR-6240-x|novel-m0320-3p|novel-m0663-5p	0.00177016	ITGA6	integrin alpha-6	Environmental Information Processing;Cellular Processes;Cellular Processes;Environmental Information Processing;Environmental Information Processing;Organismal Systems	Signal transduction;Cell motility;Cellular community - eukaryotes;Signaling molecules and interaction;Signaling molecules and interaction;Immune system	ko04151//PI3K-Akt signaling pathway;ko04810//Regulation of actin cytoskeleton;ko04510//Focal adhesion;ko04514//Cell adhesion molecules (CAMs);ko04512//ECM-receptor interaction;ko04640//Hematopoietic cell lineage	K06485;K06485;K06485;K06485;K06485;K06485	GO:0005887//integral component of plasma membrane;GO:0005924//cell-substrate adherens junction;GO:0044420//extracellular matrix component	GO:0005102//receptor binding	GO:0002376//immune system process;GO:0006357//regulation of transcription from RNA polymerase II promoter;GO:0022407//regulation of cell-cell adhesion;GO:0030031//cell projection assembly;GO:0031589//cell-substrate adhesion;GO:0035295//tube development;GO:0042325//regulation of phosphorylation;GO:0042475//odontogenesis of dentin-containing tooth;GO:0042981//regulation of apoptotic process;GO:0045…
MSTRG.1181.1	-	-	ncbi_102265941	0.999495	36	18	4	miR-2284-y|novel-m0191-3p|novel-m0289-5p|novel-m0411-5p	0.023466	ITGA6	integrin alpha-6	Environmental Information Processing;Cellular Processes;Cellular Processes;Environmental Information Processing;Environmental Information Processing;Organismal Systems	Signal transduction;Cell motility;Cellular community - eukaryotes;Signaling molecules and interaction;Signaling molecules and interaction;Immune system	ko04151//PI3K-Akt signaling pathway;ko04810//Regulation of actin cytoskeleton;ko04510//Focal adhesion;ko04514//Cell adhesion molecules (CAMs);ko04512//ECM-receptor interaction;ko04640//Hematopoietic cell lineage	K06485;K06485;K06485;K06485;K06485;K06485	GO:0005887//integral component of plasma membrane;GO:0005924//cell-substrate adherens junction;GO:0044420//extracellular matrix component	GO:0005102//receptor binding	GO:0002376//immune system process;GO:0006357//regulation of transcription from RNA polymerase II promoter;GO:0022407//regulation of cell-cell adhesion;GO:0030031//cell projection assembly;GO:0031589//cell-substrate adhesion;GO:0035295//tube development;GO:0042325//regulation of phosphorylation;GO:0042475//odontogenesis of dentin-containing tooth;GO:0042981//regulation of apoptotic process;GO:0045…
MSTRG.12026.1	-	-	ncbi_102265941	0.992392	12	18	3	miR-2284-y|novel-m0411-5p|novel-m0470-5p	0.00521007	ITGA6	integrin alpha-6	Environmental Information Processing;Cellular Processes;Cellular Processes;Environmental Information Processing;Environmental Information Processing;Organismal Systems	Signal transduction;Cell motility;Cellular community - eukaryotes;Signaling molecules and interaction;Signaling molecules and interaction;Immune system	ko04151//PI3K-Akt signaling pathway;ko04810//Regulation of actin cytoskeleton;ko04510//Focal adhesion;ko04514//Cell adhesion molecules (CAMs);ko04512//ECM-receptor interaction;ko04640//Hematopoietic cell lineage	K06485;K06485;K06485;K06485;K06485;K06485	GO:0005887//integral component of plasma membrane;GO:0005924//cell-substrate adherens junction;GO:0044420//extracellular matrix component	GO:0005102//receptor binding	GO:0002376//immune system process;GO:0006357//regulation of transcription from RNA polymerase II promoter;GO:0022407//regulation of cell-cell adhesion;GO:0030031//cell projection assembly;GO:0031589//cell-substrate adhesion;GO:0035295//tube development;GO:0042325//regulation of phosphorylation;GO:0042475//odontogenesis of dentin-containing tooth;GO:0042981//regulation of apoptotic process;GO:0045…
MSTRG.1264.1	-	-	ncbi_102265941	0.984845	26	18	4	miR-2284-y|novel-m0289-5p|novel-m0411-5p|novel-m0663-5p	0.00733003	ITGA6	integrin alpha-6	Environmental Information Processing;Cellular Processes;Cellular Processes;Environmental Information Processing;Environmental Information Processing;Organismal Systems	Signal transduction;Cell motility;Cellular community - eukaryotes;Signaling molecules and interaction;Signaling molecules and interaction;Immune system	ko04151//PI3K-Akt signaling pathway;ko04810//Regulation of actin cytoskeleton;ko04510//Focal adhesion;ko04514//Cell adhesion molecules (CAMs);ko04512//ECM-receptor interaction;ko04640//Hematopoietic cell lineage	K06485;K06485;K06485;K06485;K06485;K06485	GO:0005887//integral component of plasma membrane;GO:0005924//cell-substrate adherens junction;GO:0044420//extracellular matrix component	GO:0005102//receptor binding	GO:0002376//immune system process;GO:0006357//regulation of transcription from RNA polymerase II promoter;GO:0022407//regulation of cell-cell adhesion;GO:0030031//cell projection assembly;GO:0031589//cell-substrate adhesion;GO:0035295//tube development;GO:0042325//regulation of phosphorylation;GO:0042475//odontogenesis of dentin-containing tooth;GO:0042981//regulation of apoptotic process;GO:0045…
MSTRG.1301.1	-	-	ncbi_102265941	0.995271	19	18	4	miR-11987-x|miR-2366-y|novel-m0357-3p|novel-m0413-3p	0.00219641	ITGA6	integrin alpha-6	Environmental Information Processing;Cellular Processes;Cellular Processes;Environmental Information Processing;Environmental Information Processing;Organismal Systems	Signal transduction;Cell motility;Cellular community - eukaryotes;Signaling molecules and interaction;Signaling molecules and interaction;Immune system	ko04151//PI3K-Akt signaling pathway;ko04810//Regulation of actin cytoskeleton;ko04510//Focal adhesion;ko04514//Cell adhesion molecules (CAMs);ko04512//ECM-receptor interaction;ko04640//Hematopoietic cell lineage	K06485;K06485;K06485;K06485;K06485;K06485	GO:0005887//integral component of plasma membrane;GO:0005924//cell-substrate adherens junction;GO:0044420//extracellular matrix component	GO:0005102//receptor binding	GO:0002376//immune system process;GO:0006357//regulation of transcription from RNA polymerase II promoter;GO:0022407//regulation of cell-cell adhesion;GO:0030031//cell projection assembly;GO:0031589//cell-substrate adhesion;GO:0035295//tube development;GO:0042325//regulation of phosphorylation;GO:0042475//odontogenesis of dentin-containing tooth;GO:0042981//regulation of apoptotic process;GO:0045…
MSTRG.13209.1	-	-	ncbi_102265941	0.999385	63	18	7	miR-11987-x|miR-2366-y|miR-296-y|novel-m0070-3p|novel-m0320-3p|novel-m0357-3p|novel-m0413-3p	0.00198589	ITGA6	integrin alpha-6	Environmental Information Processing;Cellular Processes;Cellular Processes;Environmental Information Processing;Environmental Information Processing;Organismal Systems	Signal transduction;Cell motility;Cellular community - eukaryotes;Signaling molecules and interaction;Signaling molecules and interaction;Immune system	ko04151//PI3K-Akt signaling pathway;ko04810//Regulation of actin cytoskeleton;ko04510//Focal adhesion;ko04514//Cell adhesion molecules (CAMs);ko04512//ECM-receptor interaction;ko04640//Hematopoietic cell lineage	K06485;K06485;K06485;K06485;K06485;K06485	GO:0005887//integral component of plasma membrane;GO:0005924//cell-substrate adherens junction;GO:0044420//extracellular matrix component	GO:0005102//receptor binding	GO:0002376//immune system process;GO:0006357//regulation of transcription from RNA polymerase II promoter;GO:0022407//regulation of cell-cell adhesion;GO:0030031//cell projection assembly;GO:0031589//cell-substrate adhesion;GO:0035295//tube development;GO:0042325//regulation of phosphorylation;GO:0042475//odontogenesis of dentin-containing tooth;GO:0042981//regulation of apoptotic process;GO:0045…
MSTRG.13216.1	-	-	ncbi_102265941	0.989051	9	18	2	miR-214-y|miR-2366-y	0.0310672	ITGA6	integrin alpha-6	Environmental Information Processing;Cellular Processes;Cellular Processes;Environmental Information Processing;Environmental Information Processing;Organismal Systems	Signal transduction;Cell motility;Cellular community - eukaryotes;Signaling molecules and interaction;Signaling molecules and interaction;Immune system	ko04151//PI3K-Akt signaling pathway;ko04810//Regulation of actin cytoskeleton;ko04510//Focal adhesion;ko04514//Cell adhesion molecules (CAMs);ko04512//ECM-receptor interaction;ko04640//Hematopoietic cell lineage	K06485;K06485;K06485;K06485;K06485;K06485	GO:0005887//integral component of plasma membrane;GO:0005924//cell-substrate adherens junction;GO:0044420//extracellular matrix component	GO:0005102//receptor binding	GO:0002376//immune system process;GO:0006357//regulation of transcription from RNA polymerase II promoter;GO:0022407//regulation of cell-cell adhesion;GO:0030031//cell projection assembly;GO:0031589//cell-substrate adhesion;GO:0035295//tube development;GO:0042325//regulation of phosphorylation;GO:0042475//odontogenesis of dentin-containing tooth;GO:0042981//regulation of apoptotic process;GO:0045…
MSTRG.13218.1	-	-	ncbi_102265941	0.974096	37	18	4	miR-214-y|miR-6240-x|novel-m0289-5p|novel-m0663-5p	0.0257684	ITGA6	integrin alpha-6	Environmental Information Processing;Cellular Processes;Cellular Processes;Environmental Information Processing;Environmental Information Processing;Organismal Systems	Signal transduction;Cell motility;Cellular community - eukaryotes;Signaling molecules and interaction;Signaling molecules and interaction;Immune system	ko04151//PI3K-Akt signaling pathway;ko04810//Regulation of actin cytoskeleton;ko04510//Focal adhesion;ko04514//Cell adhesion molecules (CAMs);ko04512//ECM-receptor interaction;ko04640//Hematopoietic cell lineage	K06485;K06485;K06485;K06485;K06485;K06485	GO:0005887//integral component of plasma membrane;GO:0005924//cell-substrate adherens junction;GO:0044420//extracellular matrix component	GO:0005102//receptor binding	GO:0002376//immune system process;GO:0006357//regulation of transcription from RNA polymerase II promoter;GO:0022407//regulation of cell-cell adhesion;GO:0030031//cell projection assembly;GO:0031589//cell-substrate adhesion;GO:0035295//tube development;GO:0042325//regulation of phosphorylation;GO:0042475//odontogenesis of dentin-containing tooth;GO:0042981//regulation of apoptotic process;GO:0045…
MSTRG.13219.1	-	-	ncbi_102265941	0.990266	59	18	8	miR-11987-x|miR-6240-x|novel-m0070-3p|novel-m0289-5p|novel-m0320-3p|novel-m0357-3p|novel-m0411-5p|novel-m0413-3p	0.000187267	ITGA6	integrin alpha-6	Environmental Information Processing;Cellular Processes;Cellular Processes;Environmental Information Processing;Environmental Information Processing;Organismal Systems	Signal transduction;Cell motility;Cellular community - eukaryotes;Signaling molecules and interaction;Signaling molecules and interaction;Immune system	ko04151//PI3K-Akt signaling pathway;ko04810//Regulation of actin cytoskeleton;ko04510//Focal adhesion;ko04514//Cell adhesion molecules (CAMs);ko04512//ECM-receptor interaction;ko04640//Hematopoietic cell lineage	K06485;K06485;K06485;K06485;K06485;K06485	GO:0005887//integral component of plasma membrane;GO:0005924//cell-substrate adherens junction;GO:0044420//extracellular matrix component	GO:0005102//receptor binding	GO:0002376//immune system process;GO:0006357//regulation of transcription from RNA polymerase II promoter;GO:0022407//regulation of cell-cell adhesion;GO:0030031//cell projection assembly;GO:0031589//cell-substrate adhesion;GO:0035295//tube development;GO:0042325//regulation of phosphorylation;GO:0042475//odontogenesis of dentin-containing tooth;GO:0042981//regulation of apoptotic process;GO:0045…
MSTRG.13245.2	-	-	ncbi_102265941	0.998857	16	18	3	miR-330-y|novel-m0070-3p|novel-m0357-3p	0.0122172	ITGA6	integrin alpha-6	Environmental Information Processing;Cellular Processes;Cellular Processes;Environmental Information Processing;Environmental Information Processing;Organismal Systems	Signal transduction;Cell motility;Cellular community - eukaryotes;Signaling molecules and interaction;Signaling molecules and interaction;Immune system	ko04151//PI3K-Akt signaling pathway;ko04810//Regulation of actin cytoskeleton;ko04510//Focal adhesion;ko04514//Cell adhesion molecules (CAMs);ko04512//ECM-receptor interaction;ko04640//Hematopoietic cell lineage	K06485;K06485;K06485;K06485;K06485;K06485	GO:0005887//integral component of plasma membrane;GO:0005924//cell-substrate adherens junction;GO:0044420//extracellular matrix component	GO:0005102//receptor binding	GO:0002376//immune system process;GO:0006357//regulation of transcription from RNA polymerase II promoter;GO:0022407//regulation of cell-cell adhesion;GO:0030031//cell projection assembly;GO:0031589//cell-substrate adhesion;GO:0035295//tube development;GO:0042325//regulation of phosphorylation;GO:0042475//odontogenesis of dentin-containing tooth;GO:0042981//regulation of apoptotic process;GO:0045…
MSTRG.13320.1	-	-	ncbi_102265941	0.999627	49	18	5	miR-2284-y|miR-296-y|novel-m0289-5p|novel-m0320-3p|novel-m0357-3p	0.0152915	ITGA6	integrin alpha-6	Environmental Information Processing;Cellular Processes;Cellular Processes;Environmental Information Processing;Environmental Information Processing;Organismal Systems	Signal transduction;Cell motility;Cellular community - eukaryotes;Signaling molecules and interaction;Signaling molecules and interaction;Immune system	ko04151//PI3K-Akt signaling pathway;ko04810//Regulation of actin cytoskeleton;ko04510//Focal adhesion;ko04514//Cell adhesion molecules (CAMs);ko04512//ECM-receptor interaction;ko04640//Hematopoietic cell lineage	K06485;K06485;K06485;K06485;K06485;K06485	GO:0005887//integral component of plasma membrane;GO:0005924//cell-substrate adherens junction;GO:0044420//extracellular matrix component	GO:0005102//receptor binding	GO:0002376//immune system process;GO:0006357//regulation of transcription from RNA polymerase II promoter;GO:0022407//regulation of cell-cell adhesion;GO:0030031//cell projection assembly;GO:0031589//cell-substrate adhesion;GO:0035295//tube development;GO:0042325//regulation of phosphorylation;GO:0042475//odontogenesis of dentin-containing tooth;GO:0042981//regulation of apoptotic process;GO:0045…
MSTRG.13413.1	-	-	ncbi_102265941	0.999581	36	18	6	miR-11987-x|miR-214-y|miR-2284-y|miR-2366-y|miR-296-y|novel-m0357-3p	0.000503916	ITGA6	integrin alpha-6	Environmental Information Processing;Cellular Processes;Cellular Processes;Environmental Information Processing;Environmental Information Processing;Organismal Systems	Signal transduction;Cell motility;Cellular community - eukaryotes;Signaling molecules and interaction;Signaling molecules and interaction;Immune system	ko04151//PI3K-Akt signaling pathway;ko04810//Regulation of actin cytoskeleton;ko04510//Focal adhesion;ko04514//Cell adhesion molecules (CAMs);ko04512//ECM-receptor interaction;ko04640//Hematopoietic cell lineage	K06485;K06485;K06485;K06485;K06485;K06485	GO:0005887//integral component of plasma membrane;GO:0005924//cell-substrate adherens junction;GO:0044420//extracellular matrix component	GO:0005102//receptor binding	GO:0002376//immune system process;GO:0006357//regulation of transcription from RNA polymerase II promoter;GO:0022407//regulation of cell-cell adhesion;GO:0030031//cell projection assembly;GO:0031589//cell-substrate adhesion;GO:0035295//tube development;GO:0042325//regulation of phosphorylation;GO:0042475//odontogenesis of dentin-containing tooth;GO:0042981//regulation of apoptotic process;GO:0045…
MSTRG.13422.5	PREDICTED: glycosyl-phosphatidylinositol-anchored molecule-like protein isoform X1 [Ovis aries]	Genetic Information Processing	ncbi_102265941	0.988153	76	18	6	miR-140-y|miR-2366-y|miR-296-y|miR-330-y|novel-m0191-3p|novel-m0411-5p	0.0254586	ITGA6	integrin alpha-6	Environmental Information Processing;Cellular Processes;Cellular Processes;Environmental Information Processing;Environmental Information Processing;Organismal Systems	Signal transduction;Cell motility;Cellular community - eukaryotes;Signaling molecules and interaction;Signaling molecules and interaction;Immune system	ko04151//PI3K-Akt signaling pathway;ko04810//Regulation of actin cytoskeleton;ko04510//Focal adhesion;ko04514//Cell adhesion molecules (CAMs);ko04512//ECM-receptor interaction;ko04640//Hematopoietic cell lineage	K06485;K06485;K06485;K06485;K06485;K06485	GO:0005887//integral component of plasma membrane;GO:0005924//cell-substrate adherens junction;GO:0044420//extracellular matrix component	GO:0005102//receptor binding	GO:0002376//immune system process;GO:0006357//regulation of transcription from RNA polymerase II promoter;GO:0022407//regulation of cell-cell adhesion;GO:0030031//cell projection assembly;GO:0031589//cell-substrate adhesion;GO:0035295//tube development;GO:0042325//regulation of phosphorylation;GO:0042475//odontogenesis of dentin-containing tooth;GO:0042981//regulation of apoptotic process;GO:0045…
MSTRG.13422.6	PREDICTED: glycosyl-phosphatidylinositol-anchored molecule-like protein isoform X1 [Ovis aries]	Genetic Information Processing	ncbi_102265941	0.926238	61	18	6	miR-11987-x|miR-140-y|miR-2366-y|miR-330-y|novel-m0191-3p|novel-m0411-5p	0.00875845	ITGA6	integrin alpha-6	Environmental Information Processing;Cellular Processes;Cellular Processes;Environmental Information Processing;Environmental Information Processing;Organismal Systems	Signal transduction;Cell motility;Cellular community - eukaryotes;Signaling molecules and interaction;Signaling molecules and interaction;Immune system	ko04151//PI3K-Akt signaling pathway;ko04810//Regulation of actin cytoskeleton;ko04510//Focal adhesion;ko04514//Cell adhesion molecules (CAMs);ko04512//ECM-receptor interaction;ko04640//Hematopoietic cell lineage	K06485;K06485;K06485;K06485;K06485;K06485	GO:0005887//integral component of plasma membrane;GO:0005924//cell-substrate adherens junction;GO:0044420//extracellular matrix component	GO:0005102//receptor binding	GO:0002376//immune system process;GO:0006357//regulation of transcription from RNA polymerase II promoter;GO:0022407//regulation of cell-cell adhesion;GO:0030031//cell projection assembly;GO:0031589//cell-substrate adhesion;GO:0035295//tube development;GO:0042325//regulation of phosphorylation;GO:0042475//odontogenesis of dentin-containing tooth;GO:0042981//regulation of apoptotic process;GO:0045…
MSTRG.13895.1	-	-	ncbi_102265941	0.998339	7	18	2	miR-140-y|miR-6240-x	0.018835	ITGA6	integrin alpha-6	Environmental Information Processing;Cellular Processes;Cellular Processes;Environmental Information Processing;Environmental Information Processing;Organismal Systems	Signal transduction;Cell motility;Cellular community - eukaryotes;Signaling molecules and interaction;Signaling molecules and interaction;Immune system	ko04151//PI3K-Akt signaling pathway;ko04810//Regulation of actin cytoskeleton;ko04510//Focal adhesion;ko04514//Cell adhesion molecules (CAMs);ko04512//ECM-receptor interaction;ko04640//Hematopoietic cell lineage	K06485;K06485;K06485;K06485;K06485;K06485	GO:0005887//integral component of plasma membrane;GO:0005924//cell-substrate adherens junction;GO:0044420//extracellular matrix component	GO:0005102//receptor binding	GO:0002376//immune system process;GO:0006357//regulation of transcription from RNA polymerase II promoter;GO:0022407//regulation of cell-cell adhesion;GO:0030031//cell projection assembly;GO:0031589//cell-substrate adhesion;GO:0035295//tube development;GO:0042325//regulation of phosphorylation;GO:0042475//odontogenesis of dentin-containing tooth;GO:0042981//regulation of apoptotic process;GO:0045…
MSTRG.14225.1	-	-	ncbi_102265941	0.99836	12	18	3	miR-140-y|miR-214-y|novel-m0470-5p	0.00521007	ITGA6	integrin alpha-6	Environmental Information Processing;Cellular Processes;Cellular Processes;Environmental Information Processing;Environmental Information Processing;Organismal Systems	Signal transduction;Cell motility;Cellular community - eukaryotes;Signaling molecules and interaction;Signaling molecules and interaction;Immune system	ko04151//PI3K-Akt signaling pathway;ko04810//Regulation of actin cytoskeleton;ko04510//Focal adhesion;ko04514//Cell adhesion molecules (CAMs);ko04512//ECM-receptor interaction;ko04640//Hematopoietic cell lineage	K06485;K06485;K06485;K06485;K06485;K06485	GO:0005887//integral component of plasma membrane;GO:0005924//cell-substrate adherens junction;GO:0044420//extracellular matrix component	GO:0005102//receptor binding	GO:0002376//immune system process;GO:0006357//regulation of transcription from RNA polymerase II promoter;GO:0022407//regulation of cell-cell adhesion;GO:0030031//cell projection assembly;GO:0031589//cell-substrate adhesion;GO:0035295//tube development;GO:0042325//regulation of phosphorylation;GO:0042475//odontogenesis of dentin-containing tooth;GO:0042981//regulation of apoptotic process;GO:0045…
MSTRG.14225.2	-	-	ncbi_102265941	0.999973	46	18	7	miR-140-y|miR-214-y|novel-m0070-3p|novel-m0320-3p|novel-m0357-3p|novel-m0413-3p|novel-m0470-5p	0.000264482	ITGA6	integrin alpha-6	Environmental Information Processing;Cellular Processes;Cellular Processes;Environmental Information Processing;Environmental Information Processing;Organismal Systems	Signal transduction;Cell motility;Cellular community - eukaryotes;Signaling molecules and interaction;Signaling molecules and interaction;Immune system	ko04151//PI3K-Akt signaling pathway;ko04810//Regulation of actin cytoskeleton;ko04510//Focal adhesion;ko04514//Cell adhesion molecules (CAMs);ko04512//ECM-receptor interaction;ko04640//Hematopoietic cell lineage	K06485;K06485;K06485;K06485;K06485;K06485	GO:0005887//integral component of plasma membrane;GO:0005924//cell-substrate adherens junction;GO:0044420//extracellular matrix component	GO:0005102//receptor binding	GO:0002376//immune system process;GO:0006357//regulation of transcription from RNA polymerase II promoter;GO:0022407//regulation of cell-cell adhesion;GO:0030031//cell projection assembly;GO:0031589//cell-substrate adhesion;GO:0035295//tube development;GO:0042325//regulation of phosphorylation;GO:0042475//odontogenesis of dentin-containing tooth;GO:0042981//regulation of apoptotic process;GO:0045…
MSTRG.14949.1	-	-	ncbi_102265941	0.997788	42	18	6	miR-140-y|miR-214-y|miR-2284-y|miR-296-y|novel-m0191-3p|novel-m0357-3p	0.00120672	ITGA6	integrin alpha-6	Environmental Information Processing;Cellular Processes;Cellular Processes;Environmental Information Processing;Environmental Information Processing;Organismal Systems	Signal transduction;Cell motility;Cellular community - eukaryotes;Signaling molecules and interaction;Signaling molecules and interaction;Immune system	ko04151//PI3K-Akt signaling pathway;ko04810//Regulation of actin cytoskeleton;ko04510//Focal adhesion;ko04514//Cell adhesion molecules (CAMs);ko04512//ECM-receptor interaction;ko04640//Hematopoietic cell lineage	K06485;K06485;K06485;K06485;K06485;K06485	GO:0005887//integral component of plasma membrane;GO:0005924//cell-substrate adherens junction;GO:0044420//extracellular matrix component	GO:0005102//receptor binding	GO:0002376//immune system process;GO:0006357//regulation of transcription from RNA polymerase II promoter;GO:0022407//regulation of cell-cell adhesion;GO:0030031//cell projection assembly;GO:0031589//cell-substrate adhesion;GO:0035295//tube development;GO:0042325//regulation of phosphorylation;GO:0042475//odontogenesis of dentin-containing tooth;GO:0042981//regulation of apoptotic process;GO:0045…
MSTRG.14996.1	-	-	ncbi_102265941	0.9949	36	18	4	miR-2400-y|novel-m0289-5p|novel-m0320-3p|novel-m0470-5p	0.023466	ITGA6	integrin alpha-6	Environmental Information Processing;Cellular Processes;Cellular Processes;Environmental Information Processing;Environmental Information Processing;Organismal Systems	Signal transduction;Cell motility;Cellular community - eukaryotes;Signaling molecules and interaction;Signaling molecules and interaction;Immune system	ko04151//PI3K-Akt signaling pathway;ko04810//Regulation of actin cytoskeleton;ko04510//Focal adhesion;ko04514//Cell adhesion molecules (CAMs);ko04512//ECM-receptor interaction;ko04640//Hematopoietic cell lineage	K06485;K06485;K06485;K06485;K06485;K06485	GO:0005887//integral component of plasma membrane;GO:0005924//cell-substrate adherens junction;GO:0044420//extracellular matrix component	GO:0005102//receptor binding	GO:0002376//immune system process;GO:0006357//regulation of transcription from RNA polymerase II promoter;GO:0022407//regulation of cell-cell adhesion;GO:0030031//cell projection assembly;GO:0031589//cell-substrate adhesion;GO:0035295//tube development;GO:0042325//regulation of phosphorylation;GO:0042475//odontogenesis of dentin-containing tooth;GO:0042981//regulation of apoptotic process;GO:0045…
MSTRG.15054.1	-	-	ncbi_102265941	0.996097	24	18	4	miR-214-y|miR-2284-y|miR-296-y|novel-m0357-3p	0.00543024	ITGA6	integrin alpha-6	Environmental Information Processing;Cellular Processes;Cellular Processes;Environmental Information Processing;Environmental Information Processing;Organismal Systems	Signal transduction;Cell motility;Cellular community - eukaryotes;Signaling molecules and interaction;Signaling molecules and interaction;Immune system	ko04151//PI3K-Akt signaling pathway;ko04810//Regulation of actin cytoskeleton;ko04510//Focal adhesion;ko04514//Cell adhesion molecules (CAMs);ko04512//ECM-receptor interaction;ko04640//Hematopoietic cell lineage	K06485;K06485;K06485;K06485;K06485;K06485	GO:0005887//integral component of plasma membrane;GO:0005924//cell-substrate adherens junction;GO:0044420//extracellular matrix component	GO:0005102//receptor binding	GO:0002376//immune system process;GO:0006357//regulation of transcription from RNA polymerase II promoter;GO:0022407//regulation of cell-cell adhesion;GO:0030031//cell projection assembly;GO:0031589//cell-substrate adhesion;GO:0035295//tube development;GO:0042325//regulation of phosphorylation;GO:0042475//odontogenesis of dentin-containing tooth;GO:0042981//regulation of apoptotic process;GO:0045…
MSTRG.15205.1	-	-	ncbi_102265941	0.993106	43	18	7	miR-11987-x|miR-330-y|novel-m0070-3p|novel-m0191-3p|novel-m0289-5p|novel-m0357-3p|novel-m0413-3p	0.000168344	ITGA6	integrin alpha-6	Environmental Information Processing;Cellular Processes;Cellular Processes;Environmental Information Processing;Environmental Information Processing;Organismal Systems	Signal transduction;Cell motility;Cellular community - eukaryotes;Signaling molecules and interaction;Signaling molecules and interaction;Immune system	ko04151//PI3K-Akt signaling pathway;ko04810//Regulation of actin cytoskeleton;ko04510//Focal adhesion;ko04514//Cell adhesion molecules (CAMs);ko04512//ECM-receptor interaction;ko04640//Hematopoietic cell lineage	K06485;K06485;K06485;K06485;K06485;K06485	GO:0005887//integral component of plasma membrane;GO:0005924//cell-substrate adherens junction;GO:0044420//extracellular matrix component	GO:0005102//receptor binding	GO:0002376//immune system process;GO:0006357//regulation of transcription from RNA polymerase II promoter;GO:0022407//regulation of cell-cell adhesion;GO:0030031//cell projection assembly;GO:0031589//cell-substrate adhesion;GO:0035295//tube development;GO:0042325//regulation of phosphorylation;GO:0042475//odontogenesis of dentin-containing tooth;GO:0042981//regulation of apoptotic process;GO:0045…
MSTRG.15351.1	-	-	ncbi_102265941	0.998921	33	18	4	miR-2284-y|novel-m0070-3p|novel-m0413-3p|novel-m0663-5p	0.0173507	ITGA6	integrin alpha-6	Environmental Information Processing;Cellular Processes;Cellular Processes;Environmental Information Processing;Environmental Information Processing;Organismal Systems	Signal transduction;Cell motility;Cellular community - eukaryotes;Signaling molecules and interaction;Signaling molecules and interaction;Immune system	ko04151//PI3K-Akt signaling pathway;ko04810//Regulation of actin cytoskeleton;ko04510//Focal adhesion;ko04514//Cell adhesion molecules (CAMs);ko04512//ECM-receptor interaction;ko04640//Hematopoietic cell lineage	K06485;K06485;K06485;K06485;K06485;K06485	GO:0005887//integral component of plasma membrane;GO:0005924//cell-substrate adherens junction;GO:0044420//extracellular matrix component	GO:0005102//receptor binding	GO:0002376//immune system process;GO:0006357//regulation of transcription from RNA polymerase II promoter;GO:0022407//regulation of cell-cell adhesion;GO:0030031//cell projection assembly;GO:0031589//cell-substrate adhesion;GO:0035295//tube development;GO:0042325//regulation of phosphorylation;GO:0042475//odontogenesis of dentin-containing tooth;GO:0042981//regulation of apoptotic process;GO:0045…
MSTRG.15353.2	-	-	ncbi_102265941	0.999749	43	18	6	miR-11987-x|miR-214-y|miR-296-y|miR-330-y|novel-m0070-3p|novel-m0411-5p	0.00137511	ITGA6	integrin alpha-6	Environmental Information Processing;Cellular Processes;Cellular Processes;Environmental Information Processing;Environmental Information Processing;Organismal Systems	Signal transduction;Cell motility;Cellular community - eukaryotes;Signaling molecules and interaction;Signaling molecules and interaction;Immune system	ko04151//PI3K-Akt signaling pathway;ko04810//Regulation of actin cytoskeleton;ko04510//Focal adhesion;ko04514//Cell adhesion molecules (CAMs);ko04512//ECM-receptor interaction;ko04640//Hematopoietic cell lineage	K06485;K06485;K06485;K06485;K06485;K06485	GO:0005887//integral component of plasma membrane;GO:0005924//cell-substrate adherens junction;GO:0044420//extracellular matrix component	GO:0005102//receptor binding	GO:0002376//immune system process;GO:0006357//regulation of transcription from RNA polymerase II promoter;GO:0022407//regulation of cell-cell adhesion;GO:0030031//cell projection assembly;GO:0031589//cell-substrate adhesion;GO:0035295//tube development;GO:0042325//regulation of phosphorylation;GO:0042475//odontogenesis of dentin-containing tooth;GO:0042981//regulation of apoptotic process;GO:0045…
MSTRG.15364.1	-	-	ncbi_102265941	0.994992	38	18	5	miR-11987-x|novel-m0289-5p|novel-m0320-3p|novel-m0357-3p|novel-m0663-5p	0.00504458	ITGA6	integrin alpha-6	Environmental Information Processing;Cellular Processes;Cellular Processes;Environmental Information Processing;Environmental Information Processing;Organismal Systems	Signal transduction;Cell motility;Cellular community - eukaryotes;Signaling molecules and interaction;Signaling molecules and interaction;Immune system	ko04151//PI3K-Akt signaling pathway;ko04810//Regulation of actin cytoskeleton;ko04510//Focal adhesion;ko04514//Cell adhesion molecules (CAMs);ko04512//ECM-receptor interaction;ko04640//Hematopoietic cell lineage	K06485;K06485;K06485;K06485;K06485;K06485	GO:0005887//integral component of plasma membrane;GO:0005924//cell-substrate adherens junction;GO:0044420//extracellular matrix component	GO:0005102//receptor binding	GO:0002376//immune system process;GO:0006357//regulation of transcription from RNA polymerase II promoter;GO:0022407//regulation of cell-cell adhesion;GO:0030031//cell projection assembly;GO:0031589//cell-substrate adhesion;GO:0035295//tube development;GO:0042325//regulation of phosphorylation;GO:0042475//odontogenesis of dentin-containing tooth;GO:0042981//regulation of apoptotic process;GO:0045…
MSTRG.15771.1	-	-	ncbi_102265941	0.994529	52	18	5	miR-214-y|miR-2366-y|miR-296-y|novel-m0357-3p|novel-m0413-3p	0.0195899	ITGA6	integrin alpha-6	Environmental Information Processing;Cellular Processes;Cellular Processes;Environmental Information Processing;Environmental Information Processing;Organismal Systems	Signal transduction;Cell motility;Cellular community - eukaryotes;Signaling molecules and interaction;Signaling molecules and interaction;Immune system	ko04151//PI3K-Akt signaling pathway;ko04810//Regulation of actin cytoskeleton;ko04510//Focal adhesion;ko04514//Cell adhesion molecules (CAMs);ko04512//ECM-receptor interaction;ko04640//Hematopoietic cell lineage	K06485;K06485;K06485;K06485;K06485;K06485	GO:0005887//integral component of plasma membrane;GO:0005924//cell-substrate adherens junction;GO:0044420//extracellular matrix component	GO:0005102//receptor binding	GO:0002376//immune system process;GO:0006357//regulation of transcription from RNA polymerase II promoter;GO:0022407//regulation of cell-cell adhesion;GO:0030031//cell projection assembly;GO:0031589//cell-substrate adhesion;GO:0035295//tube development;GO:0042325//regulation of phosphorylation;GO:0042475//odontogenesis of dentin-containing tooth;GO:0042981//regulation of apoptotic process;GO:0045…
MSTRG.15774.1	-	-	ncbi_102265941	0.992762	21	18	3	miR-330-y|novel-m0357-3p|novel-m0470-5p	0.0261884	ITGA6	integrin alpha-6	Environmental Information Processing;Cellular Processes;Cellular Processes;Environmental Information Processing;Environmental Information Processing;Organismal Systems	Signal transduction;Cell motility;Cellular community - eukaryotes;Signaling molecules and interaction;Signaling molecules and interaction;Immune system	ko04151//PI3K-Akt signaling pathway;ko04810//Regulation of actin cytoskeleton;ko04510//Focal adhesion;ko04514//Cell adhesion molecules (CAMs);ko04512//ECM-receptor interaction;ko04640//Hematopoietic cell lineage	K06485;K06485;K06485;K06485;K06485;K06485	GO:0005887//integral component of plasma membrane;GO:0005924//cell-substrate adherens junction;GO:0044420//extracellular matrix component	GO:0005102//receptor binding	GO:0002376//immune system process;GO:0006357//regulation of transcription from RNA polymerase II promoter;GO:0022407//regulation of cell-cell adhesion;GO:0030031//cell projection assembly;GO:0031589//cell-substrate adhesion;GO:0035295//tube development;GO:0042325//regulation of phosphorylation;GO:0042475//odontogenesis of dentin-containing tooth;GO:0042981//regulation of apoptotic process;GO:0045…
MSTRG.15850.1	-	-	ncbi_102265941	0.998525	22	18	3	miR-214-y|novel-m0320-3p|novel-m0413-3p	0.0297082	ITGA6	integrin alpha-6	Environmental Information Processing;Cellular Processes;Cellular Processes;Environmental Information Processing;Environmental Information Processing;Organismal Systems	Signal transduction;Cell motility;Cellular community - eukaryotes;Signaling molecules and interaction;Signaling molecules and interaction;Immune system	ko04151//PI3K-Akt signaling pathway;ko04810//Regulation of actin cytoskeleton;ko04510//Focal adhesion;ko04514//Cell adhesion molecules (CAMs);ko04512//ECM-receptor interaction;ko04640//Hematopoietic cell lineage	K06485;K06485;K06485;K06485;K06485;K06485	GO:0005887//integral component of plasma membrane;GO:0005924//cell-substrate adherens junction;GO:0044420//extracellular matrix component	GO:0005102//receptor binding	GO:0002376//immune system process;GO:0006357//regulation of transcription from RNA polymerase II promoter;GO:0022407//regulation of cell-cell adhesion;GO:0030031//cell projection assembly;GO:0031589//cell-substrate adhesion;GO:0035295//tube development;GO:0042325//regulation of phosphorylation;GO:0042475//odontogenesis of dentin-containing tooth;GO:0042981//regulation of apoptotic process;GO:0045…
MSTRG.15908.1	-	-	ncbi_102265941	0.923268	8	18	2	novel-m0070-3p|novel-m0470-5p	0.0246335	ITGA6	integrin alpha-6	Environmental Information Processing;Cellular Processes;Cellular Processes;Environmental Information Processing;Environmental Information Processing;Organismal Systems	Signal transduction;Cell motility;Cellular community - eukaryotes;Signaling molecules and interaction;Signaling molecules and interaction;Immune system	ko04151//PI3K-Akt signaling pathway;ko04810//Regulation of actin cytoskeleton;ko04510//Focal adhesion;ko04514//Cell adhesion molecules (CAMs);ko04512//ECM-receptor interaction;ko04640//Hematopoietic cell lineage	K06485;K06485;K06485;K06485;K06485;K06485	GO:0005887//integral component of plasma membrane;GO:0005924//cell-substrate adherens junction;GO:0044420//extracellular matrix component	GO:0005102//receptor binding	GO:0002376//immune system process;GO:0006357//regulation of transcription from RNA polymerase II promoter;GO:0022407//regulation of cell-cell adhesion;GO:0030031//cell projection assembly;GO:0031589//cell-substrate adhesion;GO:0035295//tube development;GO:0042325//regulation of phosphorylation;GO:0042475//odontogenesis of dentin-containing tooth;GO:0042981//regulation of apoptotic process;GO:0045…
MSTRG.16310.1	-	-	ncbi_102265941	0.975399	11	18	3	miR-2284-y|miR-296-y|novel-m0289-5p	0.00398855	ITGA6	integrin alpha-6	Environmental Information Processing;Cellular Processes;Cellular Processes;Environmental Information Processing;Environmental Information Processing;Organismal Systems	Signal transduction;Cell motility;Cellular community - eukaryotes;Signaling molecules and interaction;Signaling molecules and interaction;Immune system	ko04151//PI3K-Akt signaling pathway;ko04810//Regulation of actin cytoskeleton;ko04510//Focal adhesion;ko04514//Cell adhesion molecules (CAMs);ko04512//ECM-receptor interaction;ko04640//Hematopoietic cell lineage	K06485;K06485;K06485;K06485;K06485;K06485	GO:0005887//integral component of plasma membrane;GO:0005924//cell-substrate adherens junction;GO:0044420//extracellular matrix component	GO:0005102//receptor binding	GO:0002376//immune system process;GO:0006357//regulation of transcription from RNA polymerase II promoter;GO:0022407//regulation of cell-cell adhesion;GO:0030031//cell projection assembly;GO:0031589//cell-substrate adhesion;GO:0035295//tube development;GO:0042325//regulation of phosphorylation;GO:0042475//odontogenesis of dentin-containing tooth;GO:0042981//regulation of apoptotic process;GO:0045…
MSTRG.17143.1	-	-	ncbi_102265941	0.999372	44	18	4	novel-m0191-3p|novel-m0357-3p|novel-m0413-3p|novel-m0663-5p	0.0457739	ITGA6	integrin alpha-6	Environmental Information Processing;Cellular Processes;Cellular Processes;Environmental Information Processing;Environmental Information Processing;Organismal Systems	Signal transduction;Cell motility;Cellular community - eukaryotes;Signaling molecules and interaction;Signaling molecules and interaction;Immune system	ko04151//PI3K-Akt signaling pathway;ko04810//Regulation of actin cytoskeleton;ko04510//Focal adhesion;ko04514//Cell adhesion molecules (CAMs);ko04512//ECM-receptor interaction;ko04640//Hematopoietic cell lineage	K06485;K06485;K06485;K06485;K06485;K06485	GO:0005887//integral component of plasma membrane;GO:0005924//cell-substrate adherens junction;GO:0044420//extracellular matrix component	GO:0005102//receptor binding	GO:0002376//immune system process;GO:0006357//regulation of transcription from RNA polymerase II promoter;GO:0022407//regulation of cell-cell adhesion;GO:0030031//cell projection assembly;GO:0031589//cell-substrate adhesion;GO:0035295//tube development;GO:0042325//regulation of phosphorylation;GO:0042475//odontogenesis of dentin-containing tooth;GO:0042981//regulation of apoptotic process;GO:0045…
MSTRG.17153.1	-	-	ncbi_102265941	0.983183	35	18	4	miR-140-y|miR-2284-y|novel-m0191-3p|novel-m0411-5p	0.0212972	ITGA6	integrin alpha-6	Environmental Information Processing;Cellular Processes;Cellular Processes;Environmental Information Processing;Environmental Information Processing;Organismal Systems	Signal transduction;Cell motility;Cellular community - eukaryotes;Signaling molecules and interaction;Signaling molecules and interaction;Immune system	ko04151//PI3K-Akt signaling pathway;ko04810//Regulation of actin cytoskeleton;ko04510//Focal adhesion;ko04514//Cell adhesion molecules (CAMs);ko04512//ECM-receptor interaction;ko04640//Hematopoietic cell lineage	K06485;K06485;K06485;K06485;K06485;K06485	GO:0005887//integral component of plasma membrane;GO:0005924//cell-substrate adherens junction;GO:0044420//extracellular matrix component	GO:0005102//receptor binding	GO:0002376//immune system process;GO:0006357//regulation of transcription from RNA polymerase II promoter;GO:0022407//regulation of cell-cell adhesion;GO:0030031//cell projection assembly;GO:0031589//cell-substrate adhesion;GO:0035295//tube development;GO:0042325//regulation of phosphorylation;GO:0042475//odontogenesis of dentin-containing tooth;GO:0042981//regulation of apoptotic process;GO:0045…
MSTRG.17464.1	-	-	ncbi_102265941	0.991808	7	18	2	miR-2366-y|novel-m0413-3p	0.018835	ITGA6	integrin alpha-6	Environmental Information Processing;Cellular Processes;Cellular Processes;Environmental Information Processing;Environmental Information Processing;Organismal Systems	Signal transduction;Cell motility;Cellular community - eukaryotes;Signaling molecules and interaction;Signaling molecules and interaction;Immune system	ko04151//PI3K-Akt signaling pathway;ko04810//Regulation of actin cytoskeleton;ko04510//Focal adhesion;ko04514//Cell adhesion molecules (CAMs);ko04512//ECM-receptor interaction;ko04640//Hematopoietic cell lineage	K06485;K06485;K06485;K06485;K06485;K06485	GO:0005887//integral component of plasma membrane;GO:0005924//cell-substrate adherens junction;GO:0044420//extracellular matrix component	GO:0005102//receptor binding	GO:0002376//immune system process;GO:0006357//regulation of transcription from RNA polymerase II promoter;GO:0022407//regulation of cell-cell adhesion;GO:0030031//cell projection assembly;GO:0031589//cell-substrate adhesion;GO:0035295//tube development;GO:0042325//regulation of phosphorylation;GO:0042475//odontogenesis of dentin-containing tooth;GO:0042981//regulation of apoptotic process;GO:0045…
MSTRG.17710.1	-	-	ncbi_102265941	0.993733	31	18	4	miR-140-y|miR-2400-y|novel-m0289-5p|novel-m0411-5p	0.0139077	ITGA6	integrin alpha-6	Environmental Information Processing;Cellular Processes;Cellular Processes;Environmental Information Processing;Environmental Information Processing;Organismal Systems	Signal transduction;Cell motility;Cellular community - eukaryotes;Signaling molecules and interaction;Signaling molecules and interaction;Immune system	ko04151//PI3K-Akt signaling pathway;ko04810//Regulation of actin cytoskeleton;ko04510//Focal adhesion;ko04514//Cell adhesion molecules (CAMs);ko04512//ECM-receptor interaction;ko04640//Hematopoietic cell lineage	K06485;K06485;K06485;K06485;K06485;K06485	GO:0005887//integral component of plasma membrane;GO:0005924//cell-substrate adherens junction;GO:0044420//extracellular matrix component	GO:0005102//receptor binding	GO:0002376//immune system process;GO:0006357//regulation of transcription from RNA polymerase II promoter;GO:0022407//regulation of cell-cell adhesion;GO:0030031//cell projection assembly;GO:0031589//cell-substrate adhesion;GO:0035295//tube development;GO:0042325//regulation of phosphorylation;GO:0042475//odontogenesis of dentin-containing tooth;GO:0042981//regulation of apoptotic process;GO:0045…
MSTRG.18266.1	-	-	ncbi_102265941	0.982389	27	18	4	miR-2366-y|miR-330-y|novel-m0411-5p|novel-m0470-5p	0.00842836	ITGA6	integrin alpha-6	Environmental Information Processing;Cellular Processes;Cellular Processes;Environmental Information Processing;Environmental Information Processing;Organismal Systems	Signal transduction;Cell motility;Cellular community - eukaryotes;Signaling molecules and interaction;Signaling molecules and interaction;Immune system	ko04151//PI3K-Akt signaling pathway;ko04810//Regulation of actin cytoskeleton;ko04510//Focal adhesion;ko04514//Cell adhesion molecules (CAMs);ko04512//ECM-receptor interaction;ko04640//Hematopoietic cell lineage	K06485;K06485;K06485;K06485;K06485;K06485	GO:0005887//integral component of plasma membrane;GO:0005924//cell-substrate adherens junction;GO:0044420//extracellular matrix component	GO:0005102//receptor binding	GO:0002376//immune system process;GO:0006357//regulation of transcription from RNA polymerase II promoter;GO:0022407//regulation of cell-cell adhesion;GO:0030031//cell projection assembly;GO:0031589//cell-substrate adhesion;GO:0035295//tube development;GO:0042325//regulation of phosphorylation;GO:0042475//odontogenesis of dentin-containing tooth;GO:0042981//regulation of apoptotic process;GO:0045…
MSTRG.1896.3	reverse transcriptase-like [Bos taurus]	-	ncbi_102265941	0.931393	21	18	5	miR-2284-y|miR-2366-y|miR-296-y|novel-m0357-3p|novel-m0411-5p	0.000288675	ITGA6	integrin alpha-6	Environmental Information Processing;Cellular Processes;Cellular Processes;Environmental Information Processing;Environmental Information Processing;Organismal Systems	Signal transduction;Cell motility;Cellular community - eukaryotes;Signaling molecules and interaction;Signaling molecules and interaction;Immune system	ko04151//PI3K-Akt signaling pathway;ko04810//Regulation of actin cytoskeleton;ko04510//Focal adhesion;ko04514//Cell adhesion molecules (CAMs);ko04512//ECM-receptor interaction;ko04640//Hematopoietic cell lineage	K06485;K06485;K06485;K06485;K06485;K06485	GO:0005887//integral component of plasma membrane;GO:0005924//cell-substrate adherens junction;GO:0044420//extracellular matrix component	GO:0005102//receptor binding	GO:0002376//immune system process;GO:0006357//regulation of transcription from RNA polymerase II promoter;GO:0022407//regulation of cell-cell adhesion;GO:0030031//cell projection assembly;GO:0031589//cell-substrate adhesion;GO:0035295//tube development;GO:0042325//regulation of phosphorylation;GO:0042475//odontogenesis of dentin-containing tooth;GO:0042981//regulation of apoptotic process;GO:0045…
MSTRG.2155.1	-	-	ncbi_102265941	0.996638	52	18	5	miR-140-y|miR-2366-y|miR-296-y|novel-m0411-5p|novel-m0413-3p	0.0195899	ITGA6	integrin alpha-6	Environmental Information Processing;Cellular Processes;Cellular Processes;Environmental Information Processing;Environmental Information Processing;Organismal Systems	Signal transduction;Cell motility;Cellular community - eukaryotes;Signaling molecules and interaction;Signaling molecules and interaction;Immune system	ko04151//PI3K-Akt signaling pathway;ko04810//Regulation of actin cytoskeleton;ko04510//Focal adhesion;ko04514//Cell adhesion molecules (CAMs);ko04512//ECM-receptor interaction;ko04640//Hematopoietic cell lineage	K06485;K06485;K06485;K06485;K06485;K06485	GO:0005887//integral component of plasma membrane;GO:0005924//cell-substrate adherens junction;GO:0044420//extracellular matrix component	GO:0005102//receptor binding	GO:0002376//immune system process;GO:0006357//regulation of transcription from RNA polymerase II promoter;GO:0022407//regulation of cell-cell adhesion;GO:0030031//cell projection assembly;GO:0031589//cell-substrate adhesion;GO:0035295//tube development;GO:0042325//regulation of phosphorylation;GO:0042475//odontogenesis of dentin-containing tooth;GO:0042981//regulation of apoptotic process;GO:0045…
MSTRG.2661.1	-	-	ncbi_102265941	0.957515	16	18	3	miR-140-y|miR-2284-y|miR-2400-y	0.0122172	ITGA6	integrin alpha-6	Environmental Information Processing;Cellular Processes;Cellular Processes;Environmental Information Processing;Environmental Information Processing;Organismal Systems	Signal transduction;Cell motility;Cellular community - eukaryotes;Signaling molecules and interaction;Signaling molecules and interaction;Immune system	ko04151//PI3K-Akt signaling pathway;ko04810//Regulation of actin cytoskeleton;ko04510//Focal adhesion;ko04514//Cell adhesion molecules (CAMs);ko04512//ECM-receptor interaction;ko04640//Hematopoietic cell lineage	K06485;K06485;K06485;K06485;K06485;K06485	GO:0005887//integral component of plasma membrane;GO:0005924//cell-substrate adherens junction;GO:0044420//extracellular matrix component	GO:0005102//receptor binding	GO:0002376//immune system process;GO:0006357//regulation of transcription from RNA polymerase II promoter;GO:0022407//regulation of cell-cell adhesion;GO:0030031//cell projection assembly;GO:0031589//cell-substrate adhesion;GO:0035295//tube development;GO:0042325//regulation of phosphorylation;GO:0042475//odontogenesis of dentin-containing tooth;GO:0042981//regulation of apoptotic process;GO:0045…
MSTRG.3018.1	-	-	ncbi_102265941	0.988548	40	18	4	miR-140-y|miR-6240-x|novel-m0070-3p|novel-m0357-3p	0.033497	ITGA6	integrin alpha-6	Environmental Information Processing;Cellular Processes;Cellular Processes;Environmental Information Processing;Environmental Information Processing;Organismal Systems	Signal transduction;Cell motility;Cellular community - eukaryotes;Signaling molecules and interaction;Signaling molecules and interaction;Immune system	ko04151//PI3K-Akt signaling pathway;ko04810//Regulation of actin cytoskeleton;ko04510//Focal adhesion;ko04514//Cell adhesion molecules (CAMs);ko04512//ECM-receptor interaction;ko04640//Hematopoietic cell lineage	K06485;K06485;K06485;K06485;K06485;K06485	GO:0005887//integral component of plasma membrane;GO:0005924//cell-substrate adherens junction;GO:0044420//extracellular matrix component	GO:0005102//receptor binding	GO:0002376//immune system process;GO:0006357//regulation of transcription from RNA polymerase II promoter;GO:0022407//regulation of cell-cell adhesion;GO:0030031//cell projection assembly;GO:0031589//cell-substrate adhesion;GO:0035295//tube development;GO:0042325//regulation of phosphorylation;GO:0042475//odontogenesis of dentin-containing tooth;GO:0042981//regulation of apoptotic process;GO:0045…
MSTRG.3042.3	-	-	ncbi_102265941	0.996998	23	18	4	miR-140-y|miR-2400-y|miR-6240-x|novel-m0289-5p	0.0046198	ITGA6	integrin alpha-6	Environmental Information Processing;Cellular Processes;Cellular Processes;Environmental Information Processing;Environmental Information Processing;Organismal Systems	Signal transduction;Cell motility;Cellular community - eukaryotes;Signaling molecules and interaction;Signaling molecules and interaction;Immune system	ko04151//PI3K-Akt signaling pathway;ko04810//Regulation of actin cytoskeleton;ko04510//Focal adhesion;ko04514//Cell adhesion molecules (CAMs);ko04512//ECM-receptor interaction;ko04640//Hematopoietic cell lineage	K06485;K06485;K06485;K06485;K06485;K06485	GO:0005887//integral component of plasma membrane;GO:0005924//cell-substrate adherens junction;GO:0044420//extracellular matrix component	GO:0005102//receptor binding	GO:0002376//immune system process;GO:0006357//regulation of transcription from RNA polymerase II promoter;GO:0022407//regulation of cell-cell adhesion;GO:0030031//cell projection assembly;GO:0031589//cell-substrate adhesion;GO:0035295//tube development;GO:0042325//regulation of phosphorylation;GO:0042475//odontogenesis of dentin-containing tooth;GO:0042981//regulation of apoptotic process;GO:0045…
MSTRG.311.1	-	-	ncbi_102265941	0.962882	20	18	3	miR-11987-x|novel-m0289-5p|novel-m0663-5p	0.0229121	ITGA6	integrin alpha-6	Environmental Information Processing;Cellular Processes;Cellular Processes;Environmental Information Processing;Environmental Information Processing;Organismal Systems	Signal transduction;Cell motility;Cellular community - eukaryotes;Signaling molecules and interaction;Signaling molecules and interaction;Immune system	ko04151//PI3K-Akt signaling pathway;ko04810//Regulation of actin cytoskeleton;ko04510//Focal adhesion;ko04514//Cell adhesion molecules (CAMs);ko04512//ECM-receptor interaction;ko04640//Hematopoietic cell lineage	K06485;K06485;K06485;K06485;K06485;K06485	GO:0005887//integral component of plasma membrane;GO:0005924//cell-substrate adherens junction;GO:0044420//extracellular matrix component	GO:0005102//receptor binding	GO:0002376//immune system process;GO:0006357//regulation of transcription from RNA polymerase II promoter;GO:0022407//regulation of cell-cell adhesion;GO:0030031//cell projection assembly;GO:0031589//cell-substrate adhesion;GO:0035295//tube development;GO:0042325//regulation of phosphorylation;GO:0042475//odontogenesis of dentin-containing tooth;GO:0042981//regulation of apoptotic process;GO:0045…
MSTRG.3985.1	-	-	ncbi_102265941	0.995855	9	18	3	miR-214-y|miR-2400-y|novel-m0191-3p	0.0021156	ITGA6	integrin alpha-6	Environmental Information Processing;Cellular Processes;Cellular Processes;Environmental Information Processing;Environmental Information Processing;Organismal Systems	Signal transduction;Cell motility;Cellular community - eukaryotes;Signaling molecules and interaction;Signaling molecules and interaction;Immune system	ko04151//PI3K-Akt signaling pathway;ko04810//Regulation of actin cytoskeleton;ko04510//Focal adhesion;ko04514//Cell adhesion molecules (CAMs);ko04512//ECM-receptor interaction;ko04640//Hematopoietic cell lineage	K06485;K06485;K06485;K06485;K06485;K06485	GO:0005887//integral component of plasma membrane;GO:0005924//cell-substrate adherens junction;GO:0044420//extracellular matrix component	GO:0005102//receptor binding	GO:0002376//immune system process;GO:0006357//regulation of transcription from RNA polymerase II promoter;GO:0022407//regulation of cell-cell adhesion;GO:0030031//cell projection assembly;GO:0031589//cell-substrate adhesion;GO:0035295//tube development;GO:0042325//regulation of phosphorylation;GO:0042475//odontogenesis of dentin-containing tooth;GO:0042981//regulation of apoptotic process;GO:0045…
MSTRG.4439.1	-	-	ncbi_102265941	0.996886	66	18	8	miR-2284-y|miR-2366-y|miR-296-y|miR-330-y|novel-m0320-3p|novel-m0357-3p|novel-m0470-5p|novel-m0663-5p	0.000428619	ITGA6	integrin alpha-6	Environmental Information Processing;Cellular Processes;Cellular Processes;Environmental Information Processing;Environmental Information Processing;Organismal Systems	Signal transduction;Cell motility;Cellular community - eukaryotes;Signaling molecules and interaction;Signaling molecules and interaction;Immune system	ko04151//PI3K-Akt signaling pathway;ko04810//Regulation of actin cytoskeleton;ko04510//Focal adhesion;ko04514//Cell adhesion molecules (CAMs);ko04512//ECM-receptor interaction;ko04640//Hematopoietic cell lineage	K06485;K06485;K06485;K06485;K06485;K06485	GO:0005887//integral component of plasma membrane;GO:0005924//cell-substrate adherens junction;GO:0044420//extracellular matrix component	GO:0005102//receptor binding	GO:0002376//immune system process;GO:0006357//regulation of transcription from RNA polymerase II promoter;GO:0022407//regulation of cell-cell adhesion;GO:0030031//cell projection assembly;GO:0031589//cell-substrate adhesion;GO:0035295//tube development;GO:0042325//regulation of phosphorylation;GO:0042475//odontogenesis of dentin-containing tooth;GO:0042981//regulation of apoptotic process;GO:0045…
MSTRG.4752.2	-	-	ncbi_102265941	0.996706	40	18	5	miR-2284-y|miR-2366-y|novel-m0289-5p|novel-m0413-3p|novel-m0663-5p	0.0063481	ITGA6	integrin alpha-6	Environmental Information Processing;Cellular Processes;Cellular Processes;Environmental Information Processing;Environmental Information Processing;Organismal Systems	Signal transduction;Cell motility;Cellular community - eukaryotes;Signaling molecules and interaction;Signaling molecules and interaction;Immune system	ko04151//PI3K-Akt signaling pathway;ko04810//Regulation of actin cytoskeleton;ko04510//Focal adhesion;ko04514//Cell adhesion molecules (CAMs);ko04512//ECM-receptor interaction;ko04640//Hematopoietic cell lineage	K06485;K06485;K06485;K06485;K06485;K06485	GO:0005887//integral component of plasma membrane;GO:0005924//cell-substrate adherens junction;GO:0044420//extracellular matrix component	GO:0005102//receptor binding	GO:0002376//immune system process;GO:0006357//regulation of transcription from RNA polymerase II promoter;GO:0022407//regulation of cell-cell adhesion;GO:0030031//cell projection assembly;GO:0031589//cell-substrate adhesion;GO:0035295//tube development;GO:0042325//regulation of phosphorylation;GO:0042475//odontogenesis of dentin-containing tooth;GO:0042981//regulation of apoptotic process;GO:0045…
MSTRG.5379.2	-	-	ncbi_102265941	0.958576	8	18	2	miR-2400-y|novel-m0357-3p	0.0246335	ITGA6	integrin alpha-6	Environmental Information Processing;Cellular Processes;Cellular Processes;Environmental Information Processing;Environmental Information Processing;Organismal Systems	Signal transduction;Cell motility;Cellular community - eukaryotes;Signaling molecules and interaction;Signaling molecules and interaction;Immune system	ko04151//PI3K-Akt signaling pathway;ko04810//Regulation of actin cytoskeleton;ko04510//Focal adhesion;ko04514//Cell adhesion molecules (CAMs);ko04512//ECM-receptor interaction;ko04640//Hematopoietic cell lineage	K06485;K06485;K06485;K06485;K06485;K06485	GO:0005887//integral component of plasma membrane;GO:0005924//cell-substrate adherens junction;GO:0044420//extracellular matrix component	GO:0005102//receptor binding	GO:0002376//immune system process;GO:0006357//regulation of transcription from RNA polymerase II promoter;GO:0022407//regulation of cell-cell adhesion;GO:0030031//cell projection assembly;GO:0031589//cell-substrate adhesion;GO:0035295//tube development;GO:0042325//regulation of phosphorylation;GO:0042475//odontogenesis of dentin-containing tooth;GO:0042981//regulation of apoptotic process;GO:0045…
MSTRG.5836.1	-	-	ncbi_102265941	0.995493	24	18	3	miR-11987-x|miR-2400-y|novel-m0411-5p	0.0374773	ITGA6	integrin alpha-6	Environmental Information Processing;Cellular Processes;Cellular Processes;Environmental Information Processing;Environmental Information Processing;Organismal Systems	Signal transduction;Cell motility;Cellular community - eukaryotes;Signaling molecules and interaction;Signaling molecules and interaction;Immune system	ko04151//PI3K-Akt signaling pathway;ko04810//Regulation of actin cytoskeleton;ko04510//Focal adhesion;ko04514//Cell adhesion molecules (CAMs);ko04512//ECM-receptor interaction;ko04640//Hematopoietic cell lineage	K06485;K06485;K06485;K06485;K06485;K06485	GO:0005887//integral component of plasma membrane;GO:0005924//cell-substrate adherens junction;GO:0044420//extracellular matrix component	GO:0005102//receptor binding	GO:0002376//immune system process;GO:0006357//regulation of transcription from RNA polymerase II promoter;GO:0022407//regulation of cell-cell adhesion;GO:0030031//cell projection assembly;GO:0031589//cell-substrate adhesion;GO:0035295//tube development;GO:0042325//regulation of phosphorylation;GO:0042475//odontogenesis of dentin-containing tooth;GO:0042981//regulation of apoptotic process;GO:0045…
MSTRG.5838.1	-	-	ncbi_102265941	0.989362	31	18	4	novel-m0070-3p|novel-m0191-3p|novel-m0357-3p|novel-m0411-5p	0.0139077	ITGA6	integrin alpha-6	Environmental Information Processing;Cellular Processes;Cellular Processes;Environmental Information Processing;Environmental Information Processing;Organismal Systems	Signal transduction;Cell motility;Cellular community - eukaryotes;Signaling molecules and interaction;Signaling molecules and interaction;Immune system	ko04151//PI3K-Akt signaling pathway;ko04810//Regulation of actin cytoskeleton;ko04510//Focal adhesion;ko04514//Cell adhesion molecules (CAMs);ko04512//ECM-receptor interaction;ko04640//Hematopoietic cell lineage	K06485;K06485;K06485;K06485;K06485;K06485	GO:0005887//integral component of plasma membrane;GO:0005924//cell-substrate adherens junction;GO:0044420//extracellular matrix component	GO:0005102//receptor binding	GO:0002376//immune system process;GO:0006357//regulation of transcription from RNA polymerase II promoter;GO:0022407//regulation of cell-cell adhesion;GO:0030031//cell projection assembly;GO:0031589//cell-substrate adhesion;GO:0035295//tube development;GO:0042325//regulation of phosphorylation;GO:0042475//odontogenesis of dentin-containing tooth;GO:0042981//regulation of apoptotic process;GO:0045…
MSTRG.5851.1	-	-	ncbi_102265941	0.992697	21	18	3	novel-m0070-3p|novel-m0191-3p|novel-m0357-3p	0.0261884	ITGA6	integrin alpha-6	Environmental Information Processing;Cellular Processes;Cellular Processes;Environmental Information Processing;Environmental Information Processing;Organismal Systems	Signal transduction;Cell motility;Cellular community - eukaryotes;Signaling molecules and interaction;Signaling molecules and interaction;Immune system	ko04151//PI3K-Akt signaling pathway;ko04810//Regulation of actin cytoskeleton;ko04510//Focal adhesion;ko04514//Cell adhesion molecules (CAMs);ko04512//ECM-receptor interaction;ko04640//Hematopoietic cell lineage	K06485;K06485;K06485;K06485;K06485;K06485	GO:0005887//integral component of plasma membrane;GO:0005924//cell-substrate adherens junction;GO:0044420//extracellular matrix component	GO:0005102//receptor binding	GO:0002376//immune system process;GO:0006357//regulation of transcription from RNA polymerase II promoter;GO:0022407//regulation of cell-cell adhesion;GO:0030031//cell projection assembly;GO:0031589//cell-substrate adhesion;GO:0035295//tube development;GO:0042325//regulation of phosphorylation;GO:0042475//odontogenesis of dentin-containing tooth;GO:0042981//regulation of apoptotic process;GO:0045…
MSTRG.6125.1	-	-	ncbi_102265941	0.99206	7	18	2	miR-6240-x|novel-m0070-3p	0.018835	ITGA6	integrin alpha-6	Environmental Information Processing;Cellular Processes;Cellular Processes;Environmental Information Processing;Environmental Information Processing;Organismal Systems	Signal transduction;Cell motility;Cellular community - eukaryotes;Signaling molecules and interaction;Signaling molecules and interaction;Immune system	ko04151//PI3K-Akt signaling pathway;ko04810//Regulation of actin cytoskeleton;ko04510//Focal adhesion;ko04514//Cell adhesion molecules (CAMs);ko04512//ECM-receptor interaction;ko04640//Hematopoietic cell lineage	K06485;K06485;K06485;K06485;K06485;K06485	GO:0005887//integral component of plasma membrane;GO:0005924//cell-substrate adherens junction;GO:0044420//extracellular matrix component	GO:0005102//receptor binding	GO:0002376//immune system process;GO:0006357//regulation of transcription from RNA polymerase II promoter;GO:0022407//regulation of cell-cell adhesion;GO:0030031//cell projection assembly;GO:0031589//cell-substrate adhesion;GO:0035295//tube development;GO:0042325//regulation of phosphorylation;GO:0042475//odontogenesis of dentin-containing tooth;GO:0042981//regulation of apoptotic process;GO:0045…
MSTRG.6168.1	-	-	ncbi_102265941	0.937296	15	18	3	miR-11987-x|novel-m0413-3p|novel-m0663-5p	0.0101322	ITGA6	integrin alpha-6	Environmental Information Processing;Cellular Processes;Cellular Processes;Environmental Information Processing;Environmental Information Processing;Organismal Systems	Signal transduction;Cell motility;Cellular community - eukaryotes;Signaling molecules and interaction;Signaling molecules and interaction;Immune system	ko04151//PI3K-Akt signaling pathway;ko04810//Regulation of actin cytoskeleton;ko04510//Focal adhesion;ko04514//Cell adhesion molecules (CAMs);ko04512//ECM-receptor interaction;ko04640//Hematopoietic cell lineage	K06485;K06485;K06485;K06485;K06485;K06485	GO:0005887//integral component of plasma membrane;GO:0005924//cell-substrate adherens junction;GO:0044420//extracellular matrix component	GO:0005102//receptor binding	GO:0002376//immune system process;GO:0006357//regulation of transcription from RNA polymerase II promoter;GO:0022407//regulation of cell-cell adhesion;GO:0030031//cell projection assembly;GO:0031589//cell-substrate adhesion;GO:0035295//tube development;GO:0042325//regulation of phosphorylation;GO:0042475//odontogenesis of dentin-containing tooth;GO:0042981//regulation of apoptotic process;GO:0045…
MSTRG.6176.1	-	-	ncbi_102265941	0.944056	10	18	2	miR-140-y|miR-214-y	0.0380938	ITGA6	integrin alpha-6	Environmental Information Processing;Cellular Processes;Cellular Processes;Environmental Information Processing;Environmental Information Processing;Organismal Systems	Signal transduction;Cell motility;Cellular community - eukaryotes;Signaling molecules and interaction;Signaling molecules and interaction;Immune system	ko04151//PI3K-Akt signaling pathway;ko04810//Regulation of actin cytoskeleton;ko04510//Focal adhesion;ko04514//Cell adhesion molecules (CAMs);ko04512//ECM-receptor interaction;ko04640//Hematopoietic cell lineage	K06485;K06485;K06485;K06485;K06485;K06485	GO:0005887//integral component of plasma membrane;GO:0005924//cell-substrate adherens junction;GO:0044420//extracellular matrix component	GO:0005102//receptor binding	GO:0002376//immune system process;GO:0006357//regulation of transcription from RNA polymerase II promoter;GO:0022407//regulation of cell-cell adhesion;GO:0030031//cell projection assembly;GO:0031589//cell-substrate adhesion;GO:0035295//tube development;GO:0042325//regulation of phosphorylation;GO:0042475//odontogenesis of dentin-containing tooth;GO:0042981//regulation of apoptotic process;GO:0045…
MSTRG.6538.1	-	-	ncbi_102265941	0.995696	49	18	5	miR-140-y|novel-m0070-3p|novel-m0191-3p|novel-m0413-3p|novel-m0470-5p	0.0152915	ITGA6	integrin alpha-6	Environmental Information Processing;Cellular Processes;Cellular Processes;Environmental Information Processing;Environmental Information Processing;Organismal Systems	Signal transduction;Cell motility;Cellular community - eukaryotes;Signaling molecules and interaction;Signaling molecules and interaction;Immune system	ko04151//PI3K-Akt signaling pathway;ko04810//Regulation of actin cytoskeleton;ko04510//Focal adhesion;ko04514//Cell adhesion molecules (CAMs);ko04512//ECM-receptor interaction;ko04640//Hematopoietic cell lineage	K06485;K06485;K06485;K06485;K06485;K06485	GO:0005887//integral component of plasma membrane;GO:0005924//cell-substrate adherens junction;GO:0044420//extracellular matrix component	GO:0005102//receptor binding	GO:0002376//immune system process;GO:0006357//regulation of transcription from RNA polymerase II promoter;GO:0022407//regulation of cell-cell adhesion;GO:0030031//cell projection assembly;GO:0031589//cell-substrate adhesion;GO:0035295//tube development;GO:0042325//regulation of phosphorylation;GO:0042475//odontogenesis of dentin-containing tooth;GO:0042981//regulation of apoptotic process;GO:0045…
MSTRG.6894.2	-	-	ncbi_102265941	0.961154	44	18	4	novel-m0289-5p|novel-m0411-5p|novel-m0413-3p|novel-m0663-5p	0.0457739	ITGA6	integrin alpha-6	Environmental Information Processing;Cellular Processes;Cellular Processes;Environmental Information Processing;Environmental Information Processing;Organismal Systems	Signal transduction;Cell motility;Cellular community - eukaryotes;Signaling molecules and interaction;Signaling molecules and interaction;Immune system	ko04151//PI3K-Akt signaling pathway;ko04810//Regulation of actin cytoskeleton;ko04510//Focal adhesion;ko04514//Cell adhesion molecules (CAMs);ko04512//ECM-receptor interaction;ko04640//Hematopoietic cell lineage	K06485;K06485;K06485;K06485;K06485;K06485	GO:0005887//integral component of plasma membrane;GO:0005924//cell-substrate adherens junction;GO:0044420//extracellular matrix component	GO:0005102//receptor binding	GO:0002376//immune system process;GO:0006357//regulation of transcription from RNA polymerase II promoter;GO:0022407//regulation of cell-cell adhesion;GO:0030031//cell projection assembly;GO:0031589//cell-substrate adhesion;GO:0035295//tube development;GO:0042325//regulation of phosphorylation;GO:0042475//odontogenesis of dentin-containing tooth;GO:0042981//regulation of apoptotic process;GO:0045…
MSTRG.7065.1	-	-	ncbi_102265941	0.9988	80	18	7	miR-11987-x|miR-140-y|miR-2284-y|novel-m0191-3p|novel-m0320-3p|novel-m0357-3p|novel-m0413-3p	0.00822279	ITGA6	integrin alpha-6	Environmental Information Processing;Cellular Processes;Cellular Processes;Environmental Information Processing;Environmental Information Processing;Organismal Systems	Signal transduction;Cell motility;Cellular community - eukaryotes;Signaling molecules and interaction;Signaling molecules and interaction;Immune system	ko04151//PI3K-Akt signaling pathway;ko04810//Regulation of actin cytoskeleton;ko04510//Focal adhesion;ko04514//Cell adhesion molecules (CAMs);ko04512//ECM-receptor interaction;ko04640//Hematopoietic cell lineage	K06485;K06485;K06485;K06485;K06485;K06485	GO:0005887//integral component of plasma membrane;GO:0005924//cell-substrate adherens junction;GO:0044420//extracellular matrix component	GO:0005102//receptor binding	GO:0002376//immune system process;GO:0006357//regulation of transcription from RNA polymerase II promoter;GO:0022407//regulation of cell-cell adhesion;GO:0030031//cell projection assembly;GO:0031589//cell-substrate adhesion;GO:0035295//tube development;GO:0042325//regulation of phosphorylation;GO:0042475//odontogenesis of dentin-containing tooth;GO:0042981//regulation of apoptotic process;GO:0045…
MSTRG.719.5	-	-	ncbi_102265941	0.983784	23	18	3	miR-214-y|miR-2284-y|miR-2366-y	0.0334714	ITGA6	integrin alpha-6	Environmental Information Processing;Cellular Processes;Cellular Processes;Environmental Information Processing;Environmental Information Processing;Organismal Systems	Signal transduction;Cell motility;Cellular community - eukaryotes;Signaling molecules and interaction;Signaling molecules and interaction;Immune system	ko04151//PI3K-Akt signaling pathway;ko04810//Regulation of actin cytoskeleton;ko04510//Focal adhesion;ko04514//Cell adhesion molecules (CAMs);ko04512//ECM-receptor interaction;ko04640//Hematopoietic cell lineage	K06485;K06485;K06485;K06485;K06485;K06485	GO:0005887//integral component of plasma membrane;GO:0005924//cell-substrate adherens junction;GO:0044420//extracellular matrix component	GO:0005102//receptor binding	GO:0002376//immune system process;GO:0006357//regulation of transcription from RNA polymerase II promoter;GO:0022407//regulation of cell-cell adhesion;GO:0030031//cell projection assembly;GO:0031589//cell-substrate adhesion;GO:0035295//tube development;GO:0042325//regulation of phosphorylation;GO:0042475//odontogenesis of dentin-containing tooth;GO:0042981//regulation of apoptotic process;GO:0045…
MSTRG.7288.1	-	-	ncbi_102265941	0.998538	22	18	3	miR-214-y|miR-2284-y|miR-2400-y	0.0297082	ITGA6	integrin alpha-6	Environmental Information Processing;Cellular Processes;Cellular Processes;Environmental Information Processing;Environmental Information Processing;Organismal Systems	Signal transduction;Cell motility;Cellular community - eukaryotes;Signaling molecules and interaction;Signaling molecules and interaction;Immune system	ko04151//PI3K-Akt signaling pathway;ko04810//Regulation of actin cytoskeleton;ko04510//Focal adhesion;ko04514//Cell adhesion molecules (CAMs);ko04512//ECM-receptor interaction;ko04640//Hematopoietic cell lineage	K06485;K06485;K06485;K06485;K06485;K06485	GO:0005887//integral component of plasma membrane;GO:0005924//cell-substrate adherens junction;GO:0044420//extracellular matrix component	GO:0005102//receptor binding	GO:0002376//immune system process;GO:0006357//regulation of transcription from RNA polymerase II promoter;GO:0022407//regulation of cell-cell adhesion;GO:0030031//cell projection assembly;GO:0031589//cell-substrate adhesion;GO:0035295//tube development;GO:0042325//regulation of phosphorylation;GO:0042475//odontogenesis of dentin-containing tooth;GO:0042981//regulation of apoptotic process;GO:0045…
MSTRG.8097.1	-	-	ncbi_102265941	0.975788	15	18	3	miR-214-y|miR-2366-y|novel-m0070-3p	0.0101322	ITGA6	integrin alpha-6	Environmental Information Processing;Cellular Processes;Cellular Processes;Environmental Information Processing;Environmental Information Processing;Organismal Systems	Signal transduction;Cell motility;Cellular community - eukaryotes;Signaling molecules and interaction;Signaling molecules and interaction;Immune system	ko04151//PI3K-Akt signaling pathway;ko04810//Regulation of actin cytoskeleton;ko04510//Focal adhesion;ko04514//Cell adhesion molecules (CAMs);ko04512//ECM-receptor interaction;ko04640//Hematopoietic cell lineage	K06485;K06485;K06485;K06485;K06485;K06485	GO:0005887//integral component of plasma membrane;GO:0005924//cell-substrate adherens junction;GO:0044420//extracellular matrix component	GO:0005102//receptor binding	GO:0002376//immune system process;GO:0006357//regulation of transcription from RNA polymerase II promoter;GO:0022407//regulation of cell-cell adhesion;GO:0030031//cell projection assembly;GO:0031589//cell-substrate adhesion;GO:0035295//tube development;GO:0042325//regulation of phosphorylation;GO:0042475//odontogenesis of dentin-containing tooth;GO:0042981//regulation of apoptotic process;GO:0045…
MSTRG.863.1	-	-	ncbi_102265941	0.969409	17	18	3	miR-214-y|novel-m0191-3p|novel-m0320-3p	0.014534	ITGA6	integrin alpha-6	Environmental Information Processing;Cellular Processes;Cellular Processes;Environmental Information Processing;Environmental Information Processing;Organismal Systems	Signal transduction;Cell motility;Cellular community - eukaryotes;Signaling molecules and interaction;Signaling molecules and interaction;Immune system	ko04151//PI3K-Akt signaling pathway;ko04810//Regulation of actin cytoskeleton;ko04510//Focal adhesion;ko04514//Cell adhesion molecules (CAMs);ko04512//ECM-receptor interaction;ko04640//Hematopoietic cell lineage	K06485;K06485;K06485;K06485;K06485;K06485	GO:0005887//integral component of plasma membrane;GO:0005924//cell-substrate adherens junction;GO:0044420//extracellular matrix component	GO:0005102//receptor binding	GO:0002376//immune system process;GO:0006357//regulation of transcription from RNA polymerase II promoter;GO:0022407//regulation of cell-cell adhesion;GO:0030031//cell projection assembly;GO:0031589//cell-substrate adhesion;GO:0035295//tube development;GO:0042325//regulation of phosphorylation;GO:0042475//odontogenesis of dentin-containing tooth;GO:0042981//regulation of apoptotic process;GO:0045…
MSTRG.8662.1	-	-	ncbi_102265941	0.998322	25	18	3	novel-m0357-3p|novel-m0470-5p|novel-m0663-5p	0.0417244	ITGA6	integrin alpha-6	Environmental Information Processing;Cellular Processes;Cellular Processes;Environmental Information Processing;Environmental Information Processing;Organismal Systems	Signal transduction;Cell motility;Cellular community - eukaryotes;Signaling molecules and interaction;Signaling molecules and interaction;Immune system	ko04151//PI3K-Akt signaling pathway;ko04810//Regulation of actin cytoskeleton;ko04510//Focal adhesion;ko04514//Cell adhesion molecules (CAMs);ko04512//ECM-receptor interaction;ko04640//Hematopoietic cell lineage	K06485;K06485;K06485;K06485;K06485;K06485	GO:0005887//integral component of plasma membrane;GO:0005924//cell-substrate adherens junction;GO:0044420//extracellular matrix component	GO:0005102//receptor binding	GO:0002376//immune system process;GO:0006357//regulation of transcription from RNA polymerase II promoter;GO:0022407//regulation of cell-cell adhesion;GO:0030031//cell projection assembly;GO:0031589//cell-substrate adhesion;GO:0035295//tube development;GO:0042325//regulation of phosphorylation;GO:0042475//odontogenesis of dentin-containing tooth;GO:0042981//regulation of apoptotic process;GO:0045…
MSTRG.872.1	-	-	ncbi_102265941	0.947118	15	18	3	miR-2400-y|miR-296-y|novel-m0070-3p	0.0101322	ITGA6	integrin alpha-6	Environmental Information Processing;Cellular Processes;Cellular Processes;Environmental Information Processing;Environmental Information Processing;Organismal Systems	Signal transduction;Cell motility;Cellular community - eukaryotes;Signaling molecules and interaction;Signaling molecules and interaction;Immune system	ko04151//PI3K-Akt signaling pathway;ko04810//Regulation of actin cytoskeleton;ko04510//Focal adhesion;ko04514//Cell adhesion molecules (CAMs);ko04512//ECM-receptor interaction;ko04640//Hematopoietic cell lineage	K06485;K06485;K06485;K06485;K06485;K06485	GO:0005887//integral component of plasma membrane;GO:0005924//cell-substrate adherens junction;GO:0044420//extracellular matrix component	GO:0005102//receptor binding	GO:0002376//immune system process;GO:0006357//regulation of transcription from RNA polymerase II promoter;GO:0022407//regulation of cell-cell adhesion;GO:0030031//cell projection assembly;GO:0031589//cell-substrate adhesion;GO:0035295//tube development;GO:0042325//regulation of phosphorylation;GO:0042475//odontogenesis of dentin-containing tooth;GO:0042981//regulation of apoptotic process;GO:0045…
MSTRG.8773.1	-	-	ncbi_102265941	0.9666	47	18	6	miR-11987-x|miR-2400-y|novel-m0070-3p|novel-m0191-3p|novel-m0289-5p|novel-m0357-3p	0.00223831	ITGA6	integrin alpha-6	Environmental Information Processing;Cellular Processes;Cellular Processes;Environmental Information Processing;Environmental Information Processing;Organismal Systems	Signal transduction;Cell motility;Cellular community - eukaryotes;Signaling molecules and interaction;Signaling molecules and interaction;Immune system	ko04151//PI3K-Akt signaling pathway;ko04810//Regulation of actin cytoskeleton;ko04510//Focal adhesion;ko04514//Cell adhesion molecules (CAMs);ko04512//ECM-receptor interaction;ko04640//Hematopoietic cell lineage	K06485;K06485;K06485;K06485;K06485;K06485	GO:0005887//integral component of plasma membrane;GO:0005924//cell-substrate adherens junction;GO:0044420//extracellular matrix component	GO:0005102//receptor binding	GO:0002376//immune system process;GO:0006357//regulation of transcription from RNA polymerase II promoter;GO:0022407//regulation of cell-cell adhesion;GO:0030031//cell projection assembly;GO:0031589//cell-substrate adhesion;GO:0035295//tube development;GO:0042325//regulation of phosphorylation;GO:0042475//odontogenesis of dentin-containing tooth;GO:0042981//regulation of apoptotic process;GO:0045…
MSTRG.8855.1	-	-	ncbi_102265941	0.999425	40	18	5	miR-140-y|miR-214-y|miR-2366-y|miR-2400-y|novel-m0357-3p	0.0063481	ITGA6	integrin alpha-6	Environmental Information Processing;Cellular Processes;Cellular Processes;Environmental Information Processing;Environmental Information Processing;Organismal Systems	Signal transduction;Cell motility;Cellular community - eukaryotes;Signaling molecules and interaction;Signaling molecules and interaction;Immune system	ko04151//PI3K-Akt signaling pathway;ko04810//Regulation of actin cytoskeleton;ko04510//Focal adhesion;ko04514//Cell adhesion molecules (CAMs);ko04512//ECM-receptor interaction;ko04640//Hematopoietic cell lineage	K06485;K06485;K06485;K06485;K06485;K06485	GO:0005887//integral component of plasma membrane;GO:0005924//cell-substrate adherens junction;GO:0044420//extracellular matrix component	GO:0005102//receptor binding	GO:0002376//immune system process;GO:0006357//regulation of transcription from RNA polymerase II promoter;GO:0022407//regulation of cell-cell adhesion;GO:0030031//cell projection assembly;GO:0031589//cell-substrate adhesion;GO:0035295//tube development;GO:0042325//regulation of phosphorylation;GO:0042475//odontogenesis of dentin-containing tooth;GO:0042981//regulation of apoptotic process;GO:0045…
MSTRG.9124.1	-	-	ncbi_102265941	0.980961	10	18	4	miR-330-y|novel-m0320-3p|novel-m0357-3p|novel-m0663-5p	0.000143224	ITGA6	integrin alpha-6	Environmental Information Processing;Cellular Processes;Cellular Processes;Environmental Information Processing;Environmental Information Processing;Organismal Systems	Signal transduction;Cell motility;Cellular community - eukaryotes;Signaling molecules and interaction;Signaling molecules and interaction;Immune system	ko04151//PI3K-Akt signaling pathway;ko04810//Regulation of actin cytoskeleton;ko04510//Focal adhesion;ko04514//Cell adhesion molecules (CAMs);ko04512//ECM-receptor interaction;ko04640//Hematopoietic cell lineage	K06485;K06485;K06485;K06485;K06485;K06485	GO:0005887//integral component of plasma membrane;GO:0005924//cell-substrate adherens junction;GO:0044420//extracellular matrix component	GO:0005102//receptor binding	GO:0002376//immune system process;GO:0006357//regulation of transcription from RNA polymerase II promoter;GO:0022407//regulation of cell-cell adhesion;GO:0030031//cell projection assembly;GO:0031589//cell-substrate adhesion;GO:0035295//tube development;GO:0042325//regulation of phosphorylation;GO:0042475//odontogenesis of dentin-containing tooth;GO:0042981//regulation of apoptotic process;GO:0045…
MSTRG.9322.2	-	-	ncbi_102265941	0.984149	10	18	2	miR-11987-x|miR-296-y	0.0380938	ITGA6	integrin alpha-6	Environmental Information Processing;Cellular Processes;Cellular Processes;Environmental Information Processing;Environmental Information Processing;Organismal Systems	Signal transduction;Cell motility;Cellular community - eukaryotes;Signaling molecules and interaction;Signaling molecules and interaction;Immune system	ko04151//PI3K-Akt signaling pathway;ko04810//Regulation of actin cytoskeleton;ko04510//Focal adhesion;ko04514//Cell adhesion molecules (CAMs);ko04512//ECM-receptor interaction;ko04640//Hematopoietic cell lineage	K06485;K06485;K06485;K06485;K06485;K06485	GO:0005887//integral component of plasma membrane;GO:0005924//cell-substrate adherens junction;GO:0044420//extracellular matrix component	GO:0005102//receptor binding	GO:0002376//immune system process;GO:0006357//regulation of transcription from RNA polymerase II promoter;GO:0022407//regulation of cell-cell adhesion;GO:0030031//cell projection assembly;GO:0031589//cell-substrate adhesion;GO:0035295//tube development;GO:0042325//regulation of phosphorylation;GO:0042475//odontogenesis of dentin-containing tooth;GO:0042981//regulation of apoptotic process;GO:0045…
MSTRG.9410.1	-	-	ncbi_102265941	0.997831	25	18	5	miR-140-y|miR-296-y|novel-m0070-3p|novel-m0411-5p|novel-m0413-3p	0.000695329	ITGA6	integrin alpha-6	Environmental Information Processing;Cellular Processes;Cellular Processes;Environmental Information Processing;Environmental Information Processing;Organismal Systems	Signal transduction;Cell motility;Cellular community - eukaryotes;Signaling molecules and interaction;Signaling molecules and interaction;Immune system	ko04151//PI3K-Akt signaling pathway;ko04810//Regulation of actin cytoskeleton;ko04510//Focal adhesion;ko04514//Cell adhesion molecules (CAMs);ko04512//ECM-receptor interaction;ko04640//Hematopoietic cell lineage	K06485;K06485;K06485;K06485;K06485;K06485	GO:0005887//integral component of plasma membrane;GO:0005924//cell-substrate adherens junction;GO:0044420//extracellular matrix component	GO:0005102//receptor binding	GO:0002376//immune system process;GO:0006357//regulation of transcription from RNA polymerase II promoter;GO:0022407//regulation of cell-cell adhesion;GO:0030031//cell projection assembly;GO:0031589//cell-substrate adhesion;GO:0035295//tube development;GO:0042325//regulation of phosphorylation;GO:0042475//odontogenesis of dentin-containing tooth;GO:0042981//regulation of apoptotic process;GO:0045…
MSTRG.9564.1	-	-	ncbi_102265941	0.998299	25	18	3	miR-140-y|miR-2366-y|novel-m0411-5p	0.0417244	ITGA6	integrin alpha-6	Environmental Information Processing;Cellular Processes;Cellular Processes;Environmental Information Processing;Environmental Information Processing;Organismal Systems	Signal transduction;Cell motility;Cellular community - eukaryotes;Signaling molecules and interaction;Signaling molecules and interaction;Immune system	ko04151//PI3K-Akt signaling pathway;ko04810//Regulation of actin cytoskeleton;ko04510//Focal adhesion;ko04514//Cell adhesion molecules (CAMs);ko04512//ECM-receptor interaction;ko04640//Hematopoietic cell lineage	K06485;K06485;K06485;K06485;K06485;K06485	GO:0005887//integral component of plasma membrane;GO:0005924//cell-substrate adherens junction;GO:0044420//extracellular matrix component	GO:0005102//receptor binding	GO:0002376//immune system process;GO:0006357//regulation of transcription from RNA polymerase II promoter;GO:0022407//regulation of cell-cell adhesion;GO:0030031//cell projection assembly;GO:0031589//cell-substrate adhesion;GO:0035295//tube development;GO:0042325//regulation of phosphorylation;GO:0042475//odontogenesis of dentin-containing tooth;GO:0042981//regulation of apoptotic process;GO:0045…
MSTRG.9567.1	-	-	ncbi_102265941	0.999435	35	18	6	miR-11987-x|miR-214-y|miR-2366-y|miR-2400-y|novel-m0191-3p|novel-m0411-5p	0.000428199	ITGA6	integrin alpha-6	Environmental Information Processing;Cellular Processes;Cellular Processes;Environmental Information Processing;Environmental Information Processing;Organismal Systems	Signal transduction;Cell motility;Cellular community - eukaryotes;Signaling molecules and interaction;Signaling molecules and interaction;Immune system	ko04151//PI3K-Akt signaling pathway;ko04810//Regulation of actin cytoskeleton;ko04510//Focal adhesion;ko04514//Cell adhesion molecules (CAMs);ko04512//ECM-receptor interaction;ko04640//Hematopoietic cell lineage	K06485;K06485;K06485;K06485;K06485;K06485	GO:0005887//integral component of plasma membrane;GO:0005924//cell-substrate adherens junction;GO:0044420//extracellular matrix component	GO:0005102//receptor binding	GO:0002376//immune system process;GO:0006357//regulation of transcription from RNA polymerase II promoter;GO:0022407//regulation of cell-cell adhesion;GO:0030031//cell projection assembly;GO:0031589//cell-substrate adhesion;GO:0035295//tube development;GO:0042325//regulation of phosphorylation;GO:0042475//odontogenesis of dentin-containing tooth;GO:0042981//regulation of apoptotic process;GO:0045…
MSTRG.9568.1	-	-	ncbi_102265941	0.999602	24	18	4	miR-2400-y|miR-6240-x|novel-m0357-3p|novel-m0663-5p	0.00543024	ITGA6	integrin alpha-6	Environmental Information Processing;Cellular Processes;Cellular Processes;Environmental Information Processing;Environmental Information Processing;Organismal Systems	Signal transduction;Cell motility;Cellular community - eukaryotes;Signaling molecules and interaction;Signaling molecules and interaction;Immune system	ko04151//PI3K-Akt signaling pathway;ko04810//Regulation of actin cytoskeleton;ko04510//Focal adhesion;ko04514//Cell adhesion molecules (CAMs);ko04512//ECM-receptor interaction;ko04640//Hematopoietic cell lineage	K06485;K06485;K06485;K06485;K06485;K06485	GO:0005887//integral component of plasma membrane;GO:0005924//cell-substrate adherens junction;GO:0044420//extracellular matrix component	GO:0005102//receptor binding	GO:0002376//immune system process;GO:0006357//regulation of transcription from RNA polymerase II promoter;GO:0022407//regulation of cell-cell adhesion;GO:0030031//cell projection assembly;GO:0031589//cell-substrate adhesion;GO:0035295//tube development;GO:0042325//regulation of phosphorylation;GO:0042475//odontogenesis of dentin-containing tooth;GO:0042981//regulation of apoptotic process;GO:0045…
MSTRG.9576.6	-	-	ncbi_102265941	0.974035	45	18	4	miR-11987-x|miR-2284-y|novel-m0070-3p|novel-m0191-3p	0.0492018	ITGA6	integrin alpha-6	Environmental Information Processing;Cellular Processes;Cellular Processes;Environmental Information Processing;Environmental Information Processing;Organismal Systems	Signal transduction;Cell motility;Cellular community - eukaryotes;Signaling molecules and interaction;Signaling molecules and interaction;Immune system	ko04151//PI3K-Akt signaling pathway;ko04810//Regulation of actin cytoskeleton;ko04510//Focal adhesion;ko04514//Cell adhesion molecules (CAMs);ko04512//ECM-receptor interaction;ko04640//Hematopoietic cell lineage	K06485;K06485;K06485;K06485;K06485;K06485	GO:0005887//integral component of plasma membrane;GO:0005924//cell-substrate adherens junction;GO:0044420//extracellular matrix component	GO:0005102//receptor binding	GO:0002376//immune system process;GO:0006357//regulation of transcription from RNA polymerase II promoter;GO:0022407//regulation of cell-cell adhesion;GO:0030031//cell projection assembly;GO:0031589//cell-substrate adhesion;GO:0035295//tube development;GO:0042325//regulation of phosphorylation;GO:0042475//odontogenesis of dentin-containing tooth;GO:0042981//regulation of apoptotic process;GO:0045…
MSTRG.9576.7	-	-	ncbi_102265941	0.992704	55	18	5	miR-11987-x|miR-2284-y|novel-m0411-5p|novel-m0413-3p|novel-m0470-5p	0.0246434	ITGA6	integrin alpha-6	Environmental Information Processing;Cellular Processes;Cellular Processes;Environmental Information Processing;Environmental Information Processing;Organismal Systems	Signal transduction;Cell motility;Cellular community - eukaryotes;Signaling molecules and interaction;Signaling molecules and interaction;Immune system	ko04151//PI3K-Akt signaling pathway;ko04810//Regulation of actin cytoskeleton;ko04510//Focal adhesion;ko04514//Cell adhesion molecules (CAMs);ko04512//ECM-receptor interaction;ko04640//Hematopoietic cell lineage	K06485;K06485;K06485;K06485;K06485;K06485	GO:0005887//integral component of plasma membrane;GO:0005924//cell-substrate adherens junction;GO:0044420//extracellular matrix component	GO:0005102//receptor binding	GO:0002376//immune system process;GO:0006357//regulation of transcription from RNA polymerase II promoter;GO:0022407//regulation of cell-cell adhesion;GO:0030031//cell projection assembly;GO:0031589//cell-substrate adhesion;GO:0035295//tube development;GO:0042325//regulation of phosphorylation;GO:0042475//odontogenesis of dentin-containing tooth;GO:0042981//regulation of apoptotic process;GO:0045…
MSTRG.9863.3	reverse transcriptase-like [Bos taurus]	Organismal Systems	ncbi_102265941	0.999526	36	18	6	miR-11987-x|miR-2284-y|miR-2400-y|miR-6240-x|novel-m0357-3p|novel-m0663-5p	0.000503916	ITGA6	integrin alpha-6	Environmental Information Processing;Cellular Processes;Cellular Processes;Environmental Information Processing;Environmental Information Processing;Organismal Systems	Signal transduction;Cell motility;Cellular community - eukaryotes;Signaling molecules and interaction;Signaling molecules and interaction;Immune system	ko04151//PI3K-Akt signaling pathway;ko04810//Regulation of actin cytoskeleton;ko04510//Focal adhesion;ko04514//Cell adhesion molecules (CAMs);ko04512//ECM-receptor interaction;ko04640//Hematopoietic cell lineage	K06485;K06485;K06485;K06485;K06485;K06485	GO:0005887//integral component of plasma membrane;GO:0005924//cell-substrate adherens junction;GO:0044420//extracellular matrix component	GO:0005102//receptor binding	GO:0002376//immune system process;GO:0006357//regulation of transcription from RNA polymerase II promoter;GO:0022407//regulation of cell-cell adhesion;GO:0030031//cell projection assembly;GO:0031589//cell-substrate adhesion;GO:0035295//tube development;GO:0042325//regulation of phosphorylation;GO:0042475//odontogenesis of dentin-containing tooth;GO:0042981//regulation of apoptotic process;GO:0045…
MSTRG.9933.2	-	-	ncbi_102265941	0.996035	11	18	2	novel-m0357-3p|novel-m0663-5p	0.0456727	ITGA6	integrin alpha-6	Environmental Information Processing;Cellular Processes;Cellular Processes;Environmental Information Processing;Environmental Information Processing;Organismal Systems	Signal transduction;Cell motility;Cellular community - eukaryotes;Signaling molecules and interaction;Signaling molecules and interaction;Immune system	ko04151//PI3K-Akt signaling pathway;ko04810//Regulation of actin cytoskeleton;ko04510//Focal adhesion;ko04514//Cell adhesion molecules (CAMs);ko04512//ECM-receptor interaction;ko04640//Hematopoietic cell lineage	K06485;K06485;K06485;K06485;K06485;K06485	GO:0005887//integral component of plasma membrane;GO:0005924//cell-substrate adherens junction;GO:0044420//extracellular matrix component	GO:0005102//receptor binding	GO:0002376//immune system process;GO:0006357//regulation of transcription from RNA polymerase II promoter;GO:0022407//regulation of cell-cell adhesion;GO:0030031//cell projection assembly;GO:0031589//cell-substrate adhesion;GO:0035295//tube development;GO:0042325//regulation of phosphorylation;GO:0042475//odontogenesis of dentin-containing tooth;GO:0042981//regulation of apoptotic process;GO:0045…
MSTRG.9933.3	-	-	ncbi_102265941	0.990727	12	18	3	miR-140-y|novel-m0357-3p|novel-m0663-5p	0.00521007	ITGA6	integrin alpha-6	Environmental Information Processing;Cellular Processes;Cellular Processes;Environmental Information Processing;Environmental Information Processing;Organismal Systems	Signal transduction;Cell motility;Cellular community - eukaryotes;Signaling molecules and interaction;Signaling molecules and interaction;Immune system	ko04151//PI3K-Akt signaling pathway;ko04810//Regulation of actin cytoskeleton;ko04510//Focal adhesion;ko04514//Cell adhesion molecules (CAMs);ko04512//ECM-receptor interaction;ko04640//Hematopoietic cell lineage	K06485;K06485;K06485;K06485;K06485;K06485	GO:0005887//integral component of plasma membrane;GO:0005924//cell-substrate adherens junction;GO:0044420//extracellular matrix component	GO:0005102//receptor binding	GO:0002376//immune system process;GO:0006357//regulation of transcription from RNA polymerase II promoter;GO:0022407//regulation of cell-cell adhesion;GO:0030031//cell projection assembly;GO:0031589//cell-substrate adhesion;GO:0035295//tube development;GO:0042325//regulation of phosphorylation;GO:0042475//odontogenesis of dentin-containing tooth;GO:0042981//regulation of apoptotic process;GO:0045…
XR_001351780.1	-	-	ncbi_102265941	0.981504	8	18	2	miR-140-y|novel-m0289-5p	0.0246335	ITGA6	integrin alpha-6	Environmental Information Processing;Cellular Processes;Cellular Processes;Environmental Information Processing;Environmental Information Processing;Organismal Systems	Signal transduction;Cell motility;Cellular community - eukaryotes;Signaling molecules and interaction;Signaling molecules and interaction;Immune system	ko04151//PI3K-Akt signaling pathway;ko04810//Regulation of actin cytoskeleton;ko04510//Focal adhesion;ko04514//Cell adhesion molecules (CAMs);ko04512//ECM-receptor interaction;ko04640//Hematopoietic cell lineage	K06485;K06485;K06485;K06485;K06485;K06485	GO:0005887//integral component of plasma membrane;GO:0005924//cell-substrate adherens junction;GO:0044420//extracellular matrix component	GO:0005102//receptor binding	GO:0002376//immune system process;GO:0006357//regulation of transcription from RNA polymerase II promoter;GO:0022407//regulation of cell-cell adhesion;GO:0030031//cell projection assembly;GO:0031589//cell-substrate adhesion;GO:0035295//tube development;GO:0042325//regulation of phosphorylation;GO:0042475//odontogenesis of dentin-containing tooth;GO:0042981//regulation of apoptotic process;GO:0045…
XR_001352009.1	-	-	ncbi_102265941	0.954929	8	18	2	miR-140-y|miR-6240-x	0.0246335	ITGA6	integrin alpha-6	Environmental Information Processing;Cellular Processes;Cellular Processes;Environmental Information Processing;Environmental Information Processing;Organismal Systems	Signal transduction;Cell motility;Cellular community - eukaryotes;Signaling molecules and interaction;Signaling molecules and interaction;Immune system	ko04151//PI3K-Akt signaling pathway;ko04810//Regulation of actin cytoskeleton;ko04510//Focal adhesion;ko04514//Cell adhesion molecules (CAMs);ko04512//ECM-receptor interaction;ko04640//Hematopoietic cell lineage	K06485;K06485;K06485;K06485;K06485;K06485	GO:0005887//integral component of plasma membrane;GO:0005924//cell-substrate adherens junction;GO:0044420//extracellular matrix component	GO:0005102//receptor binding	GO:0002376//immune system process;GO:0006357//regulation of transcription from RNA polymerase II promoter;GO:0022407//regulation of cell-cell adhesion;GO:0030031//cell projection assembly;GO:0031589//cell-substrate adhesion;GO:0035295//tube development;GO:0042325//regulation of phosphorylation;GO:0042475//odontogenesis of dentin-containing tooth;GO:0042981//regulation of apoptotic process;GO:0045…
