# Supplementary material for: Integrated analysis of the expression profiles of the lncRNA-miRNA-mRNA ceRNA network in granulosa and cumulus cells from yak ovaries
Source: BMC Genomics. 2022 Sep 3;23:633. doi: 10.1186/s12864-022-08848-3 (PMC9441039; doi:10.1186/s12864-022-08848-3)
Supplement: Supplementary file 1 — Additional file 1: Table S1. RT-qPCR primers of mRNA for cumulus cells and Granulosa cells. Table S2. RT-qPCR primers of LncRNA for cumulus cells and Granulosa cells. Table S3. RT-qPCR primers of miRNA for cumulus cells and Granulosa cells. Table S4. DE lncRNAs in cumulus cells and granulosa cells in yak ovary. Table S5. DE mRNAs in cumulus cells and granulosa cells in yak ovary. Table S6. DE miRNAs in cumulus cells and granulosa cells in yak ovary. Table S7. GO miRNAs in cumulus cells and granulosa cells in yak ovary. Table S8. KEGG miRNAs in cumulus cells and granulosa cells in yak ovary. Table S9. ceRNA regulatory network in cumulus cells and granulosa cells in yak ovary. Table S10. ceRNA regulatory network of differential genes CCND1, ITGA1, and CDKN1A in cumulus cells and granulosa cells in yak ovary. [file 12864_2022_8848_MOESM1_ESM.zip › Supplementary Materials/Table-S7 GO miRNAs in cumulus cells and granulosa cells in yak ovary/Ycc-vs-Ygc.P.xlsx]

## Sheet: Sheet1
GO ID	Description	Ycc-vs-Ygc (4214)	All (13438)	pvalue	p.adjust	Genes
GO:0048731	system development	908	2287	9.4707e-21	4.38872e-17	MSTRG.11691(--);MSTRG.11845(Rcor1);MSTRG.12801(--);MSTRG.14114(--);MSTRG.17882(--);MSTRG.18024(--);MSTRG.18140(EZH2);MSTRG.19112(EIF2B5);MSTRG.2009(HDAC9);MSTRG.36(GATA4);MSTRG.4767(env);MSTRG.5827(--);MSTRG.7993(SIPA1L1);MSTRG.8243(AP2M1);MSTRG.9003(--);MSTRG.9198(ANXA1);MSTRG.9247(APP);MSTRG.9596(--);ncbi_102264366(PCDH1);ncbi_102264389(WHSC1);ncbi_102264394(SOSTDC1);ncbi_102264398(SPARC);ncbi_…
GO:0016043	cellular component organization	1376	3696	2.05574e-19	4.76315e-16	MSTRG.1036(PRDM5);MSTRG.11659(SETMAR);MSTRG.11691(--);MSTRG.11787(CARMIL1);MSTRG.11845(Rcor1);MSTRG.12801(--);MSTRG.13077(ING4);MSTRG.13901(PHACTR1);MSTRG.14114(--);MSTRG.14223(SETMAR);MSTRG.15009(Arid1b);MSTRG.17627(CARMIL1);MSTRG.17882(--);MSTRG.17921(PLEKHH2);MSTRG.18024(--);MSTRG.18140(EZH2);MSTRG.18316(ANO4);MSTRG.18373(CARMIL1);MSTRG.19027(Kmt5c);MSTRG.19103(VWF);MSTRG.19106(PKHD1);MSTRG.19…
GO:0007275	multicellular organism development	984	2544	1.72616e-18	2.01647e-15	MSTRG.11691(--);MSTRG.11845(Rcor1);MSTRG.12801(--);MSTRG.14114(--);MSTRG.17882(--);MSTRG.18024(--);MSTRG.18140(EZH2);MSTRG.19112(EIF2B5);MSTRG.2009(HDAC9);MSTRG.36(GATA4);MSTRG.4767(env);MSTRG.5827(--);MSTRG.7993(SIPA1L1);MSTRG.8243(AP2M1);MSTRG.9003(--);MSTRG.9198(ANXA1);MSTRG.9247(APP);MSTRG.9596(--);ncbi_102264366(PCDH1);ncbi_102264389(WHSC1);ncbi_102264394(SOSTDC1);ncbi_102264398(SPARC);ncbi_…
GO:0048856	anatomical structure development	1193	3165	2.16905e-18	2.01647e-15	MSTRG.11691(--);MSTRG.11787(CARMIL1);MSTRG.11845(Rcor1);MSTRG.12801(--);MSTRG.14114(--);MSTRG.17627(CARMIL1);MSTRG.17882(--);MSTRG.17883(--);MSTRG.18024(--);MSTRG.18140(EZH2);MSTRG.18373(CARMIL1);MSTRG.19106(PKHD1);MSTRG.19112(EIF2B5);MSTRG.19123(Cep83);MSTRG.2009(HDAC9);MSTRG.36(GATA4);MSTRG.4767(env);MSTRG.5827(--);MSTRG.7665(PKHD1);MSTRG.7993(SIPA1L1);MSTRG.8243(AP2M1);MSTRG.9003(--);MSTRG.919…
GO:0071840	cellular component organization or biogenesis	1391	3761	2.17573e-18	2.01647e-15	MSTRG.1036(PRDM5);MSTRG.11659(SETMAR);MSTRG.11691(--);MSTRG.11787(CARMIL1);MSTRG.11845(Rcor1);MSTRG.12801(--);MSTRG.13077(ING4);MSTRG.13901(PHACTR1);MSTRG.14114(--);MSTRG.14223(SETMAR);MSTRG.15009(Arid1b);MSTRG.17627(CARMIL1);MSTRG.17882(--);MSTRG.17921(PLEKHH2);MSTRG.18024(--);MSTRG.18140(EZH2);MSTRG.18316(ANO4);MSTRG.18373(CARMIL1);MSTRG.19027(Kmt5c);MSTRG.19103(VWF);MSTRG.19106(PKHD1);MSTRG.19…
GO:0032502	developmental process	1358	3682	2.51894e-17	1.94546e-14	MSTRG.11691(--);MSTRG.11787(CARMIL1);MSTRG.11845(Rcor1);MSTRG.12801(--);MSTRG.14114(--);MSTRG.17627(CARMIL1);MSTRG.17882(--);MSTRG.17883(--);MSTRG.18024(--);MSTRG.18140(EZH2);MSTRG.18373(CARMIL1);MSTRG.19103(VWF);MSTRG.19106(PKHD1);MSTRG.19112(EIF2B5);MSTRG.19123(Cep83);MSTRG.2009(HDAC9);MSTRG.3098(PLCE1);MSTRG.36(GATA4);MSTRG.4767(env);MSTRG.5827(--);MSTRG.7665(PKHD1);MSTRG.7993(SIPA1L1);MSTRG.8…
GO:0044707	single-multicellular organism process	1271	3423	3.97563e-17	2.63187e-14	MSTRG.11691(--);MSTRG.11794(SSC5D);MSTRG.11845(Rcor1);MSTRG.12801(--);MSTRG.14114(--);MSTRG.17882(--);MSTRG.18024(--);MSTRG.18140(EZH2);MSTRG.19112(EIF2B5);MSTRG.19122(ITPR3);MSTRG.2009(HDAC9);MSTRG.36(GATA4);MSTRG.4767(env);MSTRG.5827(--);MSTRG.7993(SIPA1L1);MSTRG.8243(AP2M1);MSTRG.9003(--);MSTRG.9198(ANXA1);MSTRG.9247(APP);MSTRG.9596(--);ncbi_102264366(PCDH1);ncbi_102264389(WHSC1);ncbi_10226439…
GO:0044767	single-organism developmental process	1277	3449	9.9903e-17	5.78688e-14	MSTRG.11691(--);MSTRG.11787(CARMIL1);MSTRG.11845(Rcor1);MSTRG.12801(--);MSTRG.14114(--);MSTRG.17627(CARMIL1);MSTRG.17882(--);MSTRG.18024(--);MSTRG.18140(EZH2);MSTRG.18373(CARMIL1);MSTRG.19103(VWF);MSTRG.19106(PKHD1);MSTRG.19112(EIF2B5);MSTRG.19123(Cep83);MSTRG.2009(HDAC9);MSTRG.3098(PLCE1);MSTRG.36(GATA4);MSTRG.4767(env);MSTRG.5827(--);MSTRG.7665(PKHD1);MSTRG.7993(SIPA1L1);MSTRG.8243(AP2M1);MSTRG…
GO:0022610	biological adhesion	388	885	4.74689e-16	2.44412e-13	MSTRG.1034(--);MSTRG.11037(--);MSTRG.11352(--);MSTRG.11353(--);MSTRG.11479(--);MSTRG.11535(Pol);MSTRG.12404(--);MSTRG.12843(--);MSTRG.13091(--);MSTRG.13214(Pol);MSTRG.14245(--);MSTRG.14327(--);MSTRG.15911(--);MSTRG.16922(--);MSTRG.17659(--);MSTRG.17882(--);MSTRG.17883(--);MSTRG.17971(ICAM2);MSTRG.18139(--);MSTRG.19103(VWF);MSTRG.207(Pol);MSTRG.2466(--);MSTRG.3935(Pol);MSTRG.4442(--);MSTRG.529(--)…
GO:0009653	anatomical structure morphogenesis	679	1700	6.6788e-16	3.09496e-13	MSTRG.11691(--);MSTRG.11787(CARMIL1);MSTRG.12801(--);MSTRG.14114(--);MSTRG.17627(CARMIL1);MSTRG.17882(--);MSTRG.17883(--);MSTRG.18024(--);MSTRG.18140(EZH2);MSTRG.18373(CARMIL1);MSTRG.19106(PKHD1);MSTRG.19123(Cep83);MSTRG.36(GATA4);MSTRG.4767(env);MSTRG.5827(--);MSTRG.7665(PKHD1);MSTRG.7993(SIPA1L1);MSTRG.8243(AP2M1);MSTRG.9003(--);MSTRG.9247(APP);MSTRG.9596(--);ncbi_102264389(WHSC1);ncbi_10226439…
GO:0006928	movement of cell or subcellular component	450	1084	1.22218e-13	5.14871e-11	MSTRG.11787(CARMIL1);MSTRG.13901(PHACTR1);MSTRG.14114(--);MSTRG.17627(CARMIL1);MSTRG.17882(--);MSTRG.18373(CARMIL1);MSTRG.2009(HDAC9);MSTRG.4767(env);MSTRG.5827(--);MSTRG.8243(AP2M1);MSTRG.9003(--);MSTRG.9247(APP);MSTRG.9596(--);ncbi_102264398(SPARC);ncbi_102264508(HES1);ncbi_102264548(CCDC151);ncbi_102264592(EFNB2);ncbi_102264597(CDH13);ncbi_102264620(PTPRR);ncbi_102264632(C3AR1);ncbi_102264664(…
GO:0009887	organ morphogenesis	217	456	1.36573e-13	5.27401e-11	MSTRG.14114(--);MSTRG.36(GATA4);MSTRG.4767(env);MSTRG.9003(--);ncbi_102264389(WHSC1);ncbi_102264394(SOSTDC1);ncbi_102264508(HES1);ncbi_102264712(POU4F1);ncbi_102264742(SYCP2);ncbi_102264815(CDH23);ncbi_102265047(RXRA);ncbi_102265105(COL1A1);ncbi_102265183(HDAC1);ncbi_102265231(ZFPM2);ncbi_102265238(LHX1);ncbi_102265381(DAB2);ncbi_102265493(SIX4);ncbi_102265941(ITGA6);ncbi_102266228(DLX1);ncbi_102…
GO:0007155	cell adhesion	323	738	2.21565e-13	7.89796e-11	MSTRG.1034(--);MSTRG.11037(--);MSTRG.11352(--);MSTRG.11353(--);MSTRG.11479(--);MSTRG.11535(Pol);MSTRG.12404(--);MSTRG.12843(--);MSTRG.13091(--);MSTRG.13214(Pol);MSTRG.14245(--);MSTRG.14327(--);MSTRG.15911(--);MSTRG.16922(--);MSTRG.17659(--);MSTRG.17882(--);MSTRG.17883(--);MSTRG.17971(ICAM2);MSTRG.18139(--);MSTRG.19103(VWF);MSTRG.207(Pol);MSTRG.2466(--);MSTRG.3935(Pol);MSTRG.4442(--);MSTRG.529(--)…
GO:0048513	animal organ development	600	1531	3.14559e-12	1.04119e-09	MSTRG.11845(Rcor1);MSTRG.12801(--);MSTRG.14114(--);MSTRG.18024(--);MSTRG.18140(EZH2);MSTRG.19112(EIF2B5);MSTRG.2009(HDAC9);MSTRG.36(GATA4);MSTRG.4767(env);MSTRG.9003(--);MSTRG.9198(ANXA1);ncbi_102264389(WHSC1);ncbi_102264394(SOSTDC1);ncbi_102264398(SPARC);ncbi_102264476(DCSTAMP);ncbi_102264489(APPL2);ncbi_102264508(HES1);ncbi_102264570(CEBPG);ncbi_102264647(JAG2);ncbi_102264670(FGFR3);ncbi_102264…
GO:0048870	cell motility	346	816	4.73289e-12	1.37076e-09	MSTRG.11787(CARMIL1);MSTRG.17627(CARMIL1);MSTRG.17882(--);MSTRG.18373(CARMIL1);MSTRG.2009(HDAC9);MSTRG.5827(--);MSTRG.9596(--);ncbi_102264398(SPARC);ncbi_102264508(HES1);ncbi_102264592(EFNB2);ncbi_102264597(CDH13);ncbi_102264620(PTPRR);ncbi_102264632(C3AR1);ncbi_102264712(POU4F1);ncbi_102264746(GAS8);ncbi_102264830(SELPLG);ncbi_102264909(DAB2IP);ncbi_102264953(LOC102264953);ncbi_102264961(DPP4);n…
GO:0051674	localization of cell	346	816	4.73289e-12	1.37076e-09	MSTRG.11787(CARMIL1);MSTRG.17627(CARMIL1);MSTRG.17882(--);MSTRG.18373(CARMIL1);MSTRG.2009(HDAC9);MSTRG.5827(--);MSTRG.9596(--);ncbi_102264398(SPARC);ncbi_102264508(HES1);ncbi_102264592(EFNB2);ncbi_102264597(CDH13);ncbi_102264620(PTPRR);ncbi_102264632(C3AR1);ncbi_102264712(POU4F1);ncbi_102264746(GAS8);ncbi_102264830(SELPLG);ncbi_102264909(DAB2IP);ncbi_102264953(LOC102264953);ncbi_102264961(DPP4);n…
GO:0009888	tissue development	368	878	6.00356e-12	1.6365e-09	MSTRG.18140(EZH2);MSTRG.36(GATA4);MSTRG.9198(ANXA1);ncbi_102264347(FAM83H);ncbi_102264394(SOSTDC1);ncbi_102264508(HES1);ncbi_102264670(FGFR3);ncbi_102264712(POU4F1);ncbi_102264815(CDH23);ncbi_102264909(DAB2IP);ncbi_102264968(CTHRC1);ncbi_102265020(LOC102265020);ncbi_102265047(RXRA);ncbi_102265105(COL1A1);ncbi_102265183(HDAC1);ncbi_102265231(ZFPM2);ncbi_102265238(LHX1);ncbi_102265315(CRB2);ncbi_10…
GO:0048869	cellular developmental process	882	2377	2.73051e-11	7.02953e-09	MSTRG.11691(--);MSTRG.11787(CARMIL1);MSTRG.11845(Rcor1);MSTRG.14114(--);MSTRG.17627(CARMIL1);MSTRG.17882(--);MSTRG.18140(EZH2);MSTRG.18373(CARMIL1);MSTRG.19106(PKHD1);MSTRG.19112(EIF2B5);MSTRG.19123(Cep83);MSTRG.2009(HDAC9);MSTRG.36(GATA4);MSTRG.4767(env);MSTRG.5827(--);MSTRG.7665(PKHD1);MSTRG.7993(SIPA1L1);MSTRG.8243(AP2M1);MSTRG.9003(--);MSTRG.9198(ANXA1);MSTRG.9247(APP);MSTRG.9596(--);ncbi_102…
GO:0030154	cell differentiation	766	2037	4.37024e-11	1.06588e-08	MSTRG.11787(CARMIL1);MSTRG.11845(Rcor1);MSTRG.14114(--);MSTRG.17627(CARMIL1);MSTRG.18140(EZH2);MSTRG.18373(CARMIL1);MSTRG.19112(EIF2B5);MSTRG.2009(HDAC9);MSTRG.36(GATA4);MSTRG.4767(env);MSTRG.7993(SIPA1L1);MSTRG.8243(AP2M1);MSTRG.9003(--);MSTRG.9198(ANXA1);MSTRG.9247(APP);ncbi_102264394(SOSTDC1);ncbi_102264433(TEAD4);ncbi_102264444(XK);ncbi_102264476(DCSTAMP);ncbi_102264508(HES1);ncbi_102264511(R…
GO:0016477	cell migration	295	690	6.66297e-11	1.42517e-08	MSTRG.11787(CARMIL1);MSTRG.17627(CARMIL1);MSTRG.17882(--);MSTRG.18373(CARMIL1);MSTRG.2009(HDAC9);MSTRG.5827(--);MSTRG.9596(--);ncbi_102264398(SPARC);ncbi_102264592(EFNB2);ncbi_102264597(CDH13);ncbi_102264620(PTPRR);ncbi_102264632(C3AR1);ncbi_102264712(POU4F1);ncbi_102264830(SELPLG);ncbi_102264909(DAB2IP);ncbi_102264953(LOC102264953);ncbi_102264961(DPP4);ncbi_102265006(NBL1);ncbi_102265022(ARAP3);…
GO:0019222	regulation of metabolic process	1534	4372	6.91662e-11	1.42517e-08	MSTRG.1034(--);MSTRG.1036(PRDM5);MSTRG.10397(--);MSTRG.1063(--);MSTRG.10797(ZNF75A);MSTRG.11037(--);MSTRG.11352(--);MSTRG.11479(--);MSTRG.11659(SETMAR);MSTRG.11845(Rcor1);MSTRG.12404(--);MSTRG.12801(--);MSTRG.12843(--);MSTRG.12995(--);MSTRG.13077(ING4);MSTRG.13901(PHACTR1);MSTRG.14089(--);MSTRG.14223(SETMAR);MSTRG.14327(--);MSTRG.15320(--);MSTRG.15911(--);MSTRG.16648(ARHGAP18);MSTRG.16922(--);MST…
cbi_102287579(PSAP);ncbi_102287586(TRAF1);ncbi_102287626(SEPT4);ncbi_102287639(ATF7IP);ncbi_102287643(SPRY4);ncbi_102287646(KDM1A);ncbi_102287647(ACTN1);ncbi_102287669(PSIP1);ncbi_102287677(CMYA5);ncbi_102287723(CABLES1);ncbi_102287742(ALDOB);ncbi_102287750(TDRD7);ncbi_102287758(PRKCDBP);ncbi_102287808(HNF4G);ncbi_102287818(PKIA);ncbi_102287830(STAT6);ncbi_102287835(WFDC1);ncbi_102287858(EZH2);nc…
GO:0044710	single-organism metabolic process	1074	2963	6.97169e-11	1.42517e-08	MSTRG.1036(PRDM5);MSTRG.10397(--);MSTRG.10490(--);MSTRG.1063(--);MSTRG.11018(PLCB4);MSTRG.11239(PNP);MSTRG.11659(SETMAR);MSTRG.11787(CARMIL1);MSTRG.11845(Rcor1);MSTRG.12995(--);MSTRG.13077(ING4);MSTRG.13214(Pol);MSTRG.13424(--);MSTRG.14223(SETMAR);MSTRG.14327(--);MSTRG.17542(--);MSTRG.17627(CARMIL1);MSTRG.17660(--);MSTRG.17987(CYP2J2);MSTRG.18140(EZH2);MSTRG.18269(--);MSTRG.18373(CARMIL1);MSTRG.1…
GO:0008152	metabolic process	2823	8472	7.07359e-11	1.42517e-08	MSTRG.1034(--);MSTRG.1036(PRDM5);MSTRG.10396(--);MSTRG.10397(--);MSTRG.10490(--);MSTRG.1063(--);MSTRG.10797(ZNF75A);MSTRG.11018(PLCB4);MSTRG.11037(--);MSTRG.11239(PNP);MSTRG.11350(--);MSTRG.11352(--);MSTRG.11479(--);MSTRG.11659(SETMAR);MSTRG.11691(--);MSTRG.11787(CARMIL1);MSTRG.11845(Rcor1);MSTRG.12186(--);MSTRG.12404(--);MSTRG.12416(--);MSTRG.12801(--);MSTRG.12843(--);MSTRG.12995(--);MSTRG.13077…
933(LOC102276933);ncbi_102276935(NOL8);ncbi_102276938(FMO4);ncbi_102276987(HLCS);ncbi_102277002(LOC102277002);ncbi_102277011(HRAS);ncbi_102277020(ADM);ncbi_102277025(CRKL);ncbi_102277031(GBA2);ncbi_102277039(LSS);ncbi_102277051(ADPRH);ncbi_102277053(DGKE);ncbi_102277061(SMAD9);ncbi_102277083(ASL);ncbi_102277093(GXYLT2);ncbi_102277104(GMCL1);ncbi_102277118(SEPSECS);ncbi_102277133(FTH1);ncbi_102277…
GO:0048729	tissue morphogenesis	140	283	1.11151e-10	2.14614e-08	MSTRG.36(GATA4);ncbi_102264394(SOSTDC1);ncbi_102264508(HES1);ncbi_102264670(FGFR3);ncbi_102264712(POU4F1);ncbi_102264968(CTHRC1);ncbi_102265047(RXRA);ncbi_102265231(ZFPM2);ncbi_102265238(LHX1);ncbi_102265381(DAB2);ncbi_102265476(NPNT);ncbi_102266331(TULP3);ncbi_102266448(IRX1);ncbi_102266509(MICAL2);ncbi_102266591(PLXND1);ncbi_102266643(SETD2);ncbi_102266730(ACTC1);ncbi_102266736(LAMA5);ncbi_1022…
GO:0050793	regulation of developmental process	474	1198	1.79616e-10	3.32936e-08	MSTRG.11787(CARMIL1);MSTRG.11845(Rcor1);MSTRG.17627(CARMIL1);MSTRG.17882(--);MSTRG.18140(EZH2);MSTRG.18373(CARMIL1);MSTRG.2009(HDAC9);MSTRG.36(GATA4);MSTRG.5827(--);MSTRG.7993(SIPA1L1);MSTRG.9247(APP);MSTRG.9596(--);ncbi_102264389(WHSC1);ncbi_102264394(SOSTDC1);ncbi_102264398(SPARC);ncbi_102264433(TEAD4);ncbi_102264476(DCSTAMP);ncbi_102264508(HES1);ncbi_102264548(CCDC151);ncbi_102264592(EFNB2);nc…
GO:0060429	epithelium development	216	482	1.97744e-10	3.52441e-08	MSTRG.18140(EZH2);MSTRG.36(GATA4);MSTRG.9198(ANXA1);ncbi_102264394(SOSTDC1);ncbi_102264508(HES1);ncbi_102264670(FGFR3);ncbi_102264815(CDH23);ncbi_102264968(CTHRC1);ncbi_102265020(LOC102265020);ncbi_102265047(RXRA);ncbi_102265183(HDAC1);ncbi_102265238(LHX1);ncbi_102265381(DAB2);ncbi_102265476(NPNT);ncbi_102265783(ERBB4);ncbi_102265794(VEZF1);ncbi_102266331(TULP3);ncbi_102266381(ADAM9);ncbi_1022664…
GO:0035295	tube development	172	367	2.23957e-10	3.84377e-08	MSTRG.14114(--);MSTRG.36(GATA4);MSTRG.4767(env);MSTRG.9003(--);ncbi_102264398(SPARC);ncbi_102264508(HES1);ncbi_102264670(FGFR3);ncbi_102264854(CEBPA);ncbi_102265020(LOC102265020);ncbi_102265231(ZFPM2);ncbi_102265238(LHX1);ncbi_102265476(NPNT);ncbi_102265632(ING2);ncbi_102265786(GRP);ncbi_102265941(ITGA6);ncbi_102266322(SMAD1);ncbi_102266331(TULP3);ncbi_102266448(IRX1);ncbi_102266509(MICAL2);ncbi_…
GO:0044237	cellular metabolic process	2257	6670	4.32017e-10	7.14988e-08	MSTRG.1036(PRDM5);MSTRG.10396(--);MSTRG.10397(--);MSTRG.10490(--);MSTRG.1063(--);MSTRG.10797(ZNF75A);MSTRG.11239(PNP);MSTRG.11350(--);MSTRG.11659(SETMAR);MSTRG.11787(CARMIL1);MSTRG.11845(Rcor1);MSTRG.12186(--);MSTRG.12416(--);MSTRG.12801(--);MSTRG.12995(--);MSTRG.13077(ING4);MSTRG.13214(Pol);MSTRG.13422(--);MSTRG.13424(--);MSTRG.13551(EEF1A1);MSTRG.14223(SETMAR);MSTRG.14240(env);MSTRG.14327(--);M…
_102280430(DNAJB4);ncbi_102280443(LOC102280443);ncbi_102280464(CDK18);ncbi_102280498(EGLN3);ncbi_102280500(LRP4);ncbi_102280503(NSA2);ncbi_102280504(TMEM173);ncbi_102280506(PDCL3);ncbi_102280523(ST8SIA4);ncbi_102280539(CTDSPL2);ncbi_102280544(IMPA1);ncbi_102280545(CALCRL);ncbi_102280562(ZBTB12);ncbi_102280575(CHD3);ncbi_102280581(PHIP);ncbi_102280604(GKAP1);ncbi_102280622(ANXA1);ncbi_102280632(ME…
GO:0043062	extracellular structure organization	95	177	5.011e-10	8.00722e-08	MSTRG.5214(THSD4);MSTRG.9247(APP);ncbi_102264398(SPARC);ncbi_102264489(APPL2);ncbi_102264614(LOC102264614);ncbi_102264961(DPP4);ncbi_102265105(COL1A1);ncbi_102265173(SPINT1);ncbi_102265476(NPNT);ncbi_102265709(FAP);ncbi_102265778(COL4A4);ncbi_102266066(DDR2);ncbi_102266515(POSTN);ncbi_102266543(CSGALNACT1);ncbi_102266665(GFOD2);ncbi_102266698(KAZALD1);ncbi_102266736(LAMA5);ncbi_102266857(COL5A1);…
GO:2000026	regulation of multicellular organismal development	278	659	1.26789e-09	1.95846e-07	MSTRG.11845(Rcor1);MSTRG.17882(--);MSTRG.18140(EZH2);MSTRG.36(GATA4);MSTRG.5827(--);MSTRG.7993(SIPA1L1);MSTRG.9596(--);ncbi_102264389(WHSC1);ncbi_102264398(SPARC);ncbi_102264476(DCSTAMP);ncbi_102264508(HES1);ncbi_102264632(C3AR1);ncbi_102264670(FGFR3);ncbi_102264712(POU4F1);ncbi_102264790(DPYSL2);ncbi_102264825(NLGN1);ncbi_102264909(DAB2IP);ncbi_102265020(LOC102265020);ncbi_102265105(COL1A1);ncbi…
GO:0007399	nervous system development	358	885	2.08203e-09	3.11229e-07	MSTRG.14114(--);MSTRG.18140(EZH2);MSTRG.19112(EIF2B5);MSTRG.4767(env);MSTRG.7993(SIPA1L1);MSTRG.8243(AP2M1);MSTRG.9003(--);MSTRG.9247(APP);ncbi_102264444(XK);ncbi_102264489(APPL2);ncbi_102264508(HES1);ncbi_102264654(CDK5RAP2);ncbi_102264670(FGFR3);ncbi_102264712(POU4F1);ncbi_102264745(TSPAN2);ncbi_102264790(DPYSL2);ncbi_102264815(CDH23);ncbi_102264825(NLGN1);ncbi_102264826(TSKU);ncbi_102264909(DA…
GO:0072358	cardiovascular system development	184	408	2.44809e-09	3.43771e-07	MSTRG.11691(--);MSTRG.17882(--);MSTRG.36(GATA4);MSTRG.5827(--);MSTRG.9596(--);ncbi_102264389(WHSC1);ncbi_102264398(SPARC);ncbi_102264508(HES1);ncbi_102264592(EFNB2);ncbi_102264597(CDH13);ncbi_102264632(C3AR1);ncbi_102264712(POU4F1);ncbi_102264909(DAB2IP);ncbi_102265047(RXRA);ncbi_102265105(COL1A1);ncbi_102265173(SPINT1);ncbi_102265231(ZFPM2);ncbi_102265334(ERAP1);ncbi_102266509(MICAL2);ncbi_10226…
GO:0072359	circulatory system development	184	408	2.44809e-09	3.43771e-07	MSTRG.11691(--);MSTRG.17882(--);MSTRG.36(GATA4);MSTRG.5827(--);MSTRG.9596(--);ncbi_102264389(WHSC1);ncbi_102264398(SPARC);ncbi_102264508(HES1);ncbi_102264592(EFNB2);ncbi_102264597(CDH13);ncbi_102264632(C3AR1);ncbi_102264712(POU4F1);ncbi_102264909(DAB2IP);ncbi_102265047(RXRA);ncbi_102265105(COL1A1);ncbi_102265173(SPINT1);ncbi_102265231(ZFPM2);ncbi_102265334(ERAP1);ncbi_102266509(MICAL2);ncbi_10226…
GO:0008283	cell proliferation	432	1097	2.6321e-09	3.56097e-07	MSTRG.13077(ING4);MSTRG.18140(EZH2);MSTRG.19106(PKHD1);MSTRG.36(GATA4);MSTRG.4604(NAA35);MSTRG.7665(PKHD1);MSTRG.9198(ANXA1);ncbi_102264398(SPARC);ncbi_102264435(LOC102264435);ncbi_102264466(SHCBP1);ncbi_102264508(HES1);ncbi_102264536(CCNB1);ncbi_102264592(EFNB2);ncbi_102264597(CDH13);ncbi_102264670(FGFR3);ncbi_102264697(RERG);ncbi_102264800(IL11);ncbi_102264854(CEBPA);ncbi_102264909(DAB2IP);ncbi…
GO:0040011	locomotion	405	1020	2.68955e-09	3.56097e-07	MSTRG.11691(--);MSTRG.11787(CARMIL1);MSTRG.14114(--);MSTRG.17627(CARMIL1);MSTRG.17882(--);MSTRG.18373(CARMIL1);MSTRG.2009(HDAC9);MSTRG.4767(env);MSTRG.5827(--);MSTRG.8243(AP2M1);MSTRG.9003(--);MSTRG.9247(APP);MSTRG.9596(--);ncbi_102264398(SPARC);ncbi_102264508(HES1);ncbi_102264592(EFNB2);ncbi_102264597(CDH13);ncbi_102264620(PTPRR);ncbi_102264632(C3AR1);ncbi_102264712(POU4F1);ncbi_102264746(GAS8);…
GO:0048646	anatomical structure formation involved in morphogenesis	263	622	2.77098e-09	3.56686e-07	MSTRG.11691(--);MSTRG.14114(--);MSTRG.17882(--);MSTRG.19106(PKHD1);MSTRG.19123(Cep83);MSTRG.36(GATA4);MSTRG.4767(env);MSTRG.5827(--);MSTRG.7665(PKHD1);MSTRG.9003(--);MSTRG.9596(--);ncbi_102264398(SPARC);ncbi_102264433(TEAD4);ncbi_102264476(DCSTAMP);ncbi_102264508(HES1);ncbi_102264548(CCDC151);ncbi_102264597(CDH13);ncbi_102264632(C3AR1);ncbi_102264664(FNBP1L);ncbi_102264909(DAB2IP);ncbi_102265020(…
GO:0006796	phosphate-containing compound metabolic process	704	1896	4.48344e-09	5.6152e-07	MSTRG.18140(EZH2);MSTRG.19106(PKHD1);MSTRG.1980(TWF1);MSTRG.3098(PLCE1);MSTRG.5247(Nt5m);MSTRG.7665(PKHD1);ncbi_102264435(LOC102264435);ncbi_102264508(HES1);ncbi_102264513(PNKP);ncbi_102264620(PTPRR);ncbi_102264670(FGFR3);ncbi_102264710(MAGI3);ncbi_102264771(PMVK);ncbi_102264772(TYMS);ncbi_102264800(IL11);ncbi_102264805(RAPGEF4);ncbi_102264842(PPM1D);ncbi_102264909(DAB2IP);ncbi_102264950(ADCK3);n…
GO:0006793	phosphorus metabolic process	714	1926	4.63367e-09	5.65064e-07	MSTRG.18140(EZH2);MSTRG.19106(PKHD1);MSTRG.1980(TWF1);MSTRG.3098(PLCE1);MSTRG.5247(Nt5m);MSTRG.7665(PKHD1);ncbi_102264435(LOC102264435);ncbi_102264508(HES1);ncbi_102264513(PNKP);ncbi_102264620(PTPRR);ncbi_102264670(FGFR3);ncbi_102264710(MAGI3);ncbi_102264771(PMVK);ncbi_102264772(TYMS);ncbi_102264800(IL11);ncbi_102264805(RAPGEF4);ncbi_102264842(PPM1D);ncbi_102264909(DAB2IP);ncbi_102264950(ADCK3);n…
GO:0001944	vasculature development	132	277	7.83879e-09	9.31409e-07	MSTRG.11691(--);MSTRG.17882(--);MSTRG.36(GATA4);MSTRG.5827(--);MSTRG.9596(--);ncbi_102264398(SPARC);ncbi_102264508(HES1);ncbi_102264592(EFNB2);ncbi_102264597(CDH13);ncbi_102264632(C3AR1);ncbi_102264909(DAB2IP);ncbi_102265105(COL1A1);ncbi_102265173(SPINT1);ncbi_102265334(ERAP1);ncbi_102266643(SETD2);ncbi_102266946(LEF1);ncbi_102266991(DLX3);ncbi_102267202(COL1A2);ncbi_102267393(MTDH);ncbi_10226767…
GO:0048583	regulation of response to stimulus	671	1807	1.12423e-08	1.30242e-06	MSTRG.12801(--);MSTRG.15320(--);MSTRG.17882(--);MSTRG.18024(--);MSTRG.18140(EZH2);MSTRG.19106(PKHD1);MSTRG.5827(--);MSTRG.7665(PKHD1);MSTRG.8243(AP2M1);MSTRG.9247(APP);MSTRG.9596(--);ncbi_102264389(WHSC1);ncbi_102264394(SOSTDC1);ncbi_102264489(APPL2);ncbi_102264508(HES1);ncbi_102264570(CEBPG);ncbi_102264597(CDH13);ncbi_102264606(TRIM13);ncbi_102264620(PTPRR);ncbi_102264632(C3AR1);ncbi_102264670(F…
GO:0022607	cellular component assembly	460	1189	1.18316e-08	1.33726e-06	MSTRG.11691(--);MSTRG.11787(CARMIL1);MSTRG.12801(--);MSTRG.13901(PHACTR1);MSTRG.14114(--);MSTRG.17627(CARMIL1);MSTRG.18373(CARMIL1);MSTRG.19103(VWF);MSTRG.19106(PKHD1);MSTRG.19123(Cep83);MSTRG.1980(TWF1);MSTRG.4767(env);MSTRG.5214(THSD4);MSTRG.5956(TUBA3C);MSTRG.7665(PKHD1);MSTRG.9003(--);MSTRG.9247(APP);ncbi_102264451(WASF1);ncbi_102264508(HES1);ncbi_102264512(LOC102264512);ncbi_102264548(CCDC15…
GO:0051239	regulation of multicellular organismal process	474	1232	1.60516e-08	1.77103e-06	MSTRG.11691(--);MSTRG.11794(SSC5D);MSTRG.11845(Rcor1);MSTRG.17882(--);MSTRG.18140(EZH2);MSTRG.2009(HDAC9);MSTRG.36(GATA4);MSTRG.5827(--);MSTRG.7993(SIPA1L1);MSTRG.9198(ANXA1);MSTRG.9596(--);ncbi_102264389(WHSC1);ncbi_102264398(SPARC);ncbi_102264476(DCSTAMP);ncbi_102264508(HES1);ncbi_102264570(CEBPG);ncbi_102264620(PTPRR);ncbi_102264632(C3AR1);ncbi_102264670(FGFR3);ncbi_102264712(POU4F1);ncbi_1022…
GO:0035239	tube morphogenesis	105	213	2.95763e-08	3.18736e-06	MSTRG.36(GATA4);ncbi_102264508(HES1);ncbi_102265020(LOC102265020);ncbi_102265238(LHX1);ncbi_102265476(NPNT);ncbi_102266331(TULP3);ncbi_102266448(IRX1);ncbi_102266509(MICAL2);ncbi_102266643(SETD2);ncbi_102266736(LAMA5);ncbi_102266898(SLC12A2);ncbi_102267421(SHROOM3);ncbi_102268047(GREM1);ncbi_102268330(TGIF1);ncbi_102268402(ZEB2);ncbi_102268486(SHOX2);ncbi_102268539(MESP1);ncbi_102268854(LMO4);ncb…
GO:1902589	single-organism organelle organization	435	1125	3.35766e-08	3.53622e-06	MSTRG.1036(PRDM5);MSTRG.11659(SETMAR);MSTRG.11691(--);MSTRG.11787(CARMIL1);MSTRG.11845(Rcor1);MSTRG.12801(--);MSTRG.13077(ING4);MSTRG.13901(PHACTR1);MSTRG.14114(--);MSTRG.14223(SETMAR);MSTRG.17627(CARMIL1);MSTRG.17882(--);MSTRG.17921(PLEKHH2);MSTRG.18024(--);MSTRG.18140(EZH2);MSTRG.18373(CARMIL1);MSTRG.19027(Kmt5c);MSTRG.19106(PKHD1);MSTRG.1980(TWF1);MSTRG.2009(HDAC9);MSTRG.4767(env);MSTRG.7290(S…
GO:0007389	pattern specification process	134	290	6.34542e-08	6.53437e-06	MSTRG.36(GATA4);ncbi_102265006(NBL1);ncbi_102265020(LOC102265020);ncbi_102265040(RELN);ncbi_102265238(LHX1);ncbi_102265315(CRB2);ncbi_102266228(DLX1);ncbi_102266331(TULP3);ncbi_102266448(IRX1);ncbi_102266591(PLXND1);ncbi_102266920(LOC102266920);ncbi_102266946(LEF1);ncbi_102267073(HIPK1);ncbi_102267099(SEMA3C);ncbi_102268047(GREM1);ncbi_102268330(TGIF1);ncbi_102268402(ZEB2);ncbi_102268539(MESP1);n…
GO:0010033	response to organic substance	461	1206	6.6376e-08	6.68666e-06	MSTRG.11794(SSC5D);MSTRG.13551(EEF1A1);MSTRG.15320(--);MSTRG.19112(EIF2B5);MSTRG.2009(HDAC9);MSTRG.36(GATA4);MSTRG.9198(ANXA1);ncbi_102264377(GABRB1);ncbi_102264394(SOSTDC1);ncbi_102264398(SPARC);ncbi_102264476(DCSTAMP);ncbi_102264502(KRT18);ncbi_102264508(HES1);ncbi_102264597(CDH13);ncbi_102264614(LOC102264614);ncbi_102264670(FGFR3);ncbi_102264754(PTGDR);ncbi_102264771(PMVK);ncbi_102264772(TYMS)…
GO:0044085	cellular component biogenesis	492	1297	7.12172e-08	7.02171e-06	MSTRG.11691(--);MSTRG.11787(CARMIL1);MSTRG.12801(--);MSTRG.13901(PHACTR1);MSTRG.14114(--);MSTRG.17627(CARMIL1);MSTRG.18373(CARMIL1);MSTRG.19103(VWF);MSTRG.19106(PKHD1);MSTRG.19123(Cep83);MSTRG.1980(TWF1);MSTRG.4767(env);MSTRG.5214(THSD4);MSTRG.5956(TUBA3C);MSTRG.7665(PKHD1);MSTRG.9003(--);MSTRG.9247(APP);ncbi_102264435(LOC102264435);ncbi_102264451(WASF1);ncbi_102264508(HES1);ncbi_102264512(LOC102…
GO:0009790	embryo development	242	583	8.09378e-08	7.81387e-06	MSTRG.36(GATA4);ncbi_102264433(TEAD4);ncbi_102264508(HES1);ncbi_102264536(CCNB1);ncbi_102264620(PTPRR);ncbi_102264815(CDH23);ncbi_102264968(CTHRC1);ncbi_102265020(LOC102265020);ncbi_102265047(RXRA);ncbi_102265183(HDAC1);ncbi_102265231(ZFPM2);ncbi_102265238(LHX1);ncbi_102265315(CRB2);ncbi_102265330(MBNL1);ncbi_102265381(DAB2);ncbi_102265493(SIX4);ncbi_102265521(LOC102265521);ncbi_102265526(PYGO2);…
GO:0060255	regulation of macromolecule metabolic process	1258	3610	8.34972e-08	7.89645e-06	MSTRG.1034(--);MSTRG.1036(PRDM5);MSTRG.10797(ZNF75A);MSTRG.11037(--);MSTRG.11352(--);MSTRG.11479(--);MSTRG.11845(Rcor1);MSTRG.12404(--);MSTRG.12801(--);MSTRG.12843(--);MSTRG.13077(ING4);MSTRG.14089(--);MSTRG.14327(--);MSTRG.15320(--);MSTRG.15911(--);MSTRG.16922(--);MSTRG.16945(ZNF480);MSTRG.17067(--);MSTRG.17659(--);MSTRG.18024(--);MSTRG.18139(--);MSTRG.18140(EZH2);MSTRG.19106(PKHD1);MSTRG.19112(…
GO:0048522	positive regulation of cellular process	638	1733	1.24909e-07	1.15765e-05	MSTRG.10397(--);MSTRG.1063(--);MSTRG.11787(CARMIL1);MSTRG.11845(Rcor1);MSTRG.12801(--);MSTRG.12995(--);MSTRG.15320(--);MSTRG.17627(CARMIL1);MSTRG.17660(--);MSTRG.18024(--);MSTRG.18140(EZH2);MSTRG.18373(CARMIL1);MSTRG.2009(HDAC9);MSTRG.36(GATA4);MSTRG.4296(--);MSTRG.5401(--);MSTRG.8840(PPP1R13B);MSTRG.8843(--);MSTRG.9198(ANXA1);MSTRG.9247(APP);ncbi_102264346(MTCH1);ncbi_102264389(WHSC1);ncbi_10226…
GO:0001568	blood vessel development	113	240	2.03623e-07	1.85017e-05	MSTRG.11691(--);MSTRG.17882(--);MSTRG.36(GATA4);MSTRG.5827(--);MSTRG.9596(--);ncbi_102264398(SPARC);ncbi_102264508(HES1);ncbi_102264592(EFNB2);ncbi_102264597(CDH13);ncbi_102264632(C3AR1);ncbi_102264909(DAB2IP);ncbi_102265173(SPINT1);ncbi_102265334(ERAP1);ncbi_102266643(SETD2);ncbi_102266946(LEF1);ncbi_102267393(MTDH);ncbi_102267776(FGFR1);ncbi_102268047(GREM1);ncbi_102269052(SEMA3E);ncbi_10226928…
GO:0002009	morphogenesis of an epithelium	104	217	2.08572e-07	1.8587e-05	MSTRG.36(GATA4);ncbi_102264394(SOSTDC1);ncbi_102264508(HES1);ncbi_102264968(CTHRC1);ncbi_102265238(LHX1);ncbi_102265381(DAB2);ncbi_102265476(NPNT);ncbi_102266331(TULP3);ncbi_102266448(IRX1);ncbi_102266509(MICAL2);ncbi_102266591(PLXND1);ncbi_102266736(LAMA5);ncbi_102266857(COL5A1);ncbi_102266898(SLC12A2);ncbi_102267099(SEMA3C);ncbi_102267671(GATAD2A);ncbi_102267776(FGFR1);ncbi_102268047(GREM1);ncb…
GO:0003002	regionalization	107	225	2.28811e-07	2.00059e-05	MSTRG.36(GATA4);ncbi_102265006(NBL1);ncbi_102265040(RELN);ncbi_102265238(LHX1);ncbi_102265315(CRB2);ncbi_102266228(DLX1);ncbi_102266331(TULP3);ncbi_102266448(IRX1);ncbi_102266920(LOC102266920);ncbi_102266946(LEF1);ncbi_102267073(HIPK1);ncbi_102267099(SEMA3C);ncbi_102268047(GREM1);ncbi_102268330(TGIF1);ncbi_102268402(ZEB2);ncbi_102268539(MESP1);ncbi_102269280(HIPK2);ncbi_102269861(ACVR2A);ncbi_102…
GO:0006996	organelle organization	712	1961	2.40972e-07	2.0679e-05	MSTRG.1036(PRDM5);MSTRG.11659(SETMAR);MSTRG.11691(--);MSTRG.11787(CARMIL1);MSTRG.11845(Rcor1);MSTRG.12801(--);MSTRG.13077(ING4);MSTRG.13901(PHACTR1);MSTRG.14114(--);MSTRG.14223(SETMAR);MSTRG.15009(Arid1b);MSTRG.17627(CARMIL1);MSTRG.17882(--);MSTRG.17921(PLEKHH2);MSTRG.18024(--);MSTRG.18140(EZH2);MSTRG.18373(CARMIL1);MSTRG.19027(Kmt5c);MSTRG.19106(PKHD1);MSTRG.1980(TWF1);MSTRG.2009(HDAC9);MSTRG.42…
GO:0045595	regulation of cell differentiation	324	822	2.72107e-07	2.29262e-05	MSTRG.11787(CARMIL1);MSTRG.11845(Rcor1);MSTRG.17627(CARMIL1);MSTRG.18140(EZH2);MSTRG.18373(CARMIL1);MSTRG.2009(HDAC9);MSTRG.7993(SIPA1L1);MSTRG.9247(APP);ncbi_102264394(SOSTDC1);ncbi_102264433(TEAD4);ncbi_102264476(DCSTAMP);ncbi_102264508(HES1);ncbi_102264592(EFNB2);ncbi_102264654(CDK5RAP2);ncbi_102264670(FGFR3);ncbi_102264790(DPYSL2);ncbi_102264825(NLGN1);ncbi_102264854(CEBPA);ncbi_102264909(DAB…
GO:0048468	cell development	415	1085	2.99301e-07	2.47672e-05	MSTRG.11787(CARMIL1);MSTRG.14114(--);MSTRG.17627(CARMIL1);MSTRG.18140(EZH2);MSTRG.18373(CARMIL1);MSTRG.19112(EIF2B5);MSTRG.4767(env);MSTRG.7993(SIPA1L1);MSTRG.8243(AP2M1);MSTRG.9003(--);MSTRG.9247(APP);ncbi_102264433(TEAD4);ncbi_102264444(XK);ncbi_102264508(HES1);ncbi_102264511(RILPL2);ncbi_102264614(LOC102264614);ncbi_102264670(FGFR3);ncbi_102264712(POU4F1);ncbi_102264745(TSPAN2);ncbi_102264790(…
GO:0001501	skeletal system development	73	141	3.33676e-07	2.71273e-05	ncbi_102264389(WHSC1);ncbi_102264398(SPARC);ncbi_102265105(COL1A1);ncbi_102265493(SIX4);ncbi_102266228(DLX1);ncbi_102266322(SMAD1);ncbi_102266331(TULP3);ncbi_102266643(SETD2);ncbi_102267959(ANKRD11);ncbi_102268002(DYM);ncbi_102268047(GREM1);ncbi_102268152(PLS3);ncbi_102268369(OSR2);ncbi_102268486(SHOX2);ncbi_102269556(SOX5);ncbi_102269585(INSIG1);ncbi_102269820(LTBP3);ncbi_102269861(ACVR2A);ncbi_…
GO:0060485	mesenchyme development	54	96	3.66528e-07	2.92843e-05	MSTRG.18140(EZH2);MSTRG.36(GATA4);ncbi_102264909(DAB2IP);ncbi_102265105(COL1A1);ncbi_102265315(CRB2);ncbi_102265381(DAB2);ncbi_102265493(SIX4);ncbi_102266920(LOC102266920);ncbi_102266946(LEF1);ncbi_102267587(TGFBR3);ncbi_102267776(FGFR1);ncbi_102268385(RDH10);ncbi_102268648(HTR2B);ncbi_102269306(SMAD7);ncbi_102269924(SEMA3A);ncbi_102270422(NRP2);ncbi_102271045(HAND2);ncbi_102271192(TCF21);ncbi_10…
GO:0009966	regulation of signal transduction	523	1405	4.45106e-07	3.49596e-05	MSTRG.12801(--);MSTRG.15320(--);MSTRG.18024(--);MSTRG.18140(EZH2);MSTRG.19106(PKHD1);MSTRG.7665(PKHD1);MSTRG.8243(AP2M1);MSTRG.9247(APP);ncbi_102264394(SOSTDC1);ncbi_102264489(APPL2);ncbi_102264508(HES1);ncbi_102264597(CDH13);ncbi_102264606(TRIM13);ncbi_102264620(PTPRR);ncbi_102264670(FGFR3);ncbi_102264710(MAGI3);ncbi_102264825(NLGN1);ncbi_102264826(TSKU);ncbi_102264909(DAB2IP);ncbi_102264966(G3B…
GO:0010646	regulation of cell communication	579	1572	5.01904e-07	3.87637e-05	MSTRG.12801(--);MSTRG.15320(--);MSTRG.18024(--);MSTRG.18140(EZH2);MSTRG.19106(PKHD1);MSTRG.19122(ITPR3);MSTRG.4296(--);MSTRG.7665(PKHD1);MSTRG.7993(SIPA1L1);MSTRG.8243(AP2M1);MSTRG.9247(APP);ncbi_102264394(SOSTDC1);ncbi_102264489(APPL2);ncbi_102264508(HES1);ncbi_102264597(CDH13);ncbi_102264606(TRIM13);ncbi_102264620(PTPRR);ncbi_102264670(FGFR3);ncbi_102264710(MAGI3);ncbi_102264800(IL11);ncbi_1022…
GO:0030198	extracellular matrix organization	38	61	6.08e-07	4.61881e-05	MSTRG.5214(THSD4);ncbi_102264614(LOC102264614);ncbi_102264961(DPP4);ncbi_102265105(COL1A1);ncbi_102265709(FAP);ncbi_102265778(COL4A4);ncbi_102266066(DDR2);ncbi_102266857(COL5A1);ncbi_102267134(ADAMTS2);ncbi_102267202(COL1A2);ncbi_102267813(FGFR4);ncbi_102268047(GREM1);ncbi_102268167(TNXB);ncbi_102269918(MFAP5);ncbi_102270201(LOC102270201);ncbi_102272660(MPV17);ncbi_102274070(P4HA1);ncbi_102275862…
GO:0012501	programmed cell death	432	1141	6.29744e-07	4.70683e-05	MSTRG.12801(--);MSTRG.13077(ING4);MSTRG.18024(--);MSTRG.19106(PKHD1);MSTRG.4604(NAA35);MSTRG.7665(PKHD1);MSTRG.8840(PPP1R13B);MSTRG.9247(APP);ncbi_102264346(MTCH1);ncbi_102264502(KRT18);ncbi_102264554(KIAA1324);ncbi_102264575(PPP1R15A);ncbi_102264577(SERBP1);ncbi_102264670(FGFR3);ncbi_102264708(RUVBL1);ncbi_102264712(POU4F1);ncbi_102264742(SYCP2);ncbi_102264786(KRT8);ncbi_102264909(DAB2IP);ncbi_1…
GO:0023051	regulation of signaling	569	1545	6.51053e-07	4.78886e-05	MSTRG.12801(--);MSTRG.15320(--);MSTRG.18024(--);MSTRG.18140(EZH2);MSTRG.19106(PKHD1);MSTRG.19122(ITPR3);MSTRG.7665(PKHD1);MSTRG.7993(SIPA1L1);MSTRG.8243(AP2M1);MSTRG.9247(APP);ncbi_102264394(SOSTDC1);ncbi_102264489(APPL2);ncbi_102264508(HES1);ncbi_102264597(CDH13);ncbi_102264606(TRIM13);ncbi_102264620(PTPRR);ncbi_102264670(FGFR3);ncbi_102264710(MAGI3);ncbi_102264825(NLGN1);ncbi_102264826(TSKU);nc…
GO:0080090	regulation of primary metabolic process	1049	2997	7.09572e-07	5.07681e-05	MSTRG.1036(PRDM5);MSTRG.11845(Rcor1);MSTRG.12801(--);MSTRG.13077(ING4);MSTRG.18024(--);MSTRG.18140(EZH2);MSTRG.19106(PKHD1);MSTRG.19112(EIF2B5);MSTRG.1980(TWF1);MSTRG.2009(HDAC9);MSTRG.3098(PLCE1);MSTRG.36(GATA4);MSTRG.6105(EIF4G2);MSTRG.7665(PKHD1);MSTRG.7753(TADA2A);MSTRG.9247(APP);ncbi_102264330(ERCC4);ncbi_102264346(MTCH1);ncbi_102264382(DR1);ncbi_102264389(WHSC1);ncbi_102264394(SOSTDC1);ncbi…
GO:0048514	blood vessel morphogenesis	98	206	7.12112e-07	5.07681e-05	MSTRG.11691(--);MSTRG.17882(--);MSTRG.36(GATA4);MSTRG.5827(--);MSTRG.9596(--);ncbi_102264398(SPARC);ncbi_102264508(HES1);ncbi_102264597(CDH13);ncbi_102264632(C3AR1);ncbi_102264909(DAB2IP);ncbi_102265334(ERAP1);ncbi_102266643(SETD2);ncbi_102266946(LEF1);ncbi_102267393(MTDH);ncbi_102268047(GREM1);ncbi_102269052(SEMA3E);ncbi_102269280(HIPK2);ncbi_102269306(SMAD7);ncbi_102269581(LGALS3);ncbi_10226966…
GO:0048518	positive regulation of biological process	773	2158	7.67387e-07	5.38799e-05	MSTRG.10397(--);MSTRG.1063(--);MSTRG.11659(SETMAR);MSTRG.11787(CARMIL1);MSTRG.11845(Rcor1);MSTRG.12801(--);MSTRG.12995(--);MSTRG.14223(SETMAR);MSTRG.15320(--);MSTRG.17627(CARMIL1);MSTRG.17660(--);MSTRG.18024(--);MSTRG.18140(EZH2);MSTRG.18373(CARMIL1);MSTRG.2009(HDAC9);MSTRG.36(GATA4);MSTRG.4296(--);MSTRG.5401(--);MSTRG.7290(SETMAR);MSTRG.7993(SIPA1L1);MSTRG.8291(SETMAR);MSTRG.8840(PPP1R13B);MSTRG…
GO:0048598	embryonic morphogenesis	145	330	7.9845e-07	5.52242e-05	MSTRG.36(GATA4);ncbi_102264508(HES1);ncbi_102264815(CDH23);ncbi_102264968(CTHRC1);ncbi_102265183(HDAC1);ncbi_102265238(LHX1);ncbi_102265315(CRB2);ncbi_102265493(SIX4);ncbi_102265838(FBXW4);ncbi_102266196(TMIE);ncbi_102266322(SMAD1);ncbi_102266331(TULP3);ncbi_102266448(IRX1);ncbi_102266509(MICAL2);ncbi_102266643(SETD2);ncbi_102266946(LEF1);ncbi_102267073(HIPK1);ncbi_102267671(GATAD2A);ncbi_1022677…
GO:0008219	cell death	452	1202	8.25452e-07	5.62521e-05	MSTRG.12801(--);MSTRG.13077(ING4);MSTRG.18024(--);MSTRG.19106(PKHD1);MSTRG.4604(NAA35);MSTRG.7665(PKHD1);MSTRG.8840(PPP1R13B);MSTRG.9247(APP);ncbi_102264346(MTCH1);ncbi_102264502(KRT18);ncbi_102264554(KIAA1324);ncbi_102264575(PPP1R15A);ncbi_102264577(SERBP1);ncbi_102264606(TRIM13);ncbi_102264670(FGFR3);ncbi_102264708(RUVBL1);ncbi_102264712(POU4F1);ncbi_102264742(SYCP2);ncbi_102264786(KRT8);ncbi_1…
GO:0061061	muscle structure development	128	285	8.58862e-07	5.76807e-05	MSTRG.18140(EZH2);MSTRG.2009(HDAC9);ncbi_102264444(XK);ncbi_102264508(HES1);ncbi_102264592(EFNB2);ncbi_102264614(LOC102264614);ncbi_102264712(POU4F1);ncbi_102265047(RXRA);ncbi_102265183(HDAC1);ncbi_102265231(ZFPM2);ncbi_102265330(MBNL1);ncbi_102265493(SIX4);ncbi_102265696(CSRP2);ncbi_102266720(ANKRD17);ncbi_102266730(ACTC1);ncbi_102266749(PPP3CA);ncbi_102266946(LEF1);ncbi_102267012(MBNL3);ncbi_10…
GO:0031399	regulation of protein modification process	383	1003	1.08507e-06	7.18313e-05	MSTRG.18140(EZH2);MSTRG.19106(PKHD1);MSTRG.1980(TWF1);MSTRG.3098(PLCE1);MSTRG.7665(PKHD1);MSTRG.7753(TADA2A);ncbi_102264508(HES1);ncbi_102264620(PTPRR);ncbi_102264659(RNF180);ncbi_102264670(FGFR3);ncbi_102264710(MAGI3);ncbi_102264800(IL11);ncbi_102264805(RAPGEF4);ncbi_102264909(DAB2IP);ncbi_102265040(RELN);ncbi_102265183(HDAC1);ncbi_102265381(DAB2);ncbi_102265476(NPNT);ncbi_102265526(PYGO2);ncbi_…
GO:0006357	regulation of transcription from RNA polymerase II promoter	398	1047	1.13069e-06	7.37975e-05	MSTRG.1036(PRDM5);MSTRG.18140(EZH2);MSTRG.2009(HDAC9);MSTRG.36(GATA4);MSTRG.9247(APP);ncbi_102264382(DR1);ncbi_102264394(SOSTDC1);ncbi_102264433(TEAD4);ncbi_102264508(HES1);ncbi_102264566(MEPCE);ncbi_102264597(CDH13);ncbi_102264670(FGFR3);ncbi_102264712(POU4F1);ncbi_102264800(IL11);ncbi_102264854(CEBPA);ncbi_102264880(CREBBP);ncbi_102264909(DAB2IP);ncbi_102265006(NBL1);ncbi_102265047(RXRA);ncbi_1…
GO:0031323	regulation of cellular metabolic process	1105	3176	1.16739e-06	7.51348e-05	MSTRG.1036(PRDM5);MSTRG.10397(--);MSTRG.1063(--);MSTRG.11845(Rcor1);MSTRG.12801(--);MSTRG.12995(--);MSTRG.13077(ING4);MSTRG.15320(--);MSTRG.17660(--);MSTRG.18024(--);MSTRG.18140(EZH2);MSTRG.19106(PKHD1);MSTRG.19112(EIF2B5);MSTRG.1980(TWF1);MSTRG.2009(HDAC9);MSTRG.3098(PLCE1);MSTRG.36(GATA4);MSTRG.4296(--);MSTRG.5401(--);MSTRG.6105(EIF4G2);MSTRG.7665(PKHD1);MSTRG.7753(TADA2A);MSTRG.8843(--);MSTRG.…
GO:0042692	muscle cell differentiation	91	190	1.21893e-06	7.73769e-05	MSTRG.18140(EZH2);MSTRG.2009(HDAC9);ncbi_102264444(XK);ncbi_102264508(HES1);ncbi_102264592(EFNB2);ncbi_102264614(LOC102264614);ncbi_102265047(RXRA);ncbi_102265183(HDAC1);ncbi_102265330(MBNL1);ncbi_102265493(SIX4);ncbi_102265696(CSRP2);ncbi_102266720(ANKRD17);ncbi_102266730(ACTC1);ncbi_102266749(PPP3CA);ncbi_102267012(MBNL3);ncbi_102267696(KCNAB1);ncbi_102267904(ID3);ncbi_102268047(GREM1);ncbi_102…
GO:0006366	transcription from RNA polymerase II promoter	401	1057	1.30355e-06	8.16306e-05	MSTRG.1036(PRDM5);MSTRG.18140(EZH2);MSTRG.2009(HDAC9);MSTRG.36(GATA4);MSTRG.9247(APP);ncbi_102264382(DR1);ncbi_102264394(SOSTDC1);ncbi_102264433(TEAD4);ncbi_102264508(HES1);ncbi_102264566(MEPCE);ncbi_102264597(CDH13);ncbi_102264670(FGFR3);ncbi_102264712(POU4F1);ncbi_102264800(IL11);ncbi_102264854(CEBPA);ncbi_102264880(CREBBP);ncbi_102264909(DAB2IP);ncbi_102265006(NBL1);ncbi_102265047(RXRA);ncbi_1…
GO:0016265	death	454	1216	1.94646e-06	0.000120265	MSTRG.12801(--);MSTRG.13077(ING4);MSTRG.18024(--);MSTRG.19106(PKHD1);MSTRG.4604(NAA35);MSTRG.7665(PKHD1);MSTRG.8840(PPP1R13B);MSTRG.9247(APP);ncbi_102264346(MTCH1);ncbi_102264502(KRT18);ncbi_102264554(KIAA1324);ncbi_102264575(PPP1R15A);ncbi_102264577(SERBP1);ncbi_102264606(TRIM13);ncbi_102264670(FGFR3);ncbi_102264708(RUVBL1);ncbi_102264712(POU4F1);ncbi_102264742(SYCP2);ncbi_102264786(KRT8);ncbi_1…
GO:0006468	protein phosphorylation	334	868	2.5012e-06	0.000152507	MSTRG.18140(EZH2);MSTRG.19106(PKHD1);MSTRG.1980(TWF1);MSTRG.3098(PLCE1);MSTRG.7665(PKHD1);ncbi_102264508(HES1);ncbi_102264620(PTPRR);ncbi_102264670(FGFR3);ncbi_102264710(MAGI3);ncbi_102264800(IL11);ncbi_102264805(RAPGEF4);ncbi_102264909(DAB2IP);ncbi_102265040(RELN);ncbi_102265183(HDAC1);ncbi_102265381(DAB2);ncbi_102265476(NPNT);ncbi_102265542(CDK2AP1);ncbi_102265783(ERBB4);ncbi_102265831(PRKCG);n…
GO:0035107	appendage morphogenesis	60	115	2.61033e-06	0.000155689	ncbi_102265183(HDAC1);ncbi_102265330(MBNL1);ncbi_102265838(FBXW4);ncbi_102266331(TULP3);ncbi_102266946(LEF1);ncbi_102267459(FBN2);ncbi_102267776(FGFR1);ncbi_102268047(GREM1);ncbi_102268369(OSR2);ncbi_102268385(RDH10);ncbi_102268486(SHOX2);ncbi_102269106(LMBR1);ncbi_102269884(PITX1);ncbi_102269955(B9D1);ncbi_102270887(WDPCP);ncbi_102271045(HAND2);ncbi_102271208(PRRX2);ncbi_102271327(ALDH1A2);ncbi_…
GO:0035108	limb morphogenesis	55	103	2.65945e-06	0.000155689	ncbi_102265183(HDAC1);ncbi_102265330(MBNL1);ncbi_102265838(FBXW4);ncbi_102266331(TULP3);ncbi_102266946(LEF1);ncbi_102267459(FBN2);ncbi_102267776(FGFR1);ncbi_102268047(GREM1);ncbi_102268369(OSR2);ncbi_102268385(RDH10);ncbi_102268486(SHOX2);ncbi_102269106(LMBR1);ncbi_102269884(PITX1);ncbi_102269955(B9D1);ncbi_102270887(WDPCP);ncbi_102271045(HAND2);ncbi_102271208(PRRX2);ncbi_102271327(ALDH1A2);ncbi_…
GO:0060173	limb development	55	103	2.65945e-06	0.000155689	ncbi_102265183(HDAC1);ncbi_102265330(MBNL1);ncbi_102265838(FBXW4);ncbi_102266331(TULP3);ncbi_102266946(LEF1);ncbi_102267459(FBN2);ncbi_102267776(FGFR1);ncbi_102268047(GREM1);ncbi_102268369(OSR2);ncbi_102268385(RDH10);ncbi_102268486(SHOX2);ncbi_102269106(LMBR1);ncbi_102269884(PITX1);ncbi_102269955(B9D1);ncbi_102270887(WDPCP);ncbi_102271045(HAND2);ncbi_102271208(PRRX2);ncbi_102271327(ALDH1A2);ncbi_…
GO:0022603	regulation of anatomical structure morphogenesis	201	490	2.68777e-06	0.000155689	MSTRG.11787(CARMIL1);MSTRG.17627(CARMIL1);MSTRG.17882(--);MSTRG.18140(EZH2);MSTRG.18373(CARMIL1);MSTRG.36(GATA4);MSTRG.5827(--);MSTRG.7993(SIPA1L1);MSTRG.9596(--);ncbi_102264398(SPARC);ncbi_102264476(DCSTAMP);ncbi_102264508(HES1);ncbi_102264548(CCDC151);ncbi_102264632(C3AR1);ncbi_102264909(DAB2IP);ncbi_102265022(ARAP3);ncbi_102265047(RXRA);ncbi_102265105(COL1A1);ncbi_102265315(CRB2);ncbi_10226533…
GO:0048666	neuron development	199	486	3.46977e-06	0.000198505	MSTRG.14114(--);MSTRG.4767(env);MSTRG.7993(SIPA1L1);MSTRG.8243(AP2M1);MSTRG.9003(--);MSTRG.9247(APP);ncbi_102264670(FGFR3);ncbi_102264712(POU4F1);ncbi_102264745(TSPAN2);ncbi_102264790(DPYSL2);ncbi_102264815(CDH23);ncbi_102264826(TSKU);ncbi_102264909(DAB2IP);ncbi_102265020(LOC102265020);ncbi_102265040(RELN);ncbi_102265044(MYL9);ncbi_102265238(LHX1);ncbi_102265362(PMP22);ncbi_102265502(IGSF9);ncbi_…
GO:0008284	positive regulation of cell proliferation	86	181	3.55418e-06	0.000200854	MSTRG.36(GATA4);ncbi_102264536(CCNB1);ncbi_102264597(CDH13);ncbi_102264968(CTHRC1);ncbi_102265783(ERBB4);ncbi_102266066(DDR2);ncbi_102266946(LEF1);ncbi_102267237(FOXP2);ncbi_102267776(FGFR1);ncbi_102267975(ERBB2);ncbi_102268043(PRKCI);ncbi_102268330(TGIF1);ncbi_102268337(EPCAM);ncbi_102268369(OSR2);ncbi_102268672(CDKN1A);ncbi_102269762(B4GALT1);ncbi_102269868(LOC102269868);ncbi_102270607(VEGFA);n…
GO:0051128	regulation of cellular component organization	434	1165	4.36383e-06	0.000243638	MSTRG.11787(CARMIL1);MSTRG.12801(--);MSTRG.17627(CARMIL1);MSTRG.17921(PLEKHH2);MSTRG.18024(--);MSTRG.18140(EZH2);MSTRG.18373(CARMIL1);MSTRG.19106(PKHD1);MSTRG.1980(TWF1);MSTRG.4296(--);MSTRG.7665(PKHD1);MSTRG.7753(TADA2A);MSTRG.7993(SIPA1L1);MSTRG.8243(AP2M1);MSTRG.9198(ANXA1);ncbi_102264330(ERCC4);ncbi_102264445(OBSL1);ncbi_102264451(WASF1);ncbi_102264476(DCSTAMP);ncbi_102264508(HES1);ncbi_10226…
GO:0032989	cellular component morphogenesis	317	825	5.25109e-06	0.000289685	MSTRG.11691(--);MSTRG.11787(CARMIL1);MSTRG.14114(--);MSTRG.17627(CARMIL1);MSTRG.18140(EZH2);MSTRG.18373(CARMIL1);MSTRG.19106(PKHD1);MSTRG.19123(Cep83);MSTRG.4767(env);MSTRG.7665(PKHD1);MSTRG.7993(SIPA1L1);MSTRG.8243(AP2M1);MSTRG.9003(--);MSTRG.9247(APP);ncbi_102264508(HES1);ncbi_102264511(RILPL2);ncbi_102264548(CCDC151);ncbi_102264664(FNBP1L);ncbi_102264670(FGFR3);ncbi_102264790(DPYSL2);ncbi_1022…
GO:0048699	generation of neurons	242	610	5.33083e-06	0.000290625	MSTRG.14114(--);MSTRG.18140(EZH2);MSTRG.4767(env);MSTRG.7993(SIPA1L1);MSTRG.8243(AP2M1);MSTRG.9003(--);MSTRG.9247(APP);ncbi_102264508(HES1);ncbi_102264670(FGFR3);ncbi_102264712(POU4F1);ncbi_102264745(TSPAN2);ncbi_102264790(DPYSL2);ncbi_102264815(CDH23);ncbi_102264825(NLGN1);ncbi_102264826(TSKU);ncbi_102264909(DAB2IP);ncbi_102265020(LOC102265020);ncbi_102265040(RELN);ncbi_102265044(MYL9);ncbi_1022…
GO:0048736	appendage development	64	127	5.6516e-06	0.000304529	ncbi_102265183(HDAC1);ncbi_102265330(MBNL1);ncbi_102265838(FBXW4);ncbi_102266331(TULP3);ncbi_102266946(LEF1);ncbi_102267459(FBN2);ncbi_102267722(SMOC1);ncbi_102267776(FGFR1);ncbi_102268047(GREM1);ncbi_102268369(OSR2);ncbi_102268385(RDH10);ncbi_102268486(SHOX2);ncbi_102269106(LMBR1);ncbi_102269884(PITX1);ncbi_102269955(B9D1);ncbi_102270887(WDPCP);ncbi_102271045(HAND2);ncbi_102271208(PRRX2);ncbi_10…
GO:0065009	regulation of molecular function	542	1489	6.23312e-06	0.000332003	MSTRG.11659(SETMAR);MSTRG.12801(--);MSTRG.14223(SETMAR);MSTRG.16648(ARHGAP18);MSTRG.18024(--);MSTRG.18082(DOCK3);MSTRG.18140(EZH2);MSTRG.19106(PKHD1);MSTRG.19112(EIF2B5);MSTRG.19122(ITPR3);MSTRG.3098(PLCE1);MSTRG.3696(DOCK3);MSTRG.7290(SETMAR);MSTRG.7665(PKHD1);MSTRG.7993(SIPA1L1);MSTRG.8291(SETMAR);MSTRG.9247(APP);MSTRG.991(SETMAR);ncbi_102264346(MTCH1);ncbi_102264379(DENND1A);ncbi_102264489(APP…
GO:0022008	neurogenesis	257	654	6.34628e-06	0.000334189	MSTRG.14114(--);MSTRG.18140(EZH2);MSTRG.19112(EIF2B5);MSTRG.4767(env);MSTRG.7993(SIPA1L1);MSTRG.8243(AP2M1);MSTRG.9003(--);MSTRG.9247(APP);ncbi_102264508(HES1);ncbi_102264670(FGFR3);ncbi_102264712(POU4F1);ncbi_102264745(TSPAN2);ncbi_102264790(DPYSL2);ncbi_102264815(CDH23);ncbi_102264825(NLGN1);ncbi_102264826(TSKU);ncbi_102264909(DAB2IP);ncbi_102265020(LOC102265020);ncbi_102265040(RELN);ncbi_10226…
GO:0031032	actomyosin structure organization	24	35	6.56778e-06	0.000341967	ncbi_102265493(SIX4);ncbi_102266730(ACTC1);ncbi_102269422(LDB3);ncbi_102270744(TPM1);ncbi_102270908(TTN);ncbi_102271823(CSRP3);ncbi_102271978(CFL2);ncbi_102272028(KRT19);ncbi_102272267(LOC102272267);ncbi_102272403(CASQ1);ncbi_102273160(PROX1);ncbi_102273972(ITGB1);ncbi_102274194(ACTA2);ncbi_102275436(NKX2-5);ncbi_102277034(XIRP1);ncbi_102278855(TNNT2);ncbi_102279980(FHOD3);ncbi_102280788(MYBPC3);…
GO:0098602	single organism cell adhesion	167	401	6.64415e-06	0.0003421	MSTRG.1034(--);MSTRG.11037(--);MSTRG.11352(--);MSTRG.11479(--);MSTRG.11535(Pol);MSTRG.12404(--);MSTRG.12843(--);MSTRG.13214(Pol);MSTRG.14245(--);MSTRG.14327(--);MSTRG.15911(--);MSTRG.16922(--);MSTRG.17659(--);MSTRG.17883(--);MSTRG.17971(ICAM2);MSTRG.18139(--);MSTRG.3935(Pol);MSTRG.4442(--);MSTRG.529(--);MSTRG.6827(--);MSTRG.8830(--);MSTRG.8833(--);MSTRG.9198(ANXA1);ncbi_102264508(HES1);ncbi_10226…
GO:0031175	neuron projection development	172	415	6.83026e-06	0.000347818	MSTRG.14114(--);MSTRG.4767(env);MSTRG.7993(SIPA1L1);MSTRG.8243(AP2M1);MSTRG.9003(--);MSTRG.9247(APP);ncbi_102264670(FGFR3);ncbi_102264745(TSPAN2);ncbi_102264790(DPYSL2);ncbi_102264826(TSKU);ncbi_102264909(DAB2IP);ncbi_102265020(LOC102265020);ncbi_102265040(RELN);ncbi_102265044(MYL9);ncbi_102265238(LHX1);ncbi_102265362(PMP22);ncbi_102265502(IGSF9);ncbi_102265818(NLGN3);ncbi_102265976(PREX2);ncbi_1…
GO:0051252	regulation of RNA metabolic process	635	1769	6.97287e-06	0.00035122	MSTRG.1036(PRDM5);MSTRG.11845(Rcor1);MSTRG.13077(ING4);MSTRG.18140(EZH2);MSTRG.19106(PKHD1);MSTRG.2009(HDAC9);MSTRG.36(GATA4);MSTRG.7665(PKHD1);MSTRG.9247(APP);ncbi_102264382(DR1);ncbi_102264394(SOSTDC1);ncbi_102264433(TEAD4);ncbi_102264508(HES1);ncbi_102264566(MEPCE);ncbi_102264570(CEBPG);ncbi_102264586(RBM8A);ncbi_102264597(CDH13);ncbi_102264606(TRIM13);ncbi_102264654(CDK5RAP2);ncbi_102264670(F…
GO:0007010	cytoskeleton organization	261	667	7.80587e-06	0.000385593	MSTRG.11691(--);MSTRG.11787(CARMIL1);MSTRG.12801(--);MSTRG.13901(PHACTR1);MSTRG.17627(CARMIL1);MSTRG.17921(PLEKHH2);MSTRG.18024(--);MSTRG.18373(CARMIL1);MSTRG.19106(PKHD1);MSTRG.1980(TWF1);MSTRG.7665(PKHD1);MSTRG.7993(SIPA1L1);ncbi_102264451(WASF1);ncbi_102264502(KRT18);ncbi_102264536(CCNB1);ncbi_102264548(CCDC151);ncbi_102264654(CDK5RAP2);ncbi_102264825(NLGN1);ncbi_102264927(SDAD1);ncbi_10226495…
GO:0001763	morphogenesis of a branching structure	48	89	7.88681e-06	0.000385593	ncbi_102265047(RXRA);ncbi_102265238(LHX1);ncbi_102265476(NPNT);ncbi_102266591(PLXND1);ncbi_102266736(LAMA5);ncbi_102266898(SLC12A2);ncbi_102267099(SEMA3C);ncbi_102267776(FGFR1);ncbi_102267844(LRRK2);ncbi_102268047(GREM1);ncbi_102268385(RDH10);ncbi_102268486(SHOX2);ncbi_102269924(SEMA3A);ncbi_102270158(AR);ncbi_102270903(SPRY2);ncbi_102271192(TCF21);ncbi_102271735(SHH);ncbi_102271993(FGF10);ncbi_1…
GO:0042127	regulation of cell proliferation	285	736	7.9049e-06	0.000385593	MSTRG.19106(PKHD1);MSTRG.36(GATA4);MSTRG.7665(PKHD1);ncbi_102264398(SPARC);ncbi_102264435(LOC102264435);ncbi_102264466(SHCBP1);ncbi_102264508(HES1);ncbi_102264536(CCNB1);ncbi_102264592(EFNB2);ncbi_102264597(CDH13);ncbi_102264670(FGFR3);ncbi_102264800(IL11);ncbi_102264909(DAB2IP);ncbi_102264961(DPP4);ncbi_102264968(CTHRC1);ncbi_102265038(LOC102265038);ncbi_102265183(HDAC1);ncbi_102265290(SRPX);ncb…
GO:0010468	regulation of gene expression	928	2661	8.08041e-06	0.000390048	MSTRG.1034(--);MSTRG.1036(PRDM5);MSTRG.10797(ZNF75A);MSTRG.11037(--);MSTRG.11352(--);MSTRG.11479(--);MSTRG.11845(Rcor1);MSTRG.12404(--);MSTRG.12843(--);MSTRG.13077(ING4);MSTRG.14089(--);MSTRG.14327(--);MSTRG.15911(--);MSTRG.16922(--);MSTRG.16945(ZNF480);MSTRG.17067(--);MSTRG.17659(--);MSTRG.18139(--);MSTRG.18140(EZH2);MSTRG.19106(PKHD1);MSTRG.19112(EIF2B5);MSTRG.2009(HDAC9);MSTRG.2466(--);MSTRG.2…
GO:0035556	intracellular signal transduction	456	1237	8.73296e-06	0.000417201	MSTRG.12801(--);MSTRG.13077(ING4);MSTRG.18024(--);MSTRG.18140(EZH2);MSTRG.19106(PKHD1);MSTRG.6611(Rhobtb2);MSTRG.7665(PKHD1);MSTRG.8840(PPP1R13B);ncbi_102264433(TEAD4);ncbi_102264451(WASF1);ncbi_102264508(HES1);ncbi_102264537(ARL4A);ncbi_102264597(CDH13);ncbi_102264606(TRIM13);ncbi_102264620(PTPRR);ncbi_102264670(FGFR3);ncbi_102264697(RERG);ncbi_102264710(MAGI3);ncbi_102264909(DAB2IP);ncbi_102264…
GO:0001667	ameboidal-type cell migration	95	208	9.21488e-06	0.000435732	MSTRG.17882(--);MSTRG.2009(HDAC9);MSTRG.5827(--);MSTRG.9596(--);ncbi_102264398(SPARC);ncbi_102264592(EFNB2);ncbi_102264597(CDH13);ncbi_102264620(PTPRR);ncbi_102264909(DAB2IP);ncbi_102264961(DPP4);ncbi_102265709(FAP);ncbi_102265783(ERBB4);ncbi_102266066(DDR2);ncbi_102266381(ADAM9);ncbi_102266591(PLXND1);ncbi_102266736(LAMA5);ncbi_102267099(SEMA3C);ncbi_102267587(TGFBR3);ncbi_102268047(GREM1);ncbi_…
GO:0001525	angiogenesis	74	154	1.00857e-05	0.000472093	MSTRG.11691(--);MSTRG.17882(--);MSTRG.36(GATA4);MSTRG.5827(--);MSTRG.9596(--);ncbi_102264398(SPARC);ncbi_102264597(CDH13);ncbi_102264632(C3AR1);ncbi_102264909(DAB2IP);ncbi_102265334(ERAP1);ncbi_102266946(LEF1);ncbi_102267393(MTDH);ncbi_102268047(GREM1);ncbi_102269052(SEMA3E);ncbi_102269280(HIPK2);ncbi_102269581(LGALS3);ncbi_102269660(FLT1);ncbi_102269762(B4GALT1);ncbi_102270401(CX3CL1);ncbi_10227…
GO:0048738	cardiac muscle tissue development	37	64	1.05768e-05	0.000487737	MSTRG.36(GATA4);ncbi_102264712(POU4F1);ncbi_102265047(RXRA);ncbi_102265231(ZFPM2);ncbi_102267587(TGFBR3);ncbi_102268065(PKP2);ncbi_102268539(MESP1);ncbi_102269306(SMAD7);ncbi_102270744(TPM1);ncbi_102270875(TNNC1);ncbi_102271644(TNNI3);ncbi_102272267(LOC102272267);ncbi_102273160(PROX1);ncbi_102274518(FHL2);ncbi_102274762(TBX3);ncbi_102274769(RARA);ncbi_102275436(NKX2-5);ncbi_102276187(COL11A1);ncb…
GO:2001141	regulation of RNA biosynthetic process	613	1708	1.06304e-05	0.000487737	MSTRG.1036(PRDM5);MSTRG.11845(Rcor1);MSTRG.13077(ING4);MSTRG.18140(EZH2);MSTRG.19106(PKHD1);MSTRG.2009(HDAC9);MSTRG.36(GATA4);MSTRG.7665(PKHD1);MSTRG.9247(APP);ncbi_102264382(DR1);ncbi_102264394(SOSTDC1);ncbi_102264433(TEAD4);ncbi_102264508(HES1);ncbi_102264566(MEPCE);ncbi_102264570(CEBPG);ncbi_102264597(CDH13);ncbi_102264606(TRIM13);ncbi_102264654(CDK5RAP2);ncbi_102264670(FGFR3);ncbi_102264708(R…
GO:0016310	phosphorylation	374	998	1.14158e-05	0.000518635	MSTRG.18140(EZH2);MSTRG.19106(PKHD1);MSTRG.1980(TWF1);MSTRG.3098(PLCE1);MSTRG.7665(PKHD1);ncbi_102264508(HES1);ncbi_102264620(PTPRR);ncbi_102264670(FGFR3);ncbi_102264710(MAGI3);ncbi_102264800(IL11);ncbi_102264805(RAPGEF4);ncbi_102264909(DAB2IP);ncbi_102265003(GALK1);ncbi_102265040(RELN);ncbi_102265142(KSR1);ncbi_102265183(HDAC1);ncbi_102265381(DAB2);ncbi_102265476(NPNT);ncbi_102265542(CDK2AP1);nc…
GO:0006355	regulation of transcription, DNA-templated	598	1665	1.2611e-05	0.000561915	MSTRG.1036(PRDM5);MSTRG.11845(Rcor1);MSTRG.13077(ING4);MSTRG.18140(EZH2);MSTRG.19106(PKHD1);MSTRG.2009(HDAC9);MSTRG.36(GATA4);MSTRG.7665(PKHD1);MSTRG.9247(APP);ncbi_102264382(DR1);ncbi_102264394(SOSTDC1);ncbi_102264433(TEAD4);ncbi_102264508(HES1);ncbi_102264566(MEPCE);ncbi_102264570(CEBPG);ncbi_102264597(CDH13);ncbi_102264606(TRIM13);ncbi_102264654(CDK5RAP2);ncbi_102264670(FGFR3);ncbi_102264708(R…
GO:1903506	regulation of nucleic acid-templated transcription	598	1665	1.2611e-05	0.000561915	MSTRG.1036(PRDM5);MSTRG.11845(Rcor1);MSTRG.13077(ING4);MSTRG.18140(EZH2);MSTRG.19106(PKHD1);MSTRG.2009(HDAC9);MSTRG.36(GATA4);MSTRG.7665(PKHD1);MSTRG.9247(APP);ncbi_102264382(DR1);ncbi_102264394(SOSTDC1);ncbi_102264433(TEAD4);ncbi_102264508(HES1);ncbi_102264566(MEPCE);ncbi_102264570(CEBPG);ncbi_102264597(CDH13);ncbi_102264606(TRIM13);ncbi_102264654(CDK5RAP2);ncbi_102264670(FGFR3);ncbi_102264708(R…
GO:0009719	response to endogenous stimulus	253	648	1.29892e-05	0.000573256	MSTRG.13551(EEF1A1);MSTRG.19112(EIF2B5);MSTRG.2009(HDAC9);MSTRG.36(GATA4);MSTRG.9198(ANXA1);ncbi_102264377(GABRB1);ncbi_102264394(SOSTDC1);ncbi_102264398(SPARC);ncbi_102264508(HES1);ncbi_102264597(CDH13);ncbi_102264614(LOC102264614);ncbi_102264670(FGFR3);ncbi_102264697(RERG);ncbi_102264754(PTGDR);ncbi_102264790(DPYSL2);ncbi_102265006(NBL1);ncbi_102265047(RXRA);ncbi_102265105(COL1A1);ncbi_10226518…
GO:0000165	MAPK cascade	139	328	1.36478e-05	0.000591065	MSTRG.18140(EZH2);MSTRG.19106(PKHD1);MSTRG.7665(PKHD1);ncbi_102264620(PTPRR);ncbi_102264670(FGFR3);ncbi_102264710(MAGI3);ncbi_102264909(DAB2IP);ncbi_102265381(DAB2);ncbi_102265476(NPNT);ncbi_102265783(ERBB4);ncbi_102266008(HACD3);ncbi_102266104(NOD1);ncbi_102266824(TRIB1);ncbi_102266863(TAB1);ncbi_102267267(TP73);ncbi_102267384(IRAK3);ncbi_102267776(FGFR1);ncbi_102267813(FGFR4);ncbi_102267975(ERB…
GO:0023014	signal transduction by protein phosphorylation	139	328	1.36478e-05	0.000591065	MSTRG.18140(EZH2);MSTRG.19106(PKHD1);MSTRG.7665(PKHD1);ncbi_102264620(PTPRR);ncbi_102264670(FGFR3);ncbi_102264710(MAGI3);ncbi_102264909(DAB2IP);ncbi_102265381(DAB2);ncbi_102265476(NPNT);ncbi_102265783(ERBB4);ncbi_102266008(HACD3);ncbi_102266104(NOD1);ncbi_102266824(TRIB1);ncbi_102266863(TAB1);ncbi_102267267(TP73);ncbi_102267384(IRAK3);ncbi_102267776(FGFR1);ncbi_102267813(FGFR4);ncbi_102267975(ERB…
GO:0006807	nitrogen compound metabolic process	1270	3728	1.63564e-05	0.000701809	MSTRG.1036(PRDM5);MSTRG.10396(--);MSTRG.10397(--);MSTRG.1063(--);MSTRG.11239(PNP);MSTRG.11350(--);MSTRG.11659(SETMAR);MSTRG.11845(Rcor1);MSTRG.12416(--);MSTRG.12995(--);MSTRG.13077(ING4);MSTRG.13422(--);MSTRG.14223(SETMAR);MSTRG.14240(env);MSTRG.14891(ERVK13-1);MSTRG.16625(--);MSTRG.17660(--);MSTRG.18140(EZH2);MSTRG.18221(--);MSTRG.19106(PKHD1);MSTRG.19112(EIF2B5);MSTRG.2009(HDAC9);MSTRG.3453(--)…
GO:0001932	regulation of protein phosphorylation	280	729	1.95353e-05	0.000830518	MSTRG.18140(EZH2);MSTRG.19106(PKHD1);MSTRG.1980(TWF1);MSTRG.3098(PLCE1);MSTRG.7665(PKHD1);ncbi_102264508(HES1);ncbi_102264620(PTPRR);ncbi_102264670(FGFR3);ncbi_102264710(MAGI3);ncbi_102264800(IL11);ncbi_102264805(RAPGEF4);ncbi_102264909(DAB2IP);ncbi_102265040(RELN);ncbi_102265183(HDAC1);ncbi_102265381(DAB2);ncbi_102265476(NPNT);ncbi_102265542(CDK2AP1);ncbi_102265783(ERBB4);ncbi_102265962(PPEF2);n…
GO:0043087	regulation of GTPase activity	134	317	2.24419e-05	0.000945417	MSTRG.16648(ARHGAP18);MSTRG.18082(DOCK3);MSTRG.18140(EZH2);MSTRG.19112(EIF2B5);MSTRG.19122(ITPR3);MSTRG.3098(PLCE1);MSTRG.3696(DOCK3);MSTRG.7993(SIPA1L1);ncbi_102264379(DENND1A);ncbi_102264728(PSD4);ncbi_102264805(RAPGEF4);ncbi_102264909(DAB2IP);ncbi_102265022(ARAP3);ncbi_102265976(PREX2);ncbi_102266008(HACD3);ncbi_102266570(DOCK1);ncbi_102266602(TBC1D2);ncbi_102267127(RASGRP3);ncbi_102267663(RIN…
GO:0048562	embryonic organ morphogenesis	67	139	2.29074e-05	0.000947792	MSTRG.36(GATA4);ncbi_102265493(SIX4);ncbi_102266509(MICAL2);ncbi_102266643(SETD2);ncbi_102267073(HIPK1);ncbi_102267776(FGFR1);ncbi_102268369(OSR2);ncbi_102268486(SHOX2);ncbi_102268539(MESP1);ncbi_102269280(HIPK2);ncbi_102269316(PRKRA);ncbi_102271045(HAND2);ncbi_102271208(PRRX2);ncbi_102271383(SUFU);ncbi_102271735(SHH);ncbi_102271980(CITED2);ncbi_102272593(BMI1);ncbi_102273437(SALL1);ncbi_10227376…
GO:0098742	cell-cell adhesion via plasma-membrane adhesion molecules	67	139	2.29074e-05	0.000947792	MSTRG.17883(--);ncbi_102264366(PCDH1);ncbi_102264384(CLDN2);ncbi_102264597(CDH13);ncbi_102264749(CLDN4);ncbi_102264815(CDH23);ncbi_102264825(NLGN1);ncbi_102265437(PCDHAC1);ncbi_102265502(IGSF9);ncbi_102265723(LOC102265723);ncbi_102266197(LOC102266197);ncbi_102266480(DSC1);ncbi_102266928(PCDH18);ncbi_102267443(GRID2);ncbi_102267707(LOC102267707);ncbi_102267983(LOC102267983);ncbi_102268914(CDH12);n…
GO:1901342	regulation of vasculature development	63	129	2.38533e-05	0.000978198	MSTRG.17882(--);MSTRG.36(GATA4);MSTRG.5827(--);MSTRG.9596(--);ncbi_102264398(SPARC);ncbi_102264632(C3AR1);ncbi_102264909(DAB2IP);ncbi_102265334(ERAP1);ncbi_102267393(MTDH);ncbi_102268047(GREM1);ncbi_102269052(SEMA3E);ncbi_102269280(HIPK2);ncbi_102269581(LGALS3);ncbi_102269660(FLT1);ncbi_102270401(CX3CL1);ncbi_102270597(STAB1);ncbi_102270607(VEGFA);ncbi_102270836(C3);ncbi_102271616(HSPB1);ncbi_102…
GO:0098609	cell-cell adhesion	178	440	2.58278e-05	0.00104988	MSTRG.17883(--);MSTRG.9198(ANXA1);ncbi_102264366(PCDH1);ncbi_102264384(CLDN2);ncbi_102264508(HES1);ncbi_102264597(CDH13);ncbi_102264647(JAG2);ncbi_102264749(CLDN4);ncbi_102264815(CDH23);ncbi_102264825(NLGN1);ncbi_102264830(SELPLG);ncbi_102264958(PSMB10);ncbi_102264961(DPP4);ncbi_102265437(PCDHAC1);ncbi_102265476(NPNT);ncbi_102265502(IGSF9);ncbi_102265549(CARD11);ncbi_102265723(LOC102265723);ncbi_…
GO:0043933	macromolecular complex subunit organization	552	1536	2.66412e-05	0.00107352	MSTRG.1036(PRDM5);MSTRG.11659(SETMAR);MSTRG.11787(CARMIL1);MSTRG.11845(Rcor1);MSTRG.13077(ING4);MSTRG.13901(PHACTR1);MSTRG.14223(SETMAR);MSTRG.15009(Arid1b);MSTRG.17627(CARMIL1);MSTRG.17921(PLEKHH2);MSTRG.18140(EZH2);MSTRG.18373(CARMIL1);MSTRG.19027(Kmt5c);MSTRG.19103(VWF);MSTRG.1980(TWF1);MSTRG.2009(HDAC9);MSTRG.5956(TUBA3C);MSTRG.7290(SETMAR);MSTRG.7753(TADA2A);MSTRG.8291(SETMAR);MSTRG.991(SETM…
GO:0030030	cell projection organization	270	703	2.76254e-05	0.00110359	MSTRG.11787(CARMIL1);MSTRG.14114(--);MSTRG.17627(CARMIL1);MSTRG.18373(CARMIL1);MSTRG.4767(env);MSTRG.7993(SIPA1L1);MSTRG.8243(AP2M1);MSTRG.9003(--);MSTRG.9247(APP);ncbi_102264548(CCDC151);ncbi_102264597(CDH13);ncbi_102264664(FNBP1L);ncbi_102264670(FGFR3);ncbi_102264745(TSPAN2);ncbi_102264782(MYO1A);ncbi_102264790(DPYSL2);ncbi_102264815(CDH23);ncbi_102264825(NLGN1);ncbi_102264826(TSKU);ncbi_102264…
GO:0030182	neuron differentiation	220	560	2.99959e-05	0.00118804	MSTRG.14114(--);MSTRG.4767(env);MSTRG.7993(SIPA1L1);MSTRG.8243(AP2M1);MSTRG.9003(--);MSTRG.9247(APP);ncbi_102264508(HES1);ncbi_102264670(FGFR3);ncbi_102264712(POU4F1);ncbi_102264745(TSPAN2);ncbi_102264790(DPYSL2);ncbi_102264815(CDH23);ncbi_102264826(TSKU);ncbi_102264909(DAB2IP);ncbi_102265020(LOC102265020);ncbi_102265040(RELN);ncbi_102265044(MYL9);ncbi_102265238(LHX1);ncbi_102265362(PMP22);ncbi_1…
GO:0060284	regulation of cell development	154	374	3.06087e-05	0.00120204	MSTRG.11787(CARMIL1);MSTRG.17627(CARMIL1);MSTRG.18140(EZH2);MSTRG.18373(CARMIL1);MSTRG.7993(SIPA1L1);ncbi_102264433(TEAD4);ncbi_102264508(HES1);ncbi_102264670(FGFR3);ncbi_102264790(DPYSL2);ncbi_102264825(NLGN1);ncbi_102264909(DAB2IP);ncbi_102265020(LOC102265020);ncbi_102265105(COL1A1);ncbi_102265183(HDAC1);ncbi_102265315(CRB2);ncbi_102265362(PMP22);ncbi_102265381(DAB2);ncbi_102265818(NLGN3);ncbi_…
GO:0006598	polyamine catabolic process	18	25	3.48429e-05	0.00135683	MSTRG.10396(--);MSTRG.10397(--);MSTRG.1063(--);MSTRG.11350(--);MSTRG.12416(--);MSTRG.12995(--);MSTRG.13422(--);MSTRG.16625(--);MSTRG.17660(--);MSTRG.18221(--);MSTRG.3453(--);MSTRG.4296(--);MSTRG.5401(--);MSTRG.5419(--);MSTRG.8843(--);ncbi_102271146(SAT2);ncbi_102278225(SMOX);ncbi_102280842(PAOX)
GO:0045765	regulation of angiogenesis	62	128	3.78285e-05	0.00146081	MSTRG.17882(--);MSTRG.36(GATA4);MSTRG.5827(--);MSTRG.9596(--);ncbi_102264398(SPARC);ncbi_102264632(C3AR1);ncbi_102264909(DAB2IP);ncbi_102265334(ERAP1);ncbi_102267393(MTDH);ncbi_102268047(GREM1);ncbi_102269052(SEMA3E);ncbi_102269280(HIPK2);ncbi_102269581(LGALS3);ncbi_102269660(FLT1);ncbi_102270401(CX3CL1);ncbi_102270597(STAB1);ncbi_102270607(VEGFA);ncbi_102270836(C3);ncbi_102271616(HSPB1);ncbi_102…
GO:0070925	organelle assembly	40	74	4.11325e-05	0.00155243	MSTRG.14114(--);MSTRG.4767(env);MSTRG.9003(--);ncbi_102264548(CCDC151);ncbi_102264554(KIAA1324);ncbi_102265251(LRRC6);ncbi_102266414(PLK2);ncbi_102266730(ACTC1);ncbi_102267327(BBS10);ncbi_102269756(LOC102269756);ncbi_102270206(PAN3);ncbi_102270908(TTN);ncbi_102271823(CSRP3);ncbi_102273160(PROX1);ncbi_102273536(DNAAF3);ncbi_102274194(ACTA2);ncbi_102274843(TEKT2);ncbi_102274934(MAP10);ncbi_10227506…
GO:0060561	apoptotic process involved in morphogenesis	12	14	4.12061e-05	0.00155243	ncbi_102266946(LEF1);ncbi_102269762(B4GALT1);ncbi_102271045(HAND2);ncbi_102273667(CYR61);ncbi_102275436(NKX2-5);ncbi_102277930(NOTCH1);ncbi_102283005(LOC102283005);ncbi_102283144(VDR);ncbi_102283997(PAX2);ncbi_102284461(CDKN2A);ncbi_102284473(PAX8);ncbi_102286043(PML)
GO:1902742	apoptotic process involved in development	12	14	4.12061e-05	0.00155243	ncbi_102266946(LEF1);ncbi_102269762(B4GALT1);ncbi_102271045(HAND2);ncbi_102273667(CYR61);ncbi_102275436(NKX2-5);ncbi_102277930(NOTCH1);ncbi_102283005(LOC102283005);ncbi_102283144(VDR);ncbi_102283997(PAX2);ncbi_102284461(CDKN2A);ncbi_102284473(PAX8);ncbi_102286043(PML)
GO:0006935	chemotaxis	155	379	4.38913e-05	0.00162714	MSTRG.14114(--);MSTRG.17882(--);MSTRG.4767(env);MSTRG.5827(--);MSTRG.8243(AP2M1);MSTRG.9003(--);MSTRG.9247(APP);MSTRG.9596(--);ncbi_102264592(EFNB2);ncbi_102264597(CDH13);ncbi_102264632(C3AR1);ncbi_102264790(DPYSL2);ncbi_102265006(NBL1);ncbi_102265040(RELN);ncbi_102265044(MYL9);ncbi_102265238(LHX1);ncbi_102265344(ANO6);ncbi_102266016(AGER);ncbi_102266687(MATN2);ncbi_102266946(LEF1);ncbi_102267099…
GO:0042330	taxis	155	379	4.38913e-05	0.00162714	MSTRG.14114(--);MSTRG.17882(--);MSTRG.4767(env);MSTRG.5827(--);MSTRG.8243(AP2M1);MSTRG.9003(--);MSTRG.9247(APP);MSTRG.9596(--);ncbi_102264592(EFNB2);ncbi_102264597(CDH13);ncbi_102264632(C3AR1);ncbi_102264790(DPYSL2);ncbi_102265006(NBL1);ncbi_102265040(RELN);ncbi_102265044(MYL9);ncbi_102265238(LHX1);ncbi_102265344(ANO6);ncbi_102266016(AGER);ncbi_102266687(MATN2);ncbi_102266946(LEF1);ncbi_102267099…
GO:0007167	enzyme linked receptor protein signaling pathway	230	592	4.64784e-05	0.00170937	MSTRG.17882(--);MSTRG.36(GATA4);MSTRG.5827(--);MSTRG.7993(SIPA1L1);MSTRG.8243(AP2M1);MSTRG.9459(DNAL4);MSTRG.9596(--);ncbi_102264394(SOSTDC1);ncbi_102264466(SHCBP1);ncbi_102264508(HES1);ncbi_102264592(EFNB2);ncbi_102264597(CDH13);ncbi_102264620(PTPRR);ncbi_102264670(FGFR3);ncbi_102264909(DAB2IP);ncbi_102264999(PDK4);ncbi_102265006(NBL1);ncbi_102265044(MYL9);ncbi_102265315(CRB2);ncbi_102265381(DAB…
GO:0007417	central nervous system development	148	360	4.76426e-05	0.00173017	MSTRG.14114(--);MSTRG.4767(env);MSTRG.9003(--);ncbi_102264489(APPL2);ncbi_102264508(HES1);ncbi_102264654(CDK5RAP2);ncbi_102264712(POU4F1);ncbi_102264790(DPYSL2);ncbi_102264826(TSKU);ncbi_102265040(RELN);ncbi_102265183(HDAC1);ncbi_102265238(LHX1);ncbi_102265358(ANP32B);ncbi_102265526(PYGO2);ncbi_102265783(ERBB4);ncbi_102266228(DLX1);ncbi_102266322(SMAD1);ncbi_102266331(TULP3);ncbi_102266604(S1PR1)…
GO:0048568	embryonic organ development	81	178	4.77908e-05	0.00173017	MSTRG.36(GATA4);ncbi_102264508(HES1);ncbi_102265020(LOC102265020);ncbi_102265493(SIX4);ncbi_102266509(MICAL2);ncbi_102266643(SETD2);ncbi_102267073(HIPK1);ncbi_102267776(FGFR1);ncbi_102267904(ID3);ncbi_102268369(OSR2);ncbi_102268486(SHOX2);ncbi_102268539(MESP1);ncbi_102269280(HIPK2);ncbi_102269316(PRKRA);ncbi_102269641(PLCD3);ncbi_102270495(NFE2);ncbi_102271045(HAND2);ncbi_102271208(PRRX2);ncbi_10…
GO:0007049	cell cycle	351	945	5.04698e-05	0.001813	MSTRG.1036(PRDM5);MSTRG.11659(SETMAR);MSTRG.13077(ING4);MSTRG.14223(SETMAR);MSTRG.18140(EZH2);MSTRG.19106(PKHD1);MSTRG.7290(SETMAR);MSTRG.7665(PKHD1);MSTRG.8291(SETMAR);MSTRG.8840(PPP1R13B);MSTRG.9198(ANXA1);MSTRG.9247(APP);MSTRG.9267(CCNG1);MSTRG.991(SETMAR);ncbi_102264435(LOC102264435);ncbi_102264480(SMC2);ncbi_102264508(HES1);ncbi_102264536(CCNB1);ncbi_102264566(MEPCE);ncbi_102264654(CDK5RAP2)…
GO:0006915	apoptotic process	362	978	5.34395e-05	0.00190395	MSTRG.12801(--);MSTRG.13077(ING4);MSTRG.18024(--);MSTRG.19106(PKHD1);MSTRG.4604(NAA35);MSTRG.7665(PKHD1);ncbi_102264346(MTCH1);ncbi_102264502(KRT18);ncbi_102264554(KIAA1324);ncbi_102264577(SERBP1);ncbi_102264670(FGFR3);ncbi_102264708(RUVBL1);ncbi_102264712(POU4F1);ncbi_102264742(SYCP2);ncbi_102264786(KRT8);ncbi_102264909(DAB2IP);ncbi_102264999(PDK4);ncbi_102265181(RNPS1);ncbi_102265183(HDAC1);ncb…
GO:0051146	striated muscle cell differentiation	56	114	5.38234e-05	0.00190395	MSTRG.2009(HDAC9);ncbi_102264444(XK);ncbi_102264592(EFNB2);ncbi_102264614(LOC102264614);ncbi_102265047(RXRA);ncbi_102265183(HDAC1);ncbi_102265493(SIX4);ncbi_102266730(ACTC1);ncbi_102266749(PPP3CA);ncbi_102268047(GREM1);ncbi_102268539(MESP1);ncbi_102269742(RBM24);ncbi_102270607(VEGFA);ncbi_102270908(TTN);ncbi_102270965(CXADR);ncbi_102271194(RBM38);ncbi_102271625(ACTA1);ncbi_102271735(SHH);ncbi_102…
GO:0031326	regulation of cellular biosynthetic process	711	2027	5.67892e-05	0.00199364	MSTRG.1036(PRDM5);MSTRG.10397(--);MSTRG.1063(--);MSTRG.11845(Rcor1);MSTRG.12995(--);MSTRG.13077(ING4);MSTRG.17660(--);MSTRG.18140(EZH2);MSTRG.19106(PKHD1);MSTRG.19112(EIF2B5);MSTRG.2009(HDAC9);MSTRG.36(GATA4);MSTRG.4296(--);MSTRG.5401(--);MSTRG.6105(EIF4G2);MSTRG.7665(PKHD1);MSTRG.8843(--);MSTRG.9247(APP);ncbi_102264382(DR1);ncbi_102264394(SOSTDC1);ncbi_102264433(TEAD4);ncbi_102264508(HES1);ncbi_…
GO:0060537	muscle tissue development	86	192	5.76624e-05	0.00200908	MSTRG.36(GATA4);ncbi_102264712(POU4F1);ncbi_102265047(RXRA);ncbi_102265231(ZFPM2);ncbi_102265330(MBNL1);ncbi_102265493(SIX4);ncbi_102265714(FLNB);ncbi_102266946(LEF1);ncbi_102267099(SEMA3C);ncbi_102267237(FOXP2);ncbi_102267587(TGFBR3);ncbi_102267696(KCNAB1);ncbi_102268065(PKP2);ncbi_102268374(LUC7L);ncbi_102268478(PTEN);ncbi_102268539(MESP1);ncbi_102269306(SMAD7);ncbi_102269895(ZBTB18);ncbi_10227…
GO:0000902	cell morphogenesis	266	698	5.95851e-05	0.00206058	MSTRG.11787(CARMIL1);MSTRG.14114(--);MSTRG.17627(CARMIL1);MSTRG.18140(EZH2);MSTRG.18373(CARMIL1);MSTRG.4767(env);MSTRG.7993(SIPA1L1);MSTRG.8243(AP2M1);MSTRG.9003(--);MSTRG.9247(APP);ncbi_102264508(HES1);ncbi_102264511(RILPL2);ncbi_102264548(CCDC151);ncbi_102264670(FGFR3);ncbi_102264790(DPYSL2);ncbi_102264826(TSKU);ncbi_102264909(DAB2IP);ncbi_102264953(LOC102264953);ncbi_102265006(NBL1);ncbi_10226…
GO:0060560	developmental growth involved in morphogenesis	37	68	6.55524e-05	0.00223591	MSTRG.9247(APP);ncbi_102265020(LOC102265020);ncbi_102265238(LHX1);ncbi_102266604(S1PR1);ncbi_102266898(SLC12A2);ncbi_102267291(DCLK1);ncbi_102267321(APP);ncbi_102268385(RDH10);ncbi_102269924(SEMA3A);ncbi_102270422(NRP2);ncbi_102270607(VEGFA);ncbi_102270620(MAPT);ncbi_102270903(SPRY2);ncbi_102271735(SHH);ncbi_102271993(FGF10);ncbi_102272753(SLIT2);ncbi_102272927(NRP1);ncbi_102273392(SEMA3F);ncbi_1…
GO:0006351	transcription, DNA-templated	624	1765	6.61646e-05	0.00223591	MSTRG.1036(PRDM5);MSTRG.11845(Rcor1);MSTRG.13077(ING4);MSTRG.18140(EZH2);MSTRG.19106(PKHD1);MSTRG.2009(HDAC9);MSTRG.36(GATA4);MSTRG.7665(PKHD1);MSTRG.9247(APP);ncbi_102264382(DR1);ncbi_102264394(SOSTDC1);ncbi_102264433(TEAD4);ncbi_102264508(HES1);ncbi_102264566(MEPCE);ncbi_102264570(CEBPG);ncbi_102264586(RBM8A);ncbi_102264597(CDH13);ncbi_102264606(TRIM13);ncbi_102264654(CDK5RAP2);ncbi_102264670(F…
GO:0097659	nucleic acid-templated transcription	624	1765	6.61646e-05	0.00223591	MSTRG.1036(PRDM5);MSTRG.11845(Rcor1);MSTRG.13077(ING4);MSTRG.18140(EZH2);MSTRG.19106(PKHD1);MSTRG.2009(HDAC9);MSTRG.36(GATA4);MSTRG.7665(PKHD1);MSTRG.9247(APP);ncbi_102264382(DR1);ncbi_102264394(SOSTDC1);ncbi_102264433(TEAD4);ncbi_102264508(HES1);ncbi_102264566(MEPCE);ncbi_102264570(CEBPG);ncbi_102264586(RBM8A);ncbi_102264597(CDH13);ncbi_102264606(TRIM13);ncbi_102264654(CDK5RAP2);ncbi_102264670(F…
GO:0034641	cellular nitrogen compound metabolic process	1178	3467	6.65852e-05	0.00223591	MSTRG.1036(PRDM5);MSTRG.10396(--);MSTRG.10397(--);MSTRG.1063(--);MSTRG.11239(PNP);MSTRG.11350(--);MSTRG.11659(SETMAR);MSTRG.11845(Rcor1);MSTRG.12416(--);MSTRG.12995(--);MSTRG.13077(ING4);MSTRG.13422(--);MSTRG.14223(SETMAR);MSTRG.14240(env);MSTRG.14891(ERVK13-1);MSTRG.16625(--);MSTRG.17660(--);MSTRG.18140(EZH2);MSTRG.18221(--);MSTRG.19106(PKHD1);MSTRG.19112(EIF2B5);MSTRG.2009(HDAC9);MSTRG.3453(--)…
GO:0044699	single-organism process	3282	10188	7.75933e-05	0.00258682	MSTRG.1034(--);MSTRG.1036(PRDM5);MSTRG.10397(--);MSTRG.10490(--);MSTRG.1063(--);MSTRG.11018(PLCB4);MSTRG.11037(--);MSTRG.11239(PNP);MSTRG.11352(--);MSTRG.11479(--);MSTRG.11502(--);MSTRG.11535(Pol);MSTRG.11659(SETMAR);MSTRG.11691(--);MSTRG.11787(CARMIL1);MSTRG.11794(SSC5D);MSTRG.11845(Rcor1);MSTRG.12404(--);MSTRG.12801(--);MSTRG.12843(--);MSTRG.12995(--);MSTRG.13077(ING4);MSTRG.13091(--);MSTRG.132…
275065(PDK3);ncbi_102275067(HSD17B11);ncbi_102275073(ACSL4);ncbi_102275081(SLC25A36);ncbi_102275083(FST);ncbi_102275097(NDOR1);ncbi_102275104(NDUFA7);ncbi_102275107(LOC102275107);ncbi_102275108(LOC102275108);ncbi_102275129(NETO2);ncbi_102275134(PLEKHA7);ncbi_102275150(ASAP1);ncbi_102275159(ARVCF);ncbi_102275161(ENAH);ncbi_102275197(GPRC5A);ncbi_102275206(ACACB);ncbi_102275208(S1PR2);ncbi_10227521…
CCDC155);ncbi_102286043(PML);ncbi_102286044(SHROOM2);ncbi_102286048(ACTB);ncbi_102286052(HNF1B);ncbi_102286053(DTX4);ncbi_102286068(SIX1);ncbi_102286074(LOC102286074);ncbi_102286089(LOC102286089);ncbi_102286093(LOC102286093);ncbi_102286101(CECR2);ncbi_102286105(RBL1);ncbi_102286115(ADGRG1);ncbi_102286116(TXNDC16);ncbi_102286128(LOC102286128);ncbi_102286129(PLXNB2);ncbi_102286133(PLBD2);ncbi_10228…
GO:0010941	regulation of cell death	313	838	8.09001e-05	0.00267779	MSTRG.12801(--);MSTRG.13077(ING4);MSTRG.19106(PKHD1);MSTRG.4604(NAA35);MSTRG.7665(PKHD1);MSTRG.8840(PPP1R13B);ncbi_102264346(MTCH1);ncbi_102264502(KRT18);ncbi_102264670(FGFR3);ncbi_102264708(RUVBL1);ncbi_102264712(POU4F1);ncbi_102264742(SYCP2);ncbi_102264909(DAB2IP);ncbi_102264999(PDK4);ncbi_102265181(RNPS1);ncbi_102265183(HDAC1);ncbi_102265205(PM20D1);ncbi_102265267(IRF5);ncbi_102265358(ANP32B);…
GO:0003007	heart morphogenesis	59	123	8.18579e-05	0.00269028	MSTRG.36(GATA4);ncbi_102264389(WHSC1);ncbi_102264508(HES1);ncbi_102264712(POU4F1);ncbi_102265047(RXRA);ncbi_102265231(ZFPM2);ncbi_102266509(MICAL2);ncbi_102266604(S1PR1);ncbi_102267099(SEMA3C);ncbi_102267587(TGFBR3);ncbi_102268065(PKP2);ncbi_102268486(SHOX2);ncbi_102268539(MESP1);ncbi_102268752(RNLS);ncbi_102269306(SMAD7);ncbi_102270744(TPM1);ncbi_102270875(TNNC1);ncbi_102271045(HAND2);ncbi_10227…
GO:0009611	response to wounding	91	207	8.34573e-05	0.00272353	MSTRG.18140(EZH2);ncbi_102264398(SPARC);ncbi_102264670(FGFR3);ncbi_102265044(MYL9);ncbi_102265105(COL1A1);ncbi_102265344(ANO6);ncbi_102265617(CSRP1);ncbi_102265709(FAP);ncbi_102265783(ERBB4);ncbi_102266322(SMAD1);ncbi_102266687(MATN2);ncbi_102266857(COL5A1);ncbi_102267910(ENO3);ncbi_102267975(ERBB2);ncbi_102268290(ADORA2B);ncbi_102268348(LOC102268348);ncbi_102268364(MTPN);ncbi_102268971(LOC102268…
GO:0043408	regulation of MAPK cascade	124	297	8.62003e-05	0.00279337	MSTRG.18140(EZH2);MSTRG.19106(PKHD1);MSTRG.7665(PKHD1);ncbi_102264620(PTPRR);ncbi_102264670(FGFR3);ncbi_102264710(MAGI3);ncbi_102264909(DAB2IP);ncbi_102265381(DAB2);ncbi_102265476(NPNT);ncbi_102265783(ERBB4);ncbi_102266008(HACD3);ncbi_102266104(NOD1);ncbi_102266824(TRIB1);ncbi_102266863(TAB1);ncbi_102267267(TP73);ncbi_102267384(IRAK3);ncbi_102267776(FGFR1);ncbi_102267813(FGFR4);ncbi_102267975(ERB…
GO:2000112	regulation of cellular macromolecule biosynthetic process	653	1857	8.81429e-05	0.00283649	MSTRG.1036(PRDM5);MSTRG.11845(Rcor1);MSTRG.13077(ING4);MSTRG.18140(EZH2);MSTRG.19106(PKHD1);MSTRG.19112(EIF2B5);MSTRG.2009(HDAC9);MSTRG.36(GATA4);MSTRG.6105(EIF4G2);MSTRG.7665(PKHD1);MSTRG.9247(APP);ncbi_102264382(DR1);ncbi_102264394(SOSTDC1);ncbi_102264433(TEAD4);ncbi_102264508(HES1);ncbi_102264566(MEPCE);ncbi_102264570(CEBPG);ncbi_102264597(CDH13);ncbi_102264606(TRIM13);ncbi_102264654(CDK5RAP2)…
GO:0022402	cell cycle process	277	734	9.29702e-05	0.0029712	MSTRG.11659(SETMAR);MSTRG.13077(ING4);MSTRG.14223(SETMAR);MSTRG.18140(EZH2);MSTRG.19106(PKHD1);MSTRG.7290(SETMAR);MSTRG.7665(PKHD1);MSTRG.8291(SETMAR);MSTRG.9198(ANXA1);MSTRG.9247(APP);MSTRG.9267(CCNG1);MSTRG.991(SETMAR);ncbi_102264435(LOC102264435);ncbi_102264480(SMC2);ncbi_102264536(CCNB1);ncbi_102264566(MEPCE);ncbi_102264654(CDK5RAP2);ncbi_102264670(FGFR3);ncbi_102264742(SYCP2);ncbi_102264756(…
GO:0060606	tube closure	34	62	0.000104247	0.00330877	ncbi_102265020(LOC102265020);ncbi_102266331(TULP3);ncbi_102266643(SETD2);ncbi_102267421(SHROOM3);ncbi_102268330(TGIF1);ncbi_102268402(ZEB2);ncbi_102268854(LMO4);ncbi_102269551(KIF20B);ncbi_102271383(SUFU);ncbi_102271980(CITED2);ncbi_102271993(FGF10);ncbi_102271998(ARID1A);ncbi_102273437(SALL1);ncbi_102273767(STIL);ncbi_102274769(RARA);ncbi_102275064(VANGL2);ncbi_102275161(ENAH);ncbi_102275721(LOC…
GO:0055008	cardiac muscle tissue morphogenesis	23	37	0.000108123	0.00340473	ncbi_102264712(POU4F1);ncbi_102265047(RXRA);ncbi_102265231(ZFPM2);ncbi_102267587(TGFBR3);ncbi_102268065(PKP2);ncbi_102269306(SMAD7);ncbi_102270744(TPM1);ncbi_102270875(TNNC1);ncbi_102271644(TNNI3);ncbi_102272267(LOC102272267);ncbi_102273160(PROX1);ncbi_102275436(NKX2-5);ncbi_102276187(COL11A1);ncbi_102277581(ISL1);ncbi_102277712(DLL4);ncbi_102277930(NOTCH1);ncbi_102278855(TNNT2);ncbi_102280275(HE…
GO:0010556	regulation of macromolecule biosynthetic process	676	1930	0.00010874	0.00340473	MSTRG.1036(PRDM5);MSTRG.11845(Rcor1);MSTRG.13077(ING4);MSTRG.15320(--);MSTRG.18140(EZH2);MSTRG.19106(PKHD1);MSTRG.19112(EIF2B5);MSTRG.2009(HDAC9);MSTRG.36(GATA4);MSTRG.6105(EIF4G2);MSTRG.7665(PKHD1);MSTRG.9247(APP);ncbi_102264382(DR1);ncbi_102264394(SOSTDC1);ncbi_102264433(TEAD4);ncbi_102264508(HES1);ncbi_102264566(MEPCE);ncbi_102264570(CEBPG);ncbi_102264597(CDH13);ncbi_102264606(TRIM13);ncbi_102…
GO:0071900	regulation of protein serine/threonine kinase activity	77	171	0.000111215	0.00341797	MSTRG.18140(EZH2);ncbi_102264710(MAGI3);ncbi_102264909(DAB2IP);ncbi_102265381(DAB2);ncbi_102266008(HACD3);ncbi_102266392(SPDYA);ncbi_102266863(TAB1);ncbi_102267267(TP73);ncbi_102267384(IRAK3);ncbi_102267776(FGFR1);ncbi_102267975(ERBB2);ncbi_102268077(CCND3);ncbi_102268082(LOC102268082);ncbi_102268167(TNXB);ncbi_102268402(ZEB2);ncbi_102268478(PTEN);ncbi_102268648(HTR2B);ncbi_102268672(CDKN1A);ncbi…
GO:0010631	epithelial cell migration	69	150	0.000112113	0.00341797	MSTRG.17882(--);MSTRG.2009(HDAC9);MSTRG.5827(--);MSTRG.9596(--);ncbi_102264398(SPARC);ncbi_102264592(EFNB2);ncbi_102264597(CDH13);ncbi_102264620(PTPRR);ncbi_102264909(DAB2IP);ncbi_102264961(DPP4);ncbi_102265709(FAP);ncbi_102266381(ADAM9);ncbi_102266591(PLXND1);ncbi_102267587(TGFBR3);ncbi_102268047(GREM1);ncbi_102268402(ZEB2);ncbi_102268478(PTEN);ncbi_102269030(PFN2);ncbi_102269924(SEMA3A);ncbi_10…
GO:0090130	tissue migration	69	150	0.000112113	0.00341797	MSTRG.17882(--);MSTRG.2009(HDAC9);MSTRG.5827(--);MSTRG.9596(--);ncbi_102264398(SPARC);ncbi_102264592(EFNB2);ncbi_102264597(CDH13);ncbi_102264620(PTPRR);ncbi_102264909(DAB2IP);ncbi_102264961(DPP4);ncbi_102265709(FAP);ncbi_102266381(ADAM9);ncbi_102266591(PLXND1);ncbi_102267587(TGFBR3);ncbi_102268047(GREM1);ncbi_102268402(ZEB2);ncbi_102268478(PTEN);ncbi_102269030(PFN2);ncbi_102269924(SEMA3A);ncbi_10…
GO:0090132	epithelium migration	69	150	0.000112113	0.00341797	MSTRG.17882(--);MSTRG.2009(HDAC9);MSTRG.5827(--);MSTRG.9596(--);ncbi_102264398(SPARC);ncbi_102264592(EFNB2);ncbi_102264597(CDH13);ncbi_102264620(PTPRR);ncbi_102264909(DAB2IP);ncbi_102264961(DPP4);ncbi_102265709(FAP);ncbi_102266381(ADAM9);ncbi_102266591(PLXND1);ncbi_102267587(TGFBR3);ncbi_102268047(GREM1);ncbi_102268402(ZEB2);ncbi_102268478(PTEN);ncbi_102269030(PFN2);ncbi_102269924(SEMA3A);ncbi_10…
GO:0071704	organic substance metabolic process	2425	7418	0.000117074	0.00354144	MSTRG.1034(--);MSTRG.1036(PRDM5);MSTRG.10396(--);MSTRG.10397(--);MSTRG.10490(--);MSTRG.1063(--);MSTRG.10797(ZNF75A);MSTRG.11018(PLCB4);MSTRG.11037(--);MSTRG.11239(PNP);MSTRG.11350(--);MSTRG.11352(--);MSTRG.11479(--);MSTRG.11659(SETMAR);MSTRG.11787(CARMIL1);MSTRG.11845(Rcor1);MSTRG.12404(--);MSTRG.12416(--);MSTRG.12801(--);MSTRG.12843(--);MSTRG.12995(--);MSTRG.13077(ING4);MSTRG.13214(Pol);MSTRG.13…
cbi_102279208(FUBP1);ncbi_102279227(MIPEP);ncbi_102279247(CD59);ncbi_102279268(MAP3K11);ncbi_102279271(THEM4);ncbi_102279301(AK7);ncbi_102279305(PRKG1);ncbi_102279307(RRAS);ncbi_102279311(MPI);ncbi_102279325(COL3A1);ncbi_102279340(RETSAT);ncbi_102279346(LOC102279346);ncbi_102279354(STXBP5);ncbi_102279364(MSMO1);ncbi_102279382(DERL3);ncbi_102279390(GLS2);ncbi_102279391(PELI3);ncbi_102279411(ITPK1)…
GO:0006790	sulfur compound metabolic process	62	132	0.000117691	0.00354144	ncbi_102264771(PMVK);ncbi_102264999(PDK4);ncbi_102265005(B3GALT6);ncbi_102265622(GGCT);ncbi_102265648(PDK1);ncbi_102266253(PDK2);ncbi_102266509(MICAL2);ncbi_102266543(CSGALNACT1);ncbi_102267439(CNDP2);ncbi_102267536(HS6ST3);ncbi_102267802(B4GALT6);ncbi_102268552(GGT7);ncbi_102268575(MICALCL);ncbi_102269216(CHST1);ncbi_102269372(CTH);ncbi_102271019(MGST1);ncbi_102271393(PNKD);ncbi_102271847(GSTK1)…
GO:0051960	regulation of nervous system development	90	206	0.000119308	0.00356692	MSTRG.18140(EZH2);MSTRG.7993(SIPA1L1);ncbi_102264508(HES1);ncbi_102264670(FGFR3);ncbi_102264712(POU4F1);ncbi_102264790(DPYSL2);ncbi_102264825(NLGN1);ncbi_102264909(DAB2IP);ncbi_102265020(LOC102265020);ncbi_102265183(HDAC1);ncbi_102265362(PMP22);ncbi_102265818(NLGN3);ncbi_102266228(DLX1);ncbi_102267727(GPRC5B);ncbi_102267776(FGFR1);ncbi_102267844(LRRK2);ncbi_102268043(PRKCI);ncbi_102268341(VLDLR);…
GO:0043405	regulation of MAP kinase activity	58	122	0.000127646	0.00379174	MSTRG.18140(EZH2);ncbi_102264710(MAGI3);ncbi_102264909(DAB2IP);ncbi_102265381(DAB2);ncbi_102266008(HACD3);ncbi_102266863(TAB1);ncbi_102267267(TP73);ncbi_102267384(IRAK3);ncbi_102267776(FGFR1);ncbi_102267975(ERBB2);ncbi_102268082(LOC102268082);ncbi_102268167(TNXB);ncbi_102268402(ZEB2);ncbi_102268648(HTR2B);ncbi_102268713(GBA);ncbi_102268951(RGS4);ncbi_102269548(DUSP8);ncbi_102269660(FLT1);ncbi_102…
GO:0051270	regulation of cellular component movement	150	372	0.000130635	0.0038558	MSTRG.11787(CARMIL1);MSTRG.17627(CARMIL1);MSTRG.17882(--);MSTRG.18373(CARMIL1);MSTRG.2009(HDAC9);MSTRG.5827(--);MSTRG.9596(--);ncbi_102264398(SPARC);ncbi_102264597(CDH13);ncbi_102264620(PTPRR);ncbi_102264632(C3AR1);ncbi_102264909(DAB2IP);ncbi_102265006(NBL1);ncbi_102265022(ARAP3);ncbi_102265105(COL1A1);ncbi_102265381(DAB2);ncbi_102266066(DDR2);ncbi_102266381(ADAM9);ncbi_102266824(TRIB1);ncbi_1022…
GO:0048806	genitalia development	21	33	0.000132926	0.0038986	ncbi_102264742(SYCP2);ncbi_102265238(LHX1);ncbi_102270158(AR);ncbi_102270451(RBP4);ncbi_102270636(GJB2);ncbi_102271468(ROR2);ncbi_102271735(SHH);ncbi_102271993(FGF10);ncbi_102274762(TBX3);ncbi_102275525(ESR2);ncbi_102275593(MERTK);ncbi_102275862(WT1);ncbi_102277840(LRP6);ncbi_102279144(LGR4);ncbi_102280428(TYRO3);ncbi_102282598(PDGFRA);ncbi_102282819(TEX15);ncbi_102283023(TP63);ncbi_102283168(CHD…
GO:0002376	immune system process	477	1331	0.000134225	0.00391195	MSTRG.11691(--);MSTRG.11845(Rcor1);MSTRG.15320(--);MSTRG.17882(--);MSTRG.18024(--);MSTRG.2009(HDAC9);MSTRG.3750(RAET1E);MSTRG.8243(AP2M1);MSTRG.9198(ANXA1);ncbi_102264389(WHSC1);ncbi_102264476(DCSTAMP);ncbi_102264508(HES1);ncbi_102264570(CEBPG);ncbi_102264626(C1R);ncbi_102264632(C3AR1);ncbi_102264647(JAG2);ncbi_102264670(FGFR3);ncbi_102264830(SELPLG);ncbi_102264854(CEBPA);ncbi_102264909(DAB2IP);n…
GO:0001822	kidney development	44	87	0.00014093	0.00406524	ncbi_102264508(HES1);ncbi_102265238(LHX1);ncbi_102265493(SIX4);ncbi_102266448(IRX1);ncbi_102267904(ID3);ncbi_102268369(OSR2);ncbi_102268385(RDH10);ncbi_102271192(TCF21);ncbi_102271576(LIF);ncbi_102271735(SHH);ncbi_102271993(FGF10);ncbi_102273105(ITGA8);ncbi_102274376(OSR1);ncbi_102274773(CNTD1);ncbi_102275627(LOC102275627);ncbi_102275765(AQP11);ncbi_102275862(WT1);ncbi_102276692(CALB1);ncbi_10227…
GO:0048644	muscle organ morphogenesis	29	51	0.00014124	0.00406524	ncbi_102264712(POU4F1);ncbi_102265047(RXRA);ncbi_102265231(ZFPM2);ncbi_102266730(ACTC1);ncbi_102267587(TGFBR3);ncbi_102268065(PKP2);ncbi_102268486(SHOX2);ncbi_102269306(SMAD7);ncbi_102270744(TPM1);ncbi_102270875(TNNC1);ncbi_102270908(TTN);ncbi_102271644(TNNI3);ncbi_102272267(LOC102272267);ncbi_102273160(PROX1);ncbi_102274194(ACTA2);ncbi_102275436(NKX2-5);ncbi_102276011(TBX1);ncbi_102276187(COL11A…
GO:0035148	tube formation	46	92	0.000142496	0.00407609	ncbi_102265020(LOC102265020);ncbi_102266331(TULP3);ncbi_102266448(IRX1);ncbi_102266643(SETD2);ncbi_102267421(SHROOM3);ncbi_102268047(GREM1);ncbi_102268330(TGIF1);ncbi_102268402(ZEB2);ncbi_102268854(LMO4);ncbi_102269551(KIF20B);ncbi_102271383(SUFU);ncbi_102271735(SHH);ncbi_102271980(CITED2);ncbi_102271993(FGF10);ncbi_102271998(ARID1A);ncbi_102273437(SALL1);ncbi_102273767(STIL);ncbi_102274572(EDA);…
GO:0019219	regulation of nucleobase-containing compound metabolic process	687	1968	0.000146629	0.00416859	MSTRG.1036(PRDM5);MSTRG.11845(Rcor1);MSTRG.13077(ING4);MSTRG.18140(EZH2);MSTRG.19106(PKHD1);MSTRG.2009(HDAC9);MSTRG.36(GATA4);MSTRG.7665(PKHD1);MSTRG.9247(APP);ncbi_102264330(ERCC4);ncbi_102264382(DR1);ncbi_102264389(WHSC1);ncbi_102264394(SOSTDC1);ncbi_102264433(TEAD4);ncbi_102264508(HES1);ncbi_102264566(MEPCE);ncbi_102264570(CEBPG);ncbi_102264586(RBM8A);ncbi_102264597(CDH13);ncbi_102264606(TRIM1…
GO:0000904	cell morphogenesis involved in differentiation	140	345	0.000153813	0.00434616	MSTRG.11787(CARMIL1);MSTRG.17627(CARMIL1);MSTRG.18140(EZH2);MSTRG.18373(CARMIL1);MSTRG.7993(SIPA1L1);MSTRG.9247(APP);ncbi_102264508(HES1);ncbi_102264511(RILPL2);ncbi_102264670(FGFR3);ncbi_102264826(TSKU);ncbi_102264909(DAB2IP);ncbi_102265020(LOC102265020);ncbi_102265105(COL1A1);ncbi_102265238(LHX1);ncbi_102265315(CRB2);ncbi_102265381(DAB2);ncbi_102265758(SLC1A3);ncbi_102265818(NLGN3);ncbi_1022663…
GO:0065008	regulation of biological quality	612	1741	0.000158896	0.00446258	MSTRG.11787(CARMIL1);MSTRG.17627(CARMIL1);MSTRG.17921(PLEKHH2);MSTRG.18316(ANO4);MSTRG.18373(CARMIL1);MSTRG.19103(VWF);MSTRG.19106(PKHD1);MSTRG.19122(ITPR3);MSTRG.1980(TWF1);MSTRG.7665(PKHD1);MSTRG.9198(ANXA1);MSTRG.9247(APP);ncbi_102264330(ERCC4);ncbi_102264398(SPARC);ncbi_102264444(XK);ncbi_102264451(WASF1);ncbi_102264476(DCSTAMP);ncbi_102264489(APPL2);ncbi_102264570(CEBPG);ncbi_102264632(C3AR1…
GO:0030323	respiratory tube development	49	100	0.000166114	0.00462178	ncbi_102264398(SPARC);ncbi_102264508(HES1);ncbi_102264670(FGFR3);ncbi_102264854(CEBPA);ncbi_102265231(ZFPM2);ncbi_102266712(ITGA3);ncbi_102266736(LAMA5);ncbi_102266863(TAB1);ncbi_102267134(ADAMTS2);ncbi_102267223(EPAS1);ncbi_102267237(FOXP2);ncbi_102267776(FGFR1);ncbi_102267813(FGFR4);ncbi_102268772(PDPN);ncbi_102270451(RBP4);ncbi_102270607(VEGFA);ncbi_102270766(CUX1);ncbi_102270793(PPP1CA);ncbi_…
GO:0043067	regulation of programmed cell death	300	807	0.000166887	0.00462178	MSTRG.12801(--);MSTRG.13077(ING4);MSTRG.19106(PKHD1);MSTRG.4604(NAA35);MSTRG.7665(PKHD1);ncbi_102264346(MTCH1);ncbi_102264502(KRT18);ncbi_102264670(FGFR3);ncbi_102264708(RUVBL1);ncbi_102264712(POU4F1);ncbi_102264742(SYCP2);ncbi_102264909(DAB2IP);ncbi_102264999(PDK4);ncbi_102265181(RNPS1);ncbi_102265183(HDAC1);ncbi_102265267(IRF5);ncbi_102265358(ANP32B);ncbi_102265381(DAB2);ncbi_102265485(SCIN);nc…
GO:0072001	renal system development	45	90	0.000167557	0.00462178	ncbi_102264508(HES1);ncbi_102265238(LHX1);ncbi_102265493(SIX4);ncbi_102266448(IRX1);ncbi_102267904(ID3);ncbi_102268369(OSR2);ncbi_102268385(RDH10);ncbi_102271192(TCF21);ncbi_102271576(LIF);ncbi_102271735(SHH);ncbi_102271993(FGF10);ncbi_102272099(BASP1);ncbi_102273105(ITGA8);ncbi_102274376(OSR1);ncbi_102274773(CNTD1);ncbi_102275627(LOC102275627);ncbi_102275765(AQP11);ncbi_102275862(WT1);ncbi_10227…
GO:0030855	epithelial cell differentiation	124	301	0.0001706	0.00467788	MSTRG.18140(EZH2);MSTRG.36(GATA4);MSTRG.9198(ANXA1);ncbi_102264508(HES1);ncbi_102264670(FGFR3);ncbi_102264815(CDH23);ncbi_102265047(RXRA);ncbi_102265183(HDAC1);ncbi_102265238(LHX1);ncbi_102265381(DAB2);ncbi_102265783(ERBB4);ncbi_102265794(VEZF1);ncbi_102266381(ADAM9);ncbi_102266472(KRT10);ncbi_102266991(DLX3);ncbi_102267001(GPSM2);ncbi_102267421(SHROOM3);ncbi_102267776(FGFR1);ncbi_102268019(EVPL)…
GO:0030334	regulation of cell migration	144	357	0.000173228	0.00472198	MSTRG.11787(CARMIL1);MSTRG.17627(CARMIL1);MSTRG.17882(--);MSTRG.18373(CARMIL1);MSTRG.2009(HDAC9);MSTRG.5827(--);MSTRG.9596(--);ncbi_102264398(SPARC);ncbi_102264597(CDH13);ncbi_102264620(PTPRR);ncbi_102264632(C3AR1);ncbi_102264909(DAB2IP);ncbi_102265006(NBL1);ncbi_102265022(ARAP3);ncbi_102265105(COL1A1);ncbi_102265381(DAB2);ncbi_102266066(DDR2);ncbi_102266381(ADAM9);ncbi_102266824(TRIB1);ncbi_1022…
GO:0051246	regulation of protein metabolic process	496	1392	0.00018106	0.00490661	MSTRG.12801(--);MSTRG.18140(EZH2);MSTRG.19106(PKHD1);MSTRG.19112(EIF2B5);MSTRG.1980(TWF1);MSTRG.3098(PLCE1);MSTRG.6105(EIF4G2);MSTRG.7665(PKHD1);MSTRG.7753(TADA2A);MSTRG.9247(APP);ncbi_102264346(MTCH1);ncbi_102264489(APPL2);ncbi_102264508(HES1);ncbi_102264620(PTPRR);ncbi_102264659(RNF180);ncbi_102264670(FGFR3);ncbi_102264708(RUVBL1);ncbi_102264710(MAGI3);ncbi_102264800(IL11);ncbi_102264805(RAPGEF…
GO:0010623	developmental programmed cell death	15	21	0.000187266	0.00504529	ncbi_102266946(LEF1);ncbi_102269762(B4GALT1);ncbi_102271045(HAND2);ncbi_102273667(CYR61);ncbi_102275436(NKX2-5);ncbi_102277930(NOTCH1);ncbi_102282892(SLC4A7);ncbi_102283005(LOC102283005);ncbi_102283144(VDR);ncbi_102283997(PAX2);ncbi_102284064(CRYAB);ncbi_102284461(CDKN2A);ncbi_102284473(PAX8);ncbi_102286043(PML);ncbi_102288147(SCRIB)
GO:0070887	cellular response to chemical stimulus	262	697	0.000192466	0.00515541	MSTRG.15320(--);MSTRG.18140(EZH2);MSTRG.36(GATA4);ncbi_102264394(SOSTDC1);ncbi_102264502(KRT18);ncbi_102264508(HES1);ncbi_102264597(CDH13);ncbi_102264632(C3AR1);ncbi_102264670(FGFR3);ncbi_102264754(PTGDR);ncbi_102264786(KRT8);ncbi_102264909(DAB2IP);ncbi_102265006(NBL1);ncbi_102265047(RXRA);ncbi_102265105(COL1A1);ncbi_102265183(HDAC1);ncbi_102265200(TNFRSF1B);ncbi_102265238(LHX1);ncbi_102265315(CR…
GO:0032101	regulation of response to external stimulus	95	222	0.000196512	0.00521808	MSTRG.17882(--);MSTRG.5827(--);MSTRG.8243(AP2M1);MSTRG.9596(--);ncbi_102264597(CDH13);ncbi_102264632(C3AR1);ncbi_102265006(NBL1);ncbi_102265205(PM20D1);ncbi_102265344(ANO6);ncbi_102265709(FAP);ncbi_102265831(PRKCG);ncbi_102266016(AGER);ncbi_102266737(PACS1);ncbi_102267443(GRID2);ncbi_102268047(GREM1);ncbi_102268290(ADORA2B);ncbi_102268348(LOC102268348);ncbi_102268478(PTEN);ncbi_102269276(F11);ncb…
GO:0048732	gland development	44	88	0.000197058	0.00521808	ncbi_102264508(HES1);ncbi_102265526(PYGO2);ncbi_102266946(LEF1);ncbi_102267612(NOTCH4);ncbi_102267776(FGFR1);ncbi_102269414(GHRHR);ncbi_102269762(B4GALT1);ncbi_102269868(LOC102269868);ncbi_102269884(PITX1);ncbi_102270546(CCND1);ncbi_102271327(ALDH1A2);ncbi_102271735(SHH);ncbi_102271993(FGF10);ncbi_102273160(PROX1);ncbi_102273437(SALL1);ncbi_102274155(PAX6);ncbi_102274439(HOXB9);ncbi_102274572(EDA…
GO:1901698	response to nitrogen compound	120	291	0.000205233	0.0054037	MSTRG.2009(HDAC9);ncbi_102264377(GABRB1);ncbi_102264614(LOC102264614);ncbi_102264790(DPYSL2);ncbi_102265105(COL1A1);ncbi_102265183(HDAC1);ncbi_102265267(IRF5);ncbi_102265537(PPARG);ncbi_102265831(PRKCG);ncbi_102266636(GNG11);ncbi_102266749(PPP3CA);ncbi_102267031(ADAR);ncbi_102267081(NEURL1);ncbi_102267202(COL1A2);ncbi_102267384(IRAK3);ncbi_102267844(LRRK2);ncbi_102267965(VGF);ncbi_102268043(PRKCI…
GO:0060562	epithelial tube morphogenesis	60	129	0.000210261	0.00550479	MSTRG.36(GATA4);ncbi_102264508(HES1);ncbi_102265238(LHX1);ncbi_102265476(NPNT);ncbi_102266331(TULP3);ncbi_102266448(IRX1);ncbi_102266509(MICAL2);ncbi_102266736(LAMA5);ncbi_102266898(SLC12A2);ncbi_102268047(GREM1);ncbi_102268539(MESP1);ncbi_102271045(HAND2);ncbi_102271192(TCF21);ncbi_102271383(SUFU);ncbi_102271735(SHH);ncbi_102271980(CITED2);ncbi_102271993(FGF10);ncbi_102272753(SLIT2);ncbi_1022737…
GO:0042060	wound healing	53	111	0.000213164	0.00554945	MSTRG.18140(EZH2);ncbi_102265044(MYL9);ncbi_102265344(ANO6);ncbi_102265617(CSRP1);ncbi_102265709(FAP);ncbi_102265783(ERBB4);ncbi_102266857(COL5A1);ncbi_102267910(ENO3);ncbi_102268364(MTPN);ncbi_102268971(LOC102268971);ncbi_102269276(F11);ncbi_102269816(ARFGEF1);ncbi_102271616(HSPB1);ncbi_102273710(PRKCQ);ncbi_102275229(LOC102275229);ncbi_102275255(FZD7);ncbi_102276075(FIBP);ncbi_102276189(APOH);n…
GO:0009889	regulation of biosynthetic process	722	2081	0.000216874	0.00559638	MSTRG.1036(PRDM5);MSTRG.10397(--);MSTRG.1063(--);MSTRG.11845(Rcor1);MSTRG.12995(--);MSTRG.13077(ING4);MSTRG.15320(--);MSTRG.17660(--);MSTRG.18140(EZH2);MSTRG.19106(PKHD1);MSTRG.19112(EIF2B5);MSTRG.2009(HDAC9);MSTRG.36(GATA4);MSTRG.4296(--);MSTRG.5401(--);MSTRG.6105(EIF4G2);MSTRG.7665(PKHD1);MSTRG.8843(--);MSTRG.9247(APP);ncbi_102264382(DR1);ncbi_102264394(SOSTDC1);ncbi_102264433(TEAD4);ncbi_10226…
GO:0006721	terpenoid metabolic process	22	36	0.000217972	0.00559638	ncbi_102264512(LOC102264512);ncbi_102265772(DHRS3);ncbi_102266920(LOC102266920);ncbi_102267525(TTR);ncbi_102268385(RDH10);ncbi_102270451(RBP4);ncbi_102270801(RDH11);ncbi_102271327(ALDH1A2);ncbi_102272258(LOC102272258);ncbi_102274511(RARRES2);ncbi_102279340(RETSAT);ncbi_102280344(ALDH1A1);ncbi_102280727(RPE65);ncbi_102280790(ALDH8A1);ncbi_102280946(LOC102280946);ncbi_102281461(RDH5);ncbi_102282210…
GO:0007507	heart development	80	182	0.00021859	0.00559638	MSTRG.36(GATA4);ncbi_102264389(WHSC1);ncbi_102264508(HES1);ncbi_102264712(POU4F1);ncbi_102265047(RXRA);ncbi_102265231(ZFPM2);ncbi_102266509(MICAL2);ncbi_102266604(S1PR1);ncbi_102267099(SEMA3C);ncbi_102267587(TGFBR3);ncbi_102268047(GREM1);ncbi_102268065(PKP2);ncbi_102268486(SHOX2);ncbi_102268539(MESP1);ncbi_102268752(RNLS);ncbi_102268854(LMO4);ncbi_102269306(SMAD7);ncbi_102270607(VEGFA);ncbi_10227…
GO:0061138	morphogenesis of a branching epithelium	39	76	0.000223756	0.00569717	ncbi_102265238(LHX1);ncbi_102265476(NPNT);ncbi_102266591(PLXND1);ncbi_102266736(LAMA5);ncbi_102266898(SLC12A2);ncbi_102267099(SEMA3C);ncbi_102267776(FGFR1);ncbi_102268047(GREM1);ncbi_102268385(RDH10);ncbi_102269924(SEMA3A);ncbi_102270158(AR);ncbi_102270903(SPRY2);ncbi_102271192(TCF21);ncbi_102271735(SHH);ncbi_102271993(FGF10);ncbi_102272927(NRP1);ncbi_102274762(TBX3);ncbi_102275064(VANGL2);ncbi_1…
GO:2000145	regulation of cell motility	145	362	0.000239852	0.00607363	MSTRG.11787(CARMIL1);MSTRG.17627(CARMIL1);MSTRG.17882(--);MSTRG.18373(CARMIL1);MSTRG.2009(HDAC9);MSTRG.5827(--);MSTRG.9596(--);ncbi_102264398(SPARC);ncbi_102264597(CDH13);ncbi_102264620(PTPRR);ncbi_102264632(C3AR1);ncbi_102264909(DAB2IP);ncbi_102265006(NBL1);ncbi_102265022(ARAP3);ncbi_102265105(COL1A1);ncbi_102265381(DAB2);ncbi_102266066(DDR2);ncbi_102266381(ADAM9);ncbi_102266824(TRIB1);ncbi_1022…
GO:0016101	diterpenoid metabolic process	21	34	0.000245188	0.00617501	ncbi_102264512(LOC102264512);ncbi_102265772(DHRS3);ncbi_102266920(LOC102266920);ncbi_102267525(TTR);ncbi_102268385(RDH10);ncbi_102270451(RBP4);ncbi_102270801(RDH11);ncbi_102271327(ALDH1A2);ncbi_102272258(LOC102272258);ncbi_102274511(RARRES2);ncbi_102279340(RETSAT);ncbi_102280344(ALDH1A1);ncbi_102280727(RPE65);ncbi_102280790(ALDH8A1);ncbi_102280946(LOC102280946);ncbi_102281461(RDH5);ncbi_102282210…
GO:0042325	regulation of phosphorylation	304	823	0.000251813	0.00630758	MSTRG.18140(EZH2);MSTRG.19106(PKHD1);MSTRG.1980(TWF1);MSTRG.3098(PLCE1);MSTRG.7665(PKHD1);ncbi_102264508(HES1);ncbi_102264620(PTPRR);ncbi_102264670(FGFR3);ncbi_102264710(MAGI3);ncbi_102264800(IL11);ncbi_102264805(RAPGEF4);ncbi_102264909(DAB2IP);ncbi_102265040(RELN);ncbi_102265142(KSR1);ncbi_102265183(HDAC1);ncbi_102265381(DAB2);ncbi_102265476(NPNT);ncbi_102265542(CDK2AP1);ncbi_102265783(ERBB4);nc…
GO:0006950	response to stress	634	1815	0.000256175	0.00638233	MSTRG.11659(SETMAR);MSTRG.11794(SSC5D);MSTRG.13077(ING4);MSTRG.14223(SETMAR);MSTRG.15320(--);MSTRG.18024(--);MSTRG.18140(EZH2);MSTRG.19112(EIF2B5);MSTRG.2009(HDAC9);MSTRG.36(GATA4);MSTRG.7290(SETMAR);MSTRG.8243(AP2M1);MSTRG.8291(SETMAR);MSTRG.9247(APP);MSTRG.991(SETMAR);ncbi_102264330(ERCC4);ncbi_102264389(WHSC1);ncbi_102264398(SPARC);ncbi_102264435(LOC102264435);ncbi_102264513(PNKP);ncbi_1022645…
GO:0050767	regulation of neurogenesis	81	186	0.000288509	0.00714947	MSTRG.18140(EZH2);MSTRG.7993(SIPA1L1);ncbi_102264508(HES1);ncbi_102264670(FGFR3);ncbi_102264790(DPYSL2);ncbi_102264825(NLGN1);ncbi_102264909(DAB2IP);ncbi_102265020(LOC102265020);ncbi_102265183(HDAC1);ncbi_102265362(PMP22);ncbi_102265818(NLGN3);ncbi_102266228(DLX1);ncbi_102267727(GPRC5B);ncbi_102267776(FGFR1);ncbi_102267844(LRRK2);ncbi_102268043(PRKCI);ncbi_102268341(VLDLR);ncbi_102268422(GFI1);nc…
GO:0050790	regulation of catalytic activity	405	1125	0.000294317	0.00717787	MSTRG.11659(SETMAR);MSTRG.12801(--);MSTRG.14223(SETMAR);MSTRG.16648(ARHGAP18);MSTRG.18024(--);MSTRG.18082(DOCK3);MSTRG.18140(EZH2);MSTRG.19112(EIF2B5);MSTRG.19122(ITPR3);MSTRG.3098(PLCE1);MSTRG.3696(DOCK3);MSTRG.7290(SETMAR);MSTRG.7993(SIPA1L1);MSTRG.8291(SETMAR);MSTRG.9247(APP);MSTRG.991(SETMAR);ncbi_102264346(MTCH1);ncbi_102264379(DENND1A);ncbi_102264489(APPL2);ncbi_102264670(FGFR3);ncbi_102264…
GO:0009129	pyrimidine nucleoside monophosphate metabolic process	7	7	0.000297189	0.00717787	MSTRG.5247(Nt5m);ncbi_102264772(TYMS);ncbi_102267270(UCKL1);ncbi_102267734(DPYD);ncbi_102268246(UMPS);ncbi_102269873(UCK2);ncbi_102286684(UCK1)
GO:1902337	regulation of apoptotic process involved in morphogenesis	7	7	0.000297189	0.00717787	ncbi_102269762(B4GALT1);ncbi_102283005(LOC102283005);ncbi_102283144(VDR);ncbi_102283997(PAX2);ncbi_102284461(CDKN2A);ncbi_102284473(PAX8);ncbi_102286043(PML)
GO:1904748	regulation of apoptotic process involved in development	7	7	0.000297189	0.00717787	ncbi_102269762(B4GALT1);ncbi_102283005(LOC102283005);ncbi_102283144(VDR);ncbi_102283997(PAX2);ncbi_102284461(CDKN2A);ncbi_102284473(PAX8);ncbi_102286043(PML)
GO:2000027	regulation of organ morphogenesis	30	55	0.0002974	0.00717787	ncbi_102264508(HES1);ncbi_102265381(DAB2);ncbi_102267776(FGFR1);ncbi_102267813(FGFR4);ncbi_102268539(MESP1);ncbi_102270158(AR);ncbi_102271045(HAND2);ncbi_102271576(LIF);ncbi_102271735(SHH);ncbi_102271980(CITED2);ncbi_102271993(FGF10);ncbi_102273391(PAX9);ncbi_102275064(VANGL2);ncbi_102275862(WT1);ncbi_102276011(TBX1);ncbi_102277581(ISL1);ncbi_102277840(LRP6);ncbi_102277930(NOTCH1);ncbi_102278780(…
GO:0060415	muscle tissue morphogenesis	27	48	0.000303393	0.00728459	ncbi_102264712(POU4F1);ncbi_102265047(RXRA);ncbi_102265231(ZFPM2);ncbi_102266730(ACTC1);ncbi_102267587(TGFBR3);ncbi_102268065(PKP2);ncbi_102269306(SMAD7);ncbi_102270744(TPM1);ncbi_102270875(TNNC1);ncbi_102270908(TTN);ncbi_102271644(TNNI3);ncbi_102272267(LOC102272267);ncbi_102273160(PROX1);ncbi_102274194(ACTA2);ncbi_102275436(NKX2-5);ncbi_102276187(COL11A1);ncbi_102277581(ISL1);ncbi_102277712(DLL4…
GO:0048863	stem cell differentiation	47	97	0.000311141	0.00743209	MSTRG.18140(EZH2);ncbi_102264909(DAB2IP);ncbi_102265105(COL1A1);ncbi_102265315(CRB2);ncbi_102265381(DAB2);ncbi_102266920(LOC102266920);ncbi_102266946(LEF1);ncbi_102267587(TGFBR3);ncbi_102267776(FGFR1);ncbi_102268047(GREM1);ncbi_102268385(RDH10);ncbi_102268648(HTR2B);ncbi_102269306(SMAD7);ncbi_102269556(SOX5);ncbi_102269820(LTBP3);ncbi_102269924(SEMA3A);ncbi_102270422(NRP2);ncbi_102271045(HAND2);n…
GO:0031589	cell-substrate adhesion	70	157	0.000318418	0.00756693	ncbi_102264597(CDH13);ncbi_102265304(RELL2);ncbi_102265476(NPNT);ncbi_102265600(NID2);ncbi_102265941(ITGA6);ncbi_102266381(ADAM9);ncbi_102267480(SGCE);ncbi_102267722(SMOC1);ncbi_102268047(GREM1);ncbi_102268167(TNXB);ncbi_102268255(EMILIN1);ncbi_102268478(PTEN);ncbi_102268706(NDNF);ncbi_102269052(SEMA3E);ncbi_102270195(FERMT2);ncbi_102270607(VEGFA);ncbi_102270887(WDPCP);ncbi_102270944(ITGB5);ncbi_…
GO:1902531	regulation of intracellular signal transduction	279	752	0.000325539	0.00769668	MSTRG.12801(--);MSTRG.18024(--);MSTRG.18140(EZH2);MSTRG.19106(PKHD1);MSTRG.7665(PKHD1);ncbi_102264508(HES1);ncbi_102264597(CDH13);ncbi_102264606(TRIM13);ncbi_102264620(PTPRR);ncbi_102264670(FGFR3);ncbi_102264710(MAGI3);ncbi_102264909(DAB2IP);ncbi_102265040(RELN);ncbi_102265183(HDAC1);ncbi_102265381(DAB2);ncbi_102265428(DGKI);ncbi_102265476(NPNT);ncbi_102265549(CARD11);ncbi_102265783(ERBB4);ncbi_1…
GO:0048812	neuron projection morphogenesis	130	322	0.00033466	0.00786065	MSTRG.14114(--);MSTRG.4767(env);MSTRG.7993(SIPA1L1);MSTRG.8243(AP2M1);MSTRG.9003(--);MSTRG.9247(APP);ncbi_102264670(FGFR3);ncbi_102264790(DPYSL2);ncbi_102264826(TSKU);ncbi_102265020(LOC102265020);ncbi_102265040(RELN);ncbi_102265044(MYL9);ncbi_102265238(LHX1);ncbi_102265818(NLGN3);ncbi_102265976(PREX2);ncbi_102266687(MATN2);ncbi_102267099(SEMA3C);ncbi_102267291(DCLK1);ncbi_102267321(APP);ncbi_1022…
GO:0042402	cellular biogenic amine catabolic process	18	28	0.000335867	0.00786065	MSTRG.10396(--);MSTRG.10397(--);MSTRG.1063(--);MSTRG.11350(--);MSTRG.12416(--);MSTRG.12995(--);MSTRG.13422(--);MSTRG.16625(--);MSTRG.17660(--);MSTRG.18221(--);MSTRG.3453(--);MSTRG.4296(--);MSTRG.5401(--);MSTRG.5419(--);MSTRG.8843(--);ncbi_102271146(SAT2);ncbi_102278225(SMOX);ncbi_102280842(PAOX)
GO:0048519	negative regulation of biological process	693	2000	0.00034959	0.00814069	MSTRG.11659(SETMAR);MSTRG.11691(--);MSTRG.11787(CARMIL1);MSTRG.11794(SSC5D);MSTRG.12801(--);MSTRG.14223(SETMAR);MSTRG.17627(CARMIL1);MSTRG.17882(--);MSTRG.18024(--);MSTRG.18140(EZH2);MSTRG.18373(CARMIL1);MSTRG.19106(PKHD1);MSTRG.19112(EIF2B5);MSTRG.1980(TWF1);MSTRG.5827(--);MSTRG.7290(SETMAR);MSTRG.7665(PKHD1);MSTRG.8243(AP2M1);MSTRG.8291(SETMAR);MSTRG.9198(ANXA1);MSTRG.9247(APP);MSTRG.9596(--);M…
GO:0003231	cardiac ventricle development	26	46	0.000352503	0.00816748	MSTRG.36(GATA4);ncbi_102264508(HES1);ncbi_102264712(POU4F1);ncbi_102265231(ZFPM2);ncbi_102267099(SEMA3C);ncbi_102268752(RNLS);ncbi_102268854(LMO4);ncbi_102271045(HAND2);ncbi_102271980(CITED2);ncbi_102272443(NPY5R);ncbi_102273437(SALL1);ncbi_102273667(CYR61);ncbi_102273668(FGF9);ncbi_102275436(NKX2-5);ncbi_102277581(ISL1);ncbi_102277712(DLL4);ncbi_102277840(LRP6);ncbi_102277930(NOTCH1);ncbi_102278…
GO:0001655	urogenital system development	48	100	0.000355896	0.00820509	ncbi_102264508(HES1);ncbi_102265238(LHX1);ncbi_102265493(SIX4);ncbi_102266448(IRX1);ncbi_102267904(ID3);ncbi_102268369(OSR2);ncbi_102268385(RDH10);ncbi_102271192(TCF21);ncbi_102271576(LIF);ncbi_102271735(SHH);ncbi_102271993(FGF10);ncbi_102272099(BASP1);ncbi_102273105(ITGA8);ncbi_102274376(OSR1);ncbi_102274773(CNTD1);ncbi_102275627(LOC102275627);ncbi_102275765(AQP11);ncbi_102275862(WT1);ncbi_10227…
GO:0014706	striated muscle tissue development	78	179	0.00036146	0.0082921	MSTRG.36(GATA4);ncbi_102264712(POU4F1);ncbi_102265047(RXRA);ncbi_102265231(ZFPM2);ncbi_102265330(MBNL1);ncbi_102265493(SIX4);ncbi_102265714(FLNB);ncbi_102266946(LEF1);ncbi_102267099(SEMA3C);ncbi_102267237(FOXP2);ncbi_102267587(TGFBR3);ncbi_102267696(KCNAB1);ncbi_102268065(PKP2);ncbi_102268374(LUC7L);ncbi_102268478(PTEN);ncbi_102268539(MESP1);ncbi_102269306(SMAD7);ncbi_102269895(ZBTB18);ncbi_10227…
GO:0055001	muscle cell development	36	70	0.000364278	0.00831559	ncbi_102264444(XK);ncbi_102264508(HES1);ncbi_102264614(LOC102264614);ncbi_102266730(ACTC1);ncbi_102266749(PPP3CA);ncbi_102270607(VEGFA);ncbi_102270908(TTN);ncbi_102270965(CXADR);ncbi_102271625(ACTA1);ncbi_102271823(CSRP3);ncbi_102272267(LOC102272267);ncbi_102273160(PROX1);ncbi_102274194(ACTA2);ncbi_102274518(FHL2);ncbi_102274762(TBX3);ncbi_102275436(NKX2-5);ncbi_102275623(ACTG2);ncbi_102276380(RA…
GO:0048762	mesenchymal cell differentiation	40	80	0.000377668	0.00851325	MSTRG.18140(EZH2);ncbi_102264909(DAB2IP);ncbi_102265105(COL1A1);ncbi_102265315(CRB2);ncbi_102265381(DAB2);ncbi_102266920(LOC102266920);ncbi_102266946(LEF1);ncbi_102267587(TGFBR3);ncbi_102268385(RDH10);ncbi_102268648(HTR2B);ncbi_102269306(SMAD7);ncbi_102269924(SEMA3A);ncbi_102270422(NRP2);ncbi_102271045(HAND2);ncbi_102271192(TCF21);ncbi_102271327(ALDH1A2);ncbi_102271980(CITED2);ncbi_102272927(NRP1…
GO:0002686	negative regulation of leukocyte migration	11	14	0.000378448	0.00851325	ncbi_102265006(NBL1);ncbi_102268047(GREM1);ncbi_102269417(PTGER4);ncbi_102272753(SLIT2);ncbi_102273347(PLCB1);ncbi_102273612(CCL28);ncbi_102274202(MMP28);ncbi_102275373(CXCL12);ncbi_102275960(CCL25);ncbi_102277999(PADI2);ncbi_102279470(C5AR2)
GO:0030239	myofibril assembly	11	14	0.000378448	0.00851325	ncbi_102266730(ACTC1);ncbi_102270908(TTN);ncbi_102271823(CSRP3);ncbi_102273160(PROX1);ncbi_102274194(ACTA2);ncbi_102275436(NKX2-5);ncbi_102279980(FHOD3);ncbi_102280825(MYH10);ncbi_102282598(PDGFRA);ncbi_102284000(MEF2A);ncbi_102286323(MEF2C)
GO:0010927	cellular component assembly involved in morphogenesis	61	134	0.000384729	0.00861272	MSTRG.11691(--);MSTRG.14114(--);MSTRG.19106(PKHD1);MSTRG.19123(Cep83);MSTRG.4767(env);MSTRG.7665(PKHD1);MSTRG.9003(--);ncbi_102264548(CCDC151);ncbi_102264664(FNBP1L);ncbi_102265243(CEP89);ncbi_102265251(LRRC6);ncbi_102265362(PMP22);ncbi_102266730(ACTC1);ncbi_102266736(LAMA5);ncbi_102267327(BBS10);ncbi_102267799(ABLIM1);ncbi_102268370(DZIP1);ncbi_102269509(CEP83);ncbi_102269923(LOC102269923);ncbi_…
GO:0032268	regulation of cellular protein metabolic process	478	1348	0.000388265	0.00865009	MSTRG.12801(--);MSTRG.18140(EZH2);MSTRG.19106(PKHD1);MSTRG.19112(EIF2B5);MSTRG.1980(TWF1);MSTRG.3098(PLCE1);MSTRG.6105(EIF4G2);MSTRG.7665(PKHD1);MSTRG.7753(TADA2A);MSTRG.9247(APP);ncbi_102264346(MTCH1);ncbi_102264489(APPL2);ncbi_102264508(HES1);ncbi_102264620(PTPRR);ncbi_102264659(RNF180);ncbi_102264670(FGFR3);ncbi_102264710(MAGI3);ncbi_102264800(IL11);ncbi_102264805(RAPGEF4);ncbi_102264855(MTG2)…
GO:0044238	primary metabolic process	2135	6519	0.000395319	0.00876511	MSTRG.1036(PRDM5);MSTRG.10490(--);MSTRG.11018(PLCB4);MSTRG.11239(PNP);MSTRG.11659(SETMAR);MSTRG.11691(--);MSTRG.11845(Rcor1);MSTRG.12801(--);MSTRG.13077(ING4);MSTRG.13214(Pol);MSTRG.14223(SETMAR);MSTRG.14240(env);MSTRG.14891(ERVK13-1);MSTRG.15997(Cpxm2);MSTRG.17882(--);MSTRG.18024(--);MSTRG.18140(EZH2);MSTRG.18269(--);MSTRG.19027(Kmt5c);MSTRG.19106(PKHD1);MSTRG.19112(EIF2B5);MSTRG.1980(TWF1);MSTR…
G10);ncbi_102281459(PCYT2);ncbi_102281461(RDH5);ncbi_102281470(GPAM);ncbi_102281473(NMRK1);ncbi_102281477(SREBF2);ncbi_102281478(TLCD2);ncbi_102281485(LOC102281485);ncbi_102281493(MKX);ncbi_102281505(CREB3L4);ncbi_102281507(STYK1);ncbi_102281524(LBH);ncbi_102281528(SASH1);ncbi_102281531(HSD17B14);ncbi_102281539(PRICKLE1);ncbi_102281541(PTTG1);ncbi_102281545(MCM5);ncbi_102281563(PTGES3);ncbi_10228…
GO:0006139	nucleobase-containing compound metabolic process	1066	3153	0.00039874	0.00879886	MSTRG.1036(PRDM5);MSTRG.11239(PNP);MSTRG.11659(SETMAR);MSTRG.11845(Rcor1);MSTRG.13077(ING4);MSTRG.14223(SETMAR);MSTRG.14240(env);MSTRG.14891(ERVK13-1);MSTRG.18140(EZH2);MSTRG.19106(PKHD1);MSTRG.2009(HDAC9);MSTRG.36(GATA4);MSTRG.4620(--);MSTRG.5247(Nt5m);MSTRG.5659(ERVK-6);MSTRG.7290(SETMAR);MSTRG.7665(PKHD1);MSTRG.8291(SETMAR);MSTRG.9247(APP);MSTRG.991(SETMAR);ncbi_102264330(ERCC4);ncbi_102264382…
GO:0043549	regulation of kinase activity	149	377	0.00040453	0.00888433	MSTRG.18140(EZH2);ncbi_102264670(FGFR3);ncbi_102264710(MAGI3);ncbi_102264909(DAB2IP);ncbi_102265381(DAB2);ncbi_102265783(ERBB4);ncbi_102266008(HACD3);ncbi_102266381(ADAM9);ncbi_102266392(SPDYA);ncbi_102266863(TAB1);ncbi_102267031(ADAR);ncbi_102267081(NEURL1);ncbi_102267267(TP73);ncbi_102267384(IRAK3);ncbi_102267727(GPRC5B);ncbi_102267776(FGFR1);ncbi_102267837(HGF);ncbi_102267844(LRRK2);ncbi_10226…
GO:0045859	regulation of protein kinase activity	138	346	0.000415023	0.00907178	MSTRG.18140(EZH2);ncbi_102264710(MAGI3);ncbi_102264909(DAB2IP);ncbi_102265381(DAB2);ncbi_102266008(HACD3);ncbi_102266381(ADAM9);ncbi_102266392(SPDYA);ncbi_102266863(TAB1);ncbi_102267031(ADAR);ncbi_102267081(NEURL1);ncbi_102267267(TP73);ncbi_102267384(IRAK3);ncbi_102267727(GPRC5B);ncbi_102267776(FGFR1);ncbi_102267837(HGF);ncbi_102267844(LRRK2);ncbi_102267975(ERBB2);ncbi_102268047(GREM1);ncbi_10226…
GO:0003156	regulation of organ formation	15	22	0.000417751	0.00908854	ncbi_102264508(HES1);ncbi_102267776(FGFR1);ncbi_102267813(FGFR4);ncbi_102268539(MESP1);ncbi_102270158(AR);ncbi_102271045(HAND2);ncbi_102271735(SHH);ncbi_102271993(FGF10);ncbi_102276011(TBX1);ncbi_102277581(ISL1);ncbi_102277930(NOTCH1);ncbi_102283879(SPRY1);ncbi_102284897(FGF2);ncbi_102286068(SIX1);ncbi_102287352(FGF1)
GO:0006629	lipid metabolic process	272	734	0.000419817	0.00909081	MSTRG.11018(PLCB4);MSTRG.18269(--);MSTRG.3098(PLCE1);MSTRG.9247(APP);ncbi_102264489(APPL2);ncbi_102264512(LOC102264512);ncbi_102264670(FGFR3);ncbi_102264723(ELOVL7);ncbi_102264771(PMVK);ncbi_102264854(CEBPA);ncbi_102264909(DAB2IP);ncbi_102264989(PLCB4);ncbi_102264999(PDK4);ncbi_102265264(CPNE6);ncbi_102265387(SLC27A6);ncbi_102265398(SPTSSA);ncbi_102265568(CPT1A);ncbi_102265648(PDK1);ncbi_10226577…
GO:0014070	response to organic cyclic compound	139	349	0.000425367	0.00916815	MSTRG.36(GATA4);MSTRG.9198(ANXA1);ncbi_102264377(GABRB1);ncbi_102264398(SPARC);ncbi_102264771(PMVK);ncbi_102264790(DPYSL2);ncbi_102264854(CEBPA);ncbi_102265105(COL1A1);ncbi_102265183(HDAC1);ncbi_102265381(DAB2);ncbi_102265537(PPARG);ncbi_102265831(PRKCG);ncbi_102266129(WBP2);ncbi_102266322(SMAD1);ncbi_102266381(ADAM9);ncbi_102266689(LOC102266689);ncbi_102267031(ADAR);ncbi_102267384(IRAK3);ncbi_10…
GO:0044272	sulfur compound biosynthetic process	14	20	0.000432696	0.00919777	ncbi_102264999(PDK4);ncbi_102265622(GGCT);ncbi_102265648(PDK1);ncbi_102266253(PDK2);ncbi_102267439(CNDP2);ncbi_102269372(CTH);ncbi_102272056(ADI1);ncbi_102275065(PDK3);ncbi_102275636(GGT1);ncbi_102276933(LOC102276933);ncbi_102281965(APIP);ncbi_102283655(LOC102283655);ncbi_102284190(MTAP);ncbi_102287624(PDHB)
GO:0048546	digestive tract morphogenesis	14	20	0.000432696	0.00919777	MSTRG.36(GATA4);ncbi_102268486(SHOX2);ncbi_102271192(TCF21);ncbi_102271735(SHH);ncbi_102271993(FGF10);ncbi_102277371(IHH);ncbi_102279604(GLI3);ncbi_102281000(ID2);ncbi_102282598(PDGFRA);ncbi_102283419(SIX2);ncbi_102283714(OVOL2);ncbi_102284081(GATA4);ncbi_102284234(PITX2);ncbi_102286052(HNF1B)
GO:0055006	cardiac cell development	14	20	0.000432696	0.00919777	ncbi_102270607(VEGFA);ncbi_102273160(PROX1);ncbi_102274518(FHL2);ncbi_102274762(TBX3);ncbi_102275436(NKX2-5);ncbi_102277930(NOTCH1);ncbi_102280275(HEY2);ncbi_102280825(MYH10);ncbi_102282197(POPDC3);ncbi_102284000(MEF2A);ncbi_102284234(PITX2);ncbi_102286323(MEF2C);ncbi_102287071(CDK1);ncbi_102287080(JAG1)
GO:0000226	microtubule cytoskeleton organization	96	229	0.000435511	0.00921533	MSTRG.11691(--);MSTRG.19106(PKHD1);MSTRG.7665(PKHD1);ncbi_102264548(CCDC151);ncbi_102264654(CDK5RAP2);ncbi_102264956(TACC3);ncbi_102265251(LRRC6);ncbi_102265664(SH3GL2);ncbi_102265890(CENPA);ncbi_102266133(LOC102266133);ncbi_102266195(TRIM37);ncbi_102266414(PLK2);ncbi_102266504(LOC102266504);ncbi_102267001(GPSM2);ncbi_102267023(ZNF207);ncbi_102267457(SPAG5);ncbi_102268511(MID1);ncbi_102268705(ASP…
GO:0065003	macromolecular complex assembly	295	805	0.000561714	0.0118317	MSTRG.11787(CARMIL1);MSTRG.17627(CARMIL1);MSTRG.18373(CARMIL1);MSTRG.19103(VWF);MSTRG.1980(TWF1);MSTRG.5956(TUBA3C);ncbi_102264451(WASF1);ncbi_102264508(HES1);ncbi_102264512(LOC102264512);ncbi_102264548(CCDC151);ncbi_102264825(NLGN1);ncbi_102265047(RXRA);ncbi_102265105(COL1A1);ncbi_102265251(LRRC6);ncbi_102265316(KCTD16);ncbi_102265330(MBNL1);ncbi_102265890(CENPA);ncbi_102266026(LOC102266026);ncb…
GO:0048589	developmental growth	72	165	0.0005678	0.0119058	MSTRG.18140(EZH2);MSTRG.9247(APP);ncbi_102264670(FGFR3);ncbi_102265020(LOC102265020);ncbi_102265238(LHX1);ncbi_102265493(SIX4);ncbi_102265783(ERBB4);ncbi_102266066(DDR2);ncbi_102266604(S1PR1);ncbi_102266898(SLC12A2);ncbi_102267291(DCLK1);ncbi_102267321(APP);ncbi_102267910(ENO3);ncbi_102268311(GHR);ncbi_102268364(MTPN);ncbi_102268385(RDH10);ncbi_102269344(PEX5);ncbi_102269414(GHRHR);ncbi_102269695…
GO:0014033	neural crest cell differentiation	8	9	0.00060457	0.0126197	ncbi_102269924(SEMA3A);ncbi_102270422(NRP2);ncbi_102271045(HAND2);ncbi_102271980(CITED2);ncbi_102272927(NRP1);ncbi_102273392(SEMA3F);ncbi_102277840(LRP6);ncbi_102284234(PITX2)
GO:0035113	embryonic appendage morphogenesis	35	69	0.000610097	0.012678	ncbi_102265183(HDAC1);ncbi_102265838(FBXW4);ncbi_102266331(TULP3);ncbi_102268369(OSR2);ncbi_102268385(RDH10);ncbi_102268486(SHOX2);ncbi_102269106(LMBR1);ncbi_102269884(PITX1);ncbi_102269955(B9D1);ncbi_102270887(WDPCP);ncbi_102271045(HAND2);ncbi_102271327(ALDH1A2);ncbi_102271735(SHH);ncbi_102272490(ECE1);ncbi_102273437(SALL1);ncbi_102273643(HOXC8);ncbi_102274376(OSR1);ncbi_102274682(EN1);ncbi_1022…
GO:0001523	retinoid metabolic process	18	29	0.000626655	0.0129063	ncbi_102264512(LOC102264512);ncbi_102265772(DHRS3);ncbi_102266920(LOC102266920);ncbi_102267525(TTR);ncbi_102268385(RDH10);ncbi_102270451(RBP4);ncbi_102270801(RDH11);ncbi_102271327(ALDH1A2);ncbi_102272258(LOC102272258);ncbi_102279340(RETSAT);ncbi_102280344(ALDH1A1);ncbi_102280727(RPE65);ncbi_102280790(ALDH8A1);ncbi_102280946(LOC102280946);ncbi_102281461(RDH5);ncbi_102282210(RBP1);ncbi_102283377(LO…
GO:0009310	amine catabolic process	18	29	0.000626655	0.0129063	MSTRG.10396(--);MSTRG.10397(--);MSTRG.1063(--);MSTRG.11350(--);MSTRG.12416(--);MSTRG.12995(--);MSTRG.13422(--);MSTRG.16625(--);MSTRG.17660(--);MSTRG.18221(--);MSTRG.3453(--);MSTRG.4296(--);MSTRG.5401(--);MSTRG.5419(--);MSTRG.8843(--);ncbi_102271146(SAT2);ncbi_102278225(SMOX);ncbi_102280842(PAOX)
GO:0032879	regulation of localization	376	1048	0.000646459	0.0132553	MSTRG.11787(CARMIL1);MSTRG.17627(CARMIL1);MSTRG.17882(--);MSTRG.18373(CARMIL1);MSTRG.2009(HDAC9);MSTRG.4473(--);MSTRG.5827(--);MSTRG.9596(--);ncbi_102264389(WHSC1);ncbi_102264398(SPARC);ncbi_102264597(CDH13);ncbi_102264620(PTPRR);ncbi_102264632(C3AR1);ncbi_102264713(LOC102264713);ncbi_102264740(REEP2);ncbi_102264790(DPYSL2);ncbi_102264805(RAPGEF4);ncbi_102264825(NLGN1);ncbi_102264909(DAB2IP);ncbi…
GO:1901700	response to oxygen-containing compound	168	435	0.00065178	0.0133055	MSTRG.18140(EZH2);MSTRG.19112(EIF2B5);MSTRG.2009(HDAC9);ncbi_102264398(SPARC);ncbi_102264614(LOC102264614);ncbi_102264754(PTGDR);ncbi_102264771(PMVK);ncbi_102264909(DAB2IP);ncbi_102264999(PDK4);ncbi_102265105(COL1A1);ncbi_102265200(TNFRSF1B);ncbi_102265267(IRF5);ncbi_102265512(OXR1);ncbi_102265537(PPARG);ncbi_102265699(PRDX5);ncbi_102266253(PDK2);ncbi_102266350(CD180);ncbi_102266381(ADAM9);ncbi_1…
GO:0032774	RNA biosynthetic process	667	1931	0.000662317	0.0134613	MSTRG.1036(PRDM5);MSTRG.11845(Rcor1);MSTRG.13077(ING4);MSTRG.18140(EZH2);MSTRG.19106(PKHD1);MSTRG.2009(HDAC9);MSTRG.36(GATA4);MSTRG.7665(PKHD1);MSTRG.9247(APP);ncbi_102264382(DR1);ncbi_102264394(SOSTDC1);ncbi_102264433(TEAD4);ncbi_102264508(HES1);ncbi_102264566(MEPCE);ncbi_102264570(CEBPG);ncbi_102264586(RBM8A);ncbi_102264597(CDH13);ncbi_102264606(TRIM13);ncbi_102264654(CDK5RAP2);ncbi_102264670(F…
GO:0030029	actin filament-based process	155	398	0.000678426	0.0137285	MSTRG.11787(CARMIL1);MSTRG.12801(--);MSTRG.13901(PHACTR1);MSTRG.17627(CARMIL1);MSTRG.17921(PLEKHH2);MSTRG.18024(--);MSTRG.18373(CARMIL1);MSTRG.1980(TWF1);MSTRG.7993(SIPA1L1);ncbi_102264451(WASF1);ncbi_102264664(FNBP1L);ncbi_102265020(LOC102265020);ncbi_102265485(SCIN);ncbi_102265493(SIX4);ncbi_102266026(LOC102266026);ncbi_102266197(LOC102266197);ncbi_102266504(LOC102266504);ncbi_102266509(MICAL2)…
GO:0046483	heterocycle metabolic process	1084	3220	0.000687352	0.0138487	MSTRG.1036(PRDM5);MSTRG.11239(PNP);MSTRG.11659(SETMAR);MSTRG.11845(Rcor1);MSTRG.13077(ING4);MSTRG.14223(SETMAR);MSTRG.14240(env);MSTRG.14891(ERVK13-1);MSTRG.18140(EZH2);MSTRG.19106(PKHD1);MSTRG.2009(HDAC9);MSTRG.36(GATA4);MSTRG.4620(--);MSTRG.5247(Nt5m);MSTRG.5659(ERVK-6);MSTRG.7290(SETMAR);MSTRG.7665(PKHD1);MSTRG.8291(SETMAR);MSTRG.9247(APP);MSTRG.991(SETMAR);ncbi_102264330(ERCC4);ncbi_102264382…
GO:0032990	cell part morphogenesis	165	427	0.000704412	0.01407	MSTRG.14114(--);MSTRG.4767(env);MSTRG.7993(SIPA1L1);MSTRG.8243(AP2M1);MSTRG.9003(--);MSTRG.9247(APP);ncbi_102264548(CCDC151);ncbi_102264670(FGFR3);ncbi_102264790(DPYSL2);ncbi_102264826(TSKU);ncbi_102264909(DAB2IP);ncbi_102264953(LOC102264953);ncbi_102265006(NBL1);ncbi_102265020(LOC102265020);ncbi_102265040(RELN);ncbi_102265044(MYL9);ncbi_102265238(LHX1);ncbi_102265251(LRRC6);ncbi_102265818(NLGN3)…
GO:0048858	cell projection morphogenesis	165	427	0.000704412	0.01407	MSTRG.14114(--);MSTRG.4767(env);MSTRG.7993(SIPA1L1);MSTRG.8243(AP2M1);MSTRG.9003(--);MSTRG.9247(APP);ncbi_102264548(CCDC151);ncbi_102264670(FGFR3);ncbi_102264790(DPYSL2);ncbi_102264826(TSKU);ncbi_102264909(DAB2IP);ncbi_102264953(LOC102264953);ncbi_102265006(NBL1);ncbi_102265020(LOC102265020);ncbi_102265040(RELN);ncbi_102265044(MYL9);ncbi_102265238(LHX1);ncbi_102265251(LRRC6);ncbi_102265818(NLGN3)…
GO:0009058	biosynthetic process	1096	3258	0.000708996	0.0141008	MSTRG.1036(PRDM5);MSTRG.10396(--);MSTRG.10397(--);MSTRG.1063(--);MSTRG.10797(ZNF75A);MSTRG.11845(Rcor1);MSTRG.12995(--);MSTRG.13077(ING4);MSTRG.13422(--);MSTRG.13551(EEF1A1);MSTRG.15320(--);MSTRG.17660(--);MSTRG.18140(EZH2);MSTRG.19106(PKHD1);MSTRG.19112(EIF2B5);MSTRG.2009(HDAC9);MSTRG.36(GATA4);MSTRG.4296(--);MSTRG.4620(--);MSTRG.5401(--);MSTRG.5419(--);MSTRG.6105(EIF4G2);MSTRG.7665(PKHD1);MSTRG…
GO:0003206	cardiac chamber morphogenesis	34	67	0.000718802	0.0142109	MSTRG.36(GATA4);ncbi_102264389(WHSC1);ncbi_102264508(HES1);ncbi_102264712(POU4F1);ncbi_102265231(ZFPM2);ncbi_102267099(SEMA3C);ncbi_102268486(SHOX2);ncbi_102268539(MESP1);ncbi_102268752(RNLS);ncbi_102269306(SMAD7);ncbi_102271045(HAND2);ncbi_102271980(CITED2);ncbi_102272443(NPY5R);ncbi_102273160(PROX1);ncbi_102273667(CYR61);ncbi_102273668(FGF9);ncbi_102274762(TBX3);ncbi_102274769(RARA);ncbi_102275…
GO:0007264	small GTPase mediated signal transduction	60	134	0.000721073	0.0142109	MSTRG.12801(--);MSTRG.18024(--);ncbi_102264451(WASF1);ncbi_102264597(CDH13);ncbi_102264966(G3BP1);ncbi_102265040(RELN);ncbi_102265428(DGKI);ncbi_102265779(RAB29);ncbi_102266008(HACD3);ncbi_102266712(ITGA3);ncbi_102267202(COL1A2);ncbi_102268293(RTKN);ncbi_102268672(CDKN1A);ncbi_102269264(CNKSR1);ncbi_102270903(SPRY2);ncbi_102271030(MAPK13);ncbi_102271584(EPS8);ncbi_102271839(DBNL);ncbi_102271993(F…
GO:0042981	regulation of apoptotic process	291	796	0.000726635	0.0142109	MSTRG.12801(--);MSTRG.13077(ING4);MSTRG.19106(PKHD1);MSTRG.4604(NAA35);MSTRG.7665(PKHD1);ncbi_102264346(MTCH1);ncbi_102264502(KRT18);ncbi_102264670(FGFR3);ncbi_102264708(RUVBL1);ncbi_102264712(POU4F1);ncbi_102264742(SYCP2);ncbi_102264909(DAB2IP);ncbi_102264999(PDK4);ncbi_102265181(RNPS1);ncbi_102265183(HDAC1);ncbi_102265267(IRF5);ncbi_102265358(ANP32B);ncbi_102265381(DAB2);ncbi_102265485(SCIN);nc…
GO:0048534	hematopoietic or lymphoid organ development	185	485	0.000727374	0.0142109	MSTRG.11845(Rcor1);MSTRG.2009(HDAC9);MSTRG.9198(ANXA1);ncbi_102264476(DCSTAMP);ncbi_102264508(HES1);ncbi_102264570(CEBPG);ncbi_102264647(JAG2);ncbi_102264854(CEBPA);ncbi_102264956(TACC3);ncbi_102265485(SCIN);ncbi_102265493(SIX4);ncbi_102265537(PPARG);ncbi_102265549(CARD11);ncbi_102266026(LOC102266026);ncbi_102266365(INPP5D);ncbi_102266471(KLF10);ncbi_102266511(TFE3);ncbi_102266946(LEF1);ncbi_1022…
GO:0048565	digestive tract development	21	36	0.000732933	0.0142109	MSTRG.36(GATA4);ncbi_102268486(SHOX2);ncbi_102271192(TCF21);ncbi_102271327(ALDH1A2);ncbi_102271735(SHH);ncbi_102271993(FGF10);ncbi_102273437(SALL1);ncbi_102273668(FGF9);ncbi_102274511(RARRES2);ncbi_102277371(IHH);ncbi_102278533(MYB);ncbi_102279604(GLI3);ncbi_102281000(ID2);ncbi_102281085(EDNRB);ncbi_102282598(PDGFRA);ncbi_102283419(SIX2);ncbi_102283714(OVOL2);ncbi_102284081(GATA4);ncbi_102284234(…
GO:0055123	digestive system development	21	36	0.000732933	0.0142109	MSTRG.36(GATA4);ncbi_102268486(SHOX2);ncbi_102271192(TCF21);ncbi_102271327(ALDH1A2);ncbi_102271735(SHH);ncbi_102271993(FGF10);ncbi_102273437(SALL1);ncbi_102273668(FGF9);ncbi_102274511(RARRES2);ncbi_102277371(IHH);ncbi_102278533(MYB);ncbi_102279604(GLI3);ncbi_102281000(ID2);ncbi_102281085(EDNRB);ncbi_102282598(PDGFRA);ncbi_102283419(SIX2);ncbi_102283714(OVOL2);ncbi_102284081(GATA4);ncbi_102284234(…
GO:0051174	regulation of phosphorus metabolic process	346	960	0.000744451	0.0143546	MSTRG.18140(EZH2);MSTRG.19106(PKHD1);MSTRG.1980(TWF1);MSTRG.3098(PLCE1);MSTRG.7665(PKHD1);ncbi_102264508(HES1);ncbi_102264620(PTPRR);ncbi_102264670(FGFR3);ncbi_102264710(MAGI3);ncbi_102264800(IL11);ncbi_102264805(RAPGEF4);ncbi_102264909(DAB2IP);ncbi_102264999(PDK4);ncbi_102265040(RELN);ncbi_102265142(KSR1);ncbi_102265183(HDAC1);ncbi_102265381(DAB2);ncbi_102265476(NPNT);ncbi_102265542(CDK2AP1);ncb…
GO:0018205	peptidyl-lysine modification	84	199	0.000746538	0.0143546	MSTRG.1036(PRDM5);MSTRG.11659(SETMAR);MSTRG.13077(ING4);MSTRG.14223(SETMAR);MSTRG.18140(EZH2);MSTRG.19027(Kmt5c);MSTRG.7290(SETMAR);MSTRG.8291(SETMAR);MSTRG.991(SETMAR);ncbi_102264382(DR1);ncbi_102264389(WHSC1);ncbi_102264708(RUVBL1);ncbi_102264756(SUV39H2);ncbi_102264931(JADE2);ncbi_102265183(HDAC1);ncbi_102266129(WBP2);ncbi_102266500(LOC102266500);ncbi_102266643(SETD2);ncbi_102266946(LEF1);ncbi…
GO:0097485	neuron projection guidance	89	213	0.000781779	0.0149701	MSTRG.14114(--);MSTRG.4767(env);MSTRG.8243(AP2M1);MSTRG.9003(--);MSTRG.9247(APP);ncbi_102264790(DPYSL2);ncbi_102265040(RELN);ncbi_102265044(MYL9);ncbi_102265238(LHX1);ncbi_102266687(MATN2);ncbi_102267099(SEMA3C);ncbi_102267321(APP);ncbi_102267591(ISPD);ncbi_102267732(TRPC4);ncbi_102267776(FGFR1);ncbi_102267799(ABLIM1);ncbi_102267975(ERBB2);ncbi_102268971(LOC102268971);ncbi_102269336(MMP2);ncbi_10…
GO:0042113	B cell activation	43	90	0.000796042	0.0151334	ncbi_102264389(WHSC1);ncbi_102265549(CARD11);ncbi_102266350(CD180);ncbi_102266365(INPP5D);ncbi_102266459(BANK1);ncbi_102266946(LEF1);ncbi_102268672(CDKN1A);ncbi_102268678(PAWR);ncbi_102268818(IKZF3);ncbi_102269181(PELI1);ncbi_102269712(MALT1);ncbi_102270505(CLCF1);ncbi_102271919(CD74);ncbi_102272113(FLT3);ncbi_102272593(BMI1);ncbi_102272986(KIT);ncbi_102273101(TCF3);ncbi_102273135(PLCL2);ncbi_102…
GO:0044260	cellular macromolecule metabolic process	1701	5159	0.000796839	0.0151334	MSTRG.1036(PRDM5);MSTRG.10490(--);MSTRG.10797(ZNF75A);MSTRG.11659(SETMAR);MSTRG.11845(Rcor1);MSTRG.12801(--);MSTRG.13077(ING4);MSTRG.13214(Pol);MSTRG.13551(EEF1A1);MSTRG.14223(SETMAR);MSTRG.14891(ERVK13-1);MSTRG.18024(--);MSTRG.18140(EZH2);MSTRG.19027(Kmt5c);MSTRG.19106(PKHD1);MSTRG.19112(EIF2B5);MSTRG.1980(TWF1);MSTRG.2009(HDAC9);MSTRG.2469(Ctxnd1);MSTRG.2996(SRPK1);MSTRG.3098(PLCE1);MSTRG.36(GA…
02285427(CSRNP3);ncbi_102285434(EAF2);ncbi_102285465(LOC102285465);ncbi_102285473(PAPOLB);ncbi_102285495(ZNF503);ncbi_102285517(DIDO1);ncbi_102285533(THY1);ncbi_102285544(PTPN7);ncbi_102285554(TRIM28);ncbi_102285582(EEF1D);ncbi_102285599(PRR5L);ncbi_102285602(BRD8);ncbi_102285618(EPC2);ncbi_102285634(MET);ncbi_102285646(NR5A2);ncbi_102285648(CD109);ncbi_102285655(MAP3K13);ncbi_102285667(LARS);ncb…
GO:0006595	polyamine metabolic process	20	34	0.000843961	0.0158337	MSTRG.10396(--);MSTRG.10397(--);MSTRG.1063(--);MSTRG.11350(--);MSTRG.12416(--);MSTRG.12995(--);MSTRG.13422(--);MSTRG.16625(--);MSTRG.17660(--);MSTRG.18221(--);MSTRG.3453(--);MSTRG.4296(--);MSTRG.5401(--);MSTRG.5419(--);MSTRG.8843(--);ncbi_102266189(AZIN1);ncbi_102271146(SAT2);ncbi_102272036(AZIN2);ncbi_102278225(SMOX);ncbi_102280842(PAOX)
GO:0042100	B cell proliferation	20	34	0.000843961	0.0158337	ncbi_102265549(CARD11);ncbi_102266365(INPP5D);ncbi_102268672(CDKN1A);ncbi_102268678(PAWR);ncbi_102269181(PELI1);ncbi_102270505(CLCF1);ncbi_102271919(CD74);ncbi_102272593(BMI1);ncbi_102273101(TCF3);ncbi_102274973(TNFSF13B);ncbi_102277605(NFATC2);ncbi_102281370(CTLA4);ncbi_102281896(VAV3);ncbi_102283355(TNFRSF21);ncbi_102284461(CDKN2A);ncbi_102284995(PRDM1);ncbi_102286323(MEF2C);ncbi_102286731(RAG2…
GO:0050688	regulation of defense response to virus	20	34	0.000843961	0.0158337	MSTRG.8243(AP2M1);ncbi_102265205(PM20D1);ncbi_102266737(PACS1);ncbi_102270806(LOC102270806);ncbi_102273042(LOC102273042);ncbi_102273253(RAC1);ncbi_102275250(SMURF1);ncbi_102277675(MAVS);ncbi_102279806(AP2M1);ncbi_102280504(TMEM173);ncbi_102281491(ELMO1);ncbi_102283005(LOC102283005);ncbi_102284015(FYN);ncbi_102284665(TRAF3IP2);ncbi_102285077(DHX58);ncbi_102285090(MB21D1);ncbi_102286043(PML);ncbi_1…
GO:0010464	regulation of mesenchymal cell proliferation	15	23	0.000853205	0.0159425	ncbi_102265838(FBXW4);ncbi_102267237(FOXP2);ncbi_102267776(FGFR1);ncbi_102268486(SHOX2);ncbi_102270607(VEGFA);ncbi_102271735(SHH);ncbi_102273668(FGF9);ncbi_102274967(PRRX1);ncbi_102275004(CHRD);ncbi_102277371(IHH);ncbi_102277840(LRP6);ncbi_102283023(TP63);ncbi_102286068(SIX1);ncbi_102287047(TBX18);ncbi_102287886(LOC102287886)
GO:0051336	regulation of hydrolase activity	263	715	0.000861478	0.0160325	MSTRG.12801(--);MSTRG.16648(ARHGAP18);MSTRG.18082(DOCK3);MSTRG.18140(EZH2);MSTRG.19112(EIF2B5);MSTRG.19122(ITPR3);MSTRG.3098(PLCE1);MSTRG.3696(DOCK3);MSTRG.7993(SIPA1L1);MSTRG.9247(APP);ncbi_102264346(MTCH1);ncbi_102264379(DENND1A);ncbi_102264489(APPL2);ncbi_102264670(FGFR3);ncbi_102264728(PSD4);ncbi_102264805(RAPGEF4);ncbi_102264909(DAB2IP);ncbi_102265022(ARAP3);ncbi_102265173(SPINT1);ncbi_10226…
GO:0009725	response to hormone	147	377	0.000867294	0.0160762	MSTRG.19112(EIF2B5);MSTRG.2009(HDAC9);MSTRG.36(GATA4);MSTRG.9198(ANXA1);ncbi_102264398(SPARC);ncbi_102264614(LOC102264614);ncbi_102264754(PTGDR);ncbi_102265047(RXRA);ncbi_102265105(COL1A1);ncbi_102265183(HDAC1);ncbi_102265381(DAB2);ncbi_102265537(PPARG);ncbi_102266129(WBP2);ncbi_102266381(ADAM9);ncbi_102266636(GNG11);ncbi_102266689(LOC102266689);ncbi_102266946(LEF1);ncbi_102267587(TGFBR3);ncbi_10…
GO:0044255	cellular lipid metabolic process	194	513	0.000897979	0.0165786	MSTRG.18269(--);ncbi_102264512(LOC102264512);ncbi_102264670(FGFR3);ncbi_102264723(ELOVL7);ncbi_102264909(DAB2IP);ncbi_102264999(PDK4);ncbi_102265264(CPNE6);ncbi_102265387(SLC27A6);ncbi_102265398(SPTSSA);ncbi_102265568(CPT1A);ncbi_102265648(PDK1);ncbi_102265772(DHRS3);ncbi_102265783(ERBB4);ncbi_102266008(HACD3);ncbi_102266253(PDK2);ncbi_102266270(ST6GALNAC3);ncbi_102266365(INPP5D);ncbi_102266630(S…
GO:0060326	cell chemotaxis	49	106	0.000910103	0.0167055	ncbi_102264632(C3AR1);ncbi_102265006(NBL1);ncbi_102265344(ANO6);ncbi_102268047(GREM1);ncbi_102269581(LGALS3);ncbi_102269660(FLT1);ncbi_102270228(ITGAX);ncbi_102270401(CX3CL1);ncbi_102270607(VEGFA);ncbi_102270965(CXADR);ncbi_102271070(PREX1);ncbi_102271431(PDE4B);ncbi_102271919(CD74);ncbi_102272632(RPS19);ncbi_102272753(SLIT2);ncbi_102272986(KIT);ncbi_102273253(RAC1);ncbi_102274202(MMP28);ncbi_102…
GO:0044249	cellular biosynthetic process	1049	3117	0.000912059	0.0167055	MSTRG.1036(PRDM5);MSTRG.10396(--);MSTRG.10397(--);MSTRG.1063(--);MSTRG.10797(ZNF75A);MSTRG.11845(Rcor1);MSTRG.12995(--);MSTRG.13077(ING4);MSTRG.13422(--);MSTRG.13551(EEF1A1);MSTRG.17660(--);MSTRG.18140(EZH2);MSTRG.19106(PKHD1);MSTRG.19112(EIF2B5);MSTRG.2009(HDAC9);MSTRG.36(GATA4);MSTRG.4296(--);MSTRG.4620(--);MSTRG.5401(--);MSTRG.5419(--);MSTRG.6105(EIF4G2);MSTRG.7665(PKHD1);MSTRG.7753(TADA2A);MS…
GO:0061383	trabecula morphogenesis	14	21	0.000923556	0.0168494	ncbi_102265105(COL1A1);ncbi_102266547(ADAMTS1);ncbi_102266604(S1PR1);ncbi_102267459(FBN2);ncbi_102267587(TGFBR3);ncbi_102269336(MMP2);ncbi_102270451(RBP4);ncbi_102274518(FHL2);ncbi_102275436(NKX2-5);ncbi_102277930(NOTCH1);ncbi_102280275(HEY2);ncbi_102282577(NACA);ncbi_102283049(TEK);ncbi_102283714(OVOL2)
GO:1901362	organic cyclic compound biosynthetic process	751	2195	0.000936211	0.0170133	MSTRG.1036(PRDM5);MSTRG.11845(Rcor1);MSTRG.13077(ING4);MSTRG.18140(EZH2);MSTRG.19106(PKHD1);MSTRG.2009(HDAC9);MSTRG.36(GATA4);MSTRG.4620(--);MSTRG.7665(PKHD1);MSTRG.9247(APP);ncbi_102264382(DR1);ncbi_102264394(SOSTDC1);ncbi_102264433(TEAD4);ncbi_102264508(HES1);ncbi_102264566(MEPCE);ncbi_102264570(CEBPG);ncbi_102264586(RBM8A);ncbi_102264597(CDH13);ncbi_102264606(TRIM13);ncbi_102264654(CDK5RAP2);n…
GO:0009130	pyrimidine nucleoside monophosphate biosynthetic process	6	6	0.000948632	0.0171717	ncbi_102264772(TYMS);ncbi_102267270(UCKL1);ncbi_102267734(DPYD);ncbi_102268246(UMPS);ncbi_102269873(UCK2);ncbi_102286684(UCK1)
GO:0090304	nucleic acid metabolic process	954	2823	0.000963696	0.0173765	MSTRG.1036(PRDM5);MSTRG.11659(SETMAR);MSTRG.11845(Rcor1);MSTRG.13077(ING4);MSTRG.14223(SETMAR);MSTRG.14240(env);MSTRG.14891(ERVK13-1);MSTRG.18140(EZH2);MSTRG.19106(PKHD1);MSTRG.2009(HDAC9);MSTRG.36(GATA4);MSTRG.5659(ERVK-6);MSTRG.7290(SETMAR);MSTRG.7665(PKHD1);MSTRG.8291(SETMAR);MSTRG.9247(APP);MSTRG.991(SETMAR);ncbi_102264330(ERCC4);ncbi_102264382(DR1);ncbi_102264389(WHSC1);ncbi_102264394(SOSTDC…
GO:0044259	multicellular organismal macromolecule metabolic process	19	32	0.000969229	0.0174086	ncbi_102265105(COL1A1);ncbi_102266202(TNS2);ncbi_102267134(ADAMTS2);ncbi_102268167(TNXB);ncbi_102269336(MMP2);ncbi_102271093(LOC102271093);ncbi_102273141(MMP9);ncbi_102273224(LOC102273224);ncbi_102275407(COL8A2);ncbi_102276187(COL11A1);ncbi_102278275(ID1);ncbi_102279325(COL3A1);ncbi_102279673(MMP11);ncbi_102281987(MMP14);ncbi_102282342(LOC102282342);ncbi_102286488(MMP7);ncbi_102287237(CTSS);ncbi_…
GO:0051094	positive regulation of developmental process	155	401	0.000990715	0.0177258	MSTRG.11787(CARMIL1);MSTRG.11845(Rcor1);MSTRG.17627(CARMIL1);MSTRG.18373(CARMIL1);ncbi_102264389(WHSC1);ncbi_102264433(TEAD4);ncbi_102264476(DCSTAMP);ncbi_102264508(HES1);ncbi_102264592(EFNB2);ncbi_102264825(NLGN1);ncbi_102264854(CEBPA);ncbi_102264909(DAB2IP);ncbi_102264968(CTHRC1);ncbi_102265006(NBL1);ncbi_102265020(LOC102265020);ncbi_102265183(HDAC1);ncbi_102265238(LHX1);ncbi_102265381(DAB2);nc…
GO:0030326	embryonic limb morphogenesis	34	68	0.0010089	0.0179727	ncbi_102265183(HDAC1);ncbi_102265838(FBXW4);ncbi_102266331(TULP3);ncbi_102268369(OSR2);ncbi_102268385(RDH10);ncbi_102268486(SHOX2);ncbi_102269106(LMBR1);ncbi_102269884(PITX1);ncbi_102269955(B9D1);ncbi_102270887(WDPCP);ncbi_102271045(HAND2);ncbi_102271327(ALDH1A2);ncbi_102271735(SHH);ncbi_102272490(ECE1);ncbi_102273437(SALL1);ncbi_102274376(OSR1);ncbi_102274682(EN1);ncbi_102274762(TBX3);ncbi_10227…
GO:1901576	organic substance biosynthetic process	1065	3169	0.00101228	0.0179727	MSTRG.1036(PRDM5);MSTRG.10396(--);MSTRG.10397(--);MSTRG.1063(--);MSTRG.10797(ZNF75A);MSTRG.11845(Rcor1);MSTRG.12995(--);MSTRG.13077(ING4);MSTRG.13422(--);MSTRG.13551(EEF1A1);MSTRG.15320(--);MSTRG.17660(--);MSTRG.18140(EZH2);MSTRG.19106(PKHD1);MSTRG.19112(EIF2B5);MSTRG.2009(HDAC9);MSTRG.36(GATA4);MSTRG.4296(--);MSTRG.4620(--);MSTRG.5401(--);MSTRG.5419(--);MSTRG.6105(EIF4G2);MSTRG.7665(PKHD1);MSTRG…
GO:0006720	isoprenoid metabolic process	27	51	0.00108691	0.0192241	ncbi_102264512(LOC102264512);ncbi_102265772(DHRS3);ncbi_102266920(LOC102266920);ncbi_102267525(TTR);ncbi_102267591(ISPD);ncbi_102268385(RDH10);ncbi_102268825(IDI1);ncbi_102270451(RBP4);ncbi_102270801(RDH11);ncbi_102271327(ALDH1A2);ncbi_102272258(LOC102272258);ncbi_102273593(MVK);ncbi_102273894(HMGCS1);ncbi_102274511(RARRES2);ncbi_102279340(RETSAT);ncbi_102280344(ALDH1A1);ncbi_102280727(RPE65);ncb…
GO:0006725	cellular aromatic compound metabolic process	1094	3261	0.00109395	0.0192355	MSTRG.1036(PRDM5);MSTRG.11239(PNP);MSTRG.11659(SETMAR);MSTRG.11845(Rcor1);MSTRG.13077(ING4);MSTRG.14223(SETMAR);MSTRG.14240(env);MSTRG.14891(ERVK13-1);MSTRG.18140(EZH2);MSTRG.19106(PKHD1);MSTRG.2009(HDAC9);MSTRG.36(GATA4);MSTRG.4620(--);MSTRG.5247(Nt5m);MSTRG.5659(ERVK-6);MSTRG.7290(SETMAR);MSTRG.7665(PKHD1);MSTRG.8291(SETMAR);MSTRG.9247(APP);MSTRG.991(SETMAR);ncbi_102264330(ERCC4);ncbi_102264382…
GO:0002520	immune system development	192	509	0.00109585	0.0192355	MSTRG.11845(Rcor1);MSTRG.2009(HDAC9);MSTRG.9198(ANXA1);ncbi_102264389(WHSC1);ncbi_102264476(DCSTAMP);ncbi_102264508(HES1);ncbi_102264570(CEBPG);ncbi_102264647(JAG2);ncbi_102264854(CEBPA);ncbi_102264956(TACC3);ncbi_102265485(SCIN);ncbi_102265493(SIX4);ncbi_102265537(PPARG);ncbi_102265549(CARD11);ncbi_102266026(LOC102266026);ncbi_102266365(INPP5D);ncbi_102266471(KLF10);ncbi_102266511(TFE3);ncbi_102…
GO:0019220	regulation of phosphate metabolic process	342	953	0.00110902	0.0193932	MSTRG.18140(EZH2);MSTRG.19106(PKHD1);MSTRG.1980(TWF1);MSTRG.3098(PLCE1);MSTRG.7665(PKHD1);ncbi_102264508(HES1);ncbi_102264620(PTPRR);ncbi_102264670(FGFR3);ncbi_102264710(MAGI3);ncbi_102264800(IL11);ncbi_102264805(RAPGEF4);ncbi_102264909(DAB2IP);ncbi_102265040(RELN);ncbi_102265142(KSR1);ncbi_102265183(HDAC1);ncbi_102265381(DAB2);ncbi_102265476(NPNT);ncbi_102265542(CDK2AP1);ncbi_102265783(ERBB4);nc…
GO:0030036	actin cytoskeleton organization	134	342	0.0011507	0.0200463	MSTRG.11787(CARMIL1);MSTRG.12801(--);MSTRG.13901(PHACTR1);MSTRG.17627(CARMIL1);MSTRG.17921(PLEKHH2);MSTRG.18024(--);MSTRG.18373(CARMIL1);MSTRG.1980(TWF1);MSTRG.7993(SIPA1L1);ncbi_102264451(WASF1);ncbi_102265020(LOC102265020);ncbi_102265485(SCIN);ncbi_102265493(SIX4);ncbi_102266026(LOC102266026);ncbi_102266504(LOC102266504);ncbi_102266509(MICAL2);ncbi_102266569(RND1);ncbi_102266601(MLST8);ncbi_102…
GO:0009987	cellular process	3580	11222	0.00116338	0.0201914	MSTRG.1036(PRDM5);MSTRG.10396(--);MSTRG.10397(--);MSTRG.10490(--);MSTRG.1063(--);MSTRG.10797(ZNF75A);MSTRG.11018(PLCB4);MSTRG.11239(PNP);MSTRG.11350(--);MSTRG.11659(SETMAR);MSTRG.11691(--);MSTRG.11787(CARMIL1);MSTRG.11845(Rcor1);MSTRG.12186(--);MSTRG.12416(--);MSTRG.12801(--);MSTRG.12995(--);MSTRG.13077(ING4);MSTRG.13091(--);MSTRG.13214(Pol);MSTRG.13422(--);MSTRG.13424(--);MSTRG.13551(EEF1A1);MST…
cbi_102274155(PAX6);ncbi_102274174(LOC102274174);ncbi_102274194(ACTA2);ncbi_102274202(MMP28);ncbi_102274204(SCARA5);ncbi_102274217(CATSPERD);ncbi_102274218(HOXC10);ncbi_102274227(ERCC6L);ncbi_102274253(GATM);ncbi_102274287(CD151);ncbi_102274288(GPT2);ncbi_102274294(GSTA3);ncbi_102274295(SNTA1);ncbi_102274311(ARNTL2);ncbi_102274313(CA5B);ncbi_102274317(ALS2);ncbi_102274323(MARC1);ncbi_102274343(BM…
cbi_102284330(ADARB1);ncbi_102284334(LOC102284334);ncbi_102284342(ROBO1);ncbi_102284344(KIAA0319);ncbi_102284345(SMARCC2);ncbi_102284347(MSH5);ncbi_102284355(NEIL2);ncbi_102284364(TOP3B);ncbi_102284391(LOC102284391);ncbi_102284392(NCAPH);ncbi_102284402(GPR153);ncbi_102284410(RGS6);ncbi_102284417(PPARA);ncbi_102284428(IRF2BPL);ncbi_102284432(GMEB1);ncbi_102284437(ESPL1);ncbi_102284441(IDNK);ncbi_1…
GO:0032102	negative regulation of response to external stimulus	35	71	0.00118447	0.0204808	MSTRG.17882(--);MSTRG.5827(--);MSTRG.9596(--);ncbi_102265006(NBL1);ncbi_102265709(FAP);ncbi_102267443(GRID2);ncbi_102268047(GREM1);ncbi_102268478(PTEN);ncbi_102269276(F11);ncbi_102272495(ANGPT2);ncbi_102272753(SLIT2);ncbi_102273042(LOC102273042);ncbi_102274202(MMP28);ncbi_102275768(CASK);ncbi_102276189(APOH);ncbi_102276724(CTNNA2);ncbi_102276736(LEP);ncbi_102277999(PADI2);ncbi_102278255(PLAU);ncb…
GO:0009628	response to abiotic stimulus	179	472	0.00119944	0.0206269	MSTRG.9247(APP);ncbi_102264330(ERCC4);ncbi_102264398(SPARC);ncbi_102264606(TRIM13);ncbi_102264993(BRAT1);ncbi_102265105(COL1A1);ncbi_102265758(SLC1A3);ncbi_102265772(DHRS3);ncbi_102265818(NLGN3);ncbi_102266500(LOC102266500);ncbi_102266504(LOC102266504);ncbi_102266601(MLST8);ncbi_102266940(CCAR2);ncbi_102266961(NDRG1);ncbi_102267087(TNFRSF8);ncbi_102267223(EPAS1);ncbi_102267237(FOXP2);ncbi_1022673…
GO:0009605	response to external stimulus	348	972	0.00120183	0.0206269	MSTRG.11794(SSC5D);MSTRG.14114(--);MSTRG.17882(--);MSTRG.4767(env);MSTRG.5827(--);MSTRG.8243(AP2M1);MSTRG.9003(--);MSTRG.9247(APP);MSTRG.9596(--);ncbi_102264398(SPARC);ncbi_102264592(EFNB2);ncbi_102264597(CDH13);ncbi_102264632(C3AR1);ncbi_102264786(KRT8);ncbi_102264790(DPYSL2);ncbi_102264842(PPM1D);ncbi_102264909(DAB2IP);ncbi_102265006(NBL1);ncbi_102265040(RELN);ncbi_102265044(MYL9);ncbi_10226510…
GO:0007169	transmembrane receptor protein tyrosine kinase signaling pathway	138	354	0.0012397	0.0211374	MSTRG.17882(--);MSTRG.5827(--);MSTRG.7993(SIPA1L1);MSTRG.8243(AP2M1);MSTRG.9459(DNAL4);MSTRG.9596(--);ncbi_102264466(SHCBP1);ncbi_102264592(EFNB2);ncbi_102264597(CDH13);ncbi_102264620(PTPRR);ncbi_102264670(FGFR3);ncbi_102264909(DAB2IP);ncbi_102264999(PDK4);ncbi_102265044(MYL9);ncbi_102266066(DDR2);ncbi_102266253(PDK2);ncbi_102266601(MLST8);ncbi_102267081(NEURL1);ncbi_102267477(PLEKHA1);ncbi_10226…
GO:0016571	histone methylation	42	89	0.0012407	0.0211374	MSTRG.1036(PRDM5);MSTRG.11659(SETMAR);MSTRG.14223(SETMAR);MSTRG.18140(EZH2);MSTRG.19027(Kmt5c);MSTRG.7290(SETMAR);MSTRG.8291(SETMAR);MSTRG.991(SETMAR);ncbi_102264389(WHSC1);ncbi_102264756(SUV39H2);ncbi_102265526(PYGO2);ncbi_102266643(SETD2);ncbi_102268145(COPRS);ncbi_102268445(KDM3A);ncbi_102268887(KMT2D);ncbi_102269320(KMT2B);ncbi_102269553(PRDM5);ncbi_102271111(EHMT1);ncbi_102271377(LOC10227137…
GO:0044763	single-organism cellular process	2796	8667	0.00125395	0.021285	MSTRG.1036(PRDM5);MSTRG.10490(--);MSTRG.11018(PLCB4);MSTRG.11239(PNP);MSTRG.11659(SETMAR);MSTRG.11691(--);MSTRG.11787(CARMIL1);MSTRG.11845(Rcor1);MSTRG.12801(--);MSTRG.13077(ING4);MSTRG.13091(--);MSTRG.13214(Pol);MSTRG.13424(--);MSTRG.13901(PHACTR1);MSTRG.14088(--);MSTRG.14114(--);MSTRG.14223(SETMAR);MSTRG.14327(--);MSTRG.14995(Pol);MSTRG.14998(--);MSTRG.15320(--);MSTRG.15911(--);MSTRG.16207(SYT1…
C2A2);ncbi_102277244(LOC102277244);ncbi_102277256(RNF20);ncbi_102277262(HCFC1);ncbi_102277263(LOC102277263);ncbi_102277266(GAMT);ncbi_102277280(VAMP5);ncbi_102277285(DAG1);ncbi_102277291(DLGAP3);ncbi_102277297(TMEM107);ncbi_102277311(RIT1);ncbi_102277317(LOC102277317);ncbi_102277338(SYT13);ncbi_102277340(CD80);ncbi_102277344(CDK2);ncbi_102277348(MFSD1);ncbi_102277353(ST14);ncbi_102277362(TSPAN6);…
GO:1901360	organic cyclic compound metabolic process	1132	3383	0.0012823	0.0216867	MSTRG.1036(PRDM5);MSTRG.11239(PNP);MSTRG.11659(SETMAR);MSTRG.11845(Rcor1);MSTRG.13077(ING4);MSTRG.14223(SETMAR);MSTRG.14240(env);MSTRG.14891(ERVK13-1);MSTRG.18140(EZH2);MSTRG.19106(PKHD1);MSTRG.2009(HDAC9);MSTRG.36(GATA4);MSTRG.4620(--);MSTRG.5247(Nt5m);MSTRG.5659(ERVK-6);MSTRG.7290(SETMAR);MSTRG.7665(PKHD1);MSTRG.8291(SETMAR);MSTRG.9247(APP);MSTRG.991(SETMAR);ncbi_102264330(ERCC4);ncbi_102264382…
GO:0051171	regulation of nitrogen compound metabolic process	721	2109	0.00132152	0.0222688	MSTRG.1036(PRDM5);MSTRG.11845(Rcor1);MSTRG.13077(ING4);MSTRG.18140(EZH2);MSTRG.19106(PKHD1);MSTRG.19112(EIF2B5);MSTRG.2009(HDAC9);MSTRG.36(GATA4);MSTRG.6105(EIF4G2);MSTRG.7665(PKHD1);MSTRG.9247(APP);ncbi_102264330(ERCC4);ncbi_102264382(DR1);ncbi_102264389(WHSC1);ncbi_102264394(SOSTDC1);ncbi_102264433(TEAD4);ncbi_102264508(HES1);ncbi_102264566(MEPCE);ncbi_102264570(CEBPG);ncbi_102264586(RBM8A);ncb…
GO:0009314	response to radiation	99	244	0.00133487	0.0224123	MSTRG.9247(APP);ncbi_102264330(ERCC4);ncbi_102264606(TRIM13);ncbi_102264993(BRAT1);ncbi_102265758(SLC1A3);ncbi_102265772(DHRS3);ncbi_102265818(NLGN3);ncbi_102266500(LOC102266500);ncbi_102266940(CCAR2);ncbi_102267321(APP);ncbi_102267359(HMGN1);ncbi_102267764(AEN);ncbi_102268061(CALM2);ncbi_102268385(RDH10);ncbi_102268455(PDE1B);ncbi_102268614(MSH2);ncbi_102268672(CDKN1A);ncbi_102268964(REV1);ncbi_…
GO:0030336	negative regulation of cell migration	23	42	0.0013763	0.0228594	MSTRG.17882(--);MSTRG.5827(--);MSTRG.9596(--);ncbi_102265006(NBL1);ncbi_102268047(GREM1);ncbi_102269417(PTGER4);ncbi_102272066(MMRN2);ncbi_102272495(ANGPT2);ncbi_102272753(SLIT2);ncbi_102273347(PLCB1);ncbi_102273612(CCL28);ncbi_102274202(MMP28);ncbi_102274542(ANGPTL4);ncbi_102275373(CXCL12);ncbi_102275960(CCL25);ncbi_102277712(DLL4);ncbi_102277930(NOTCH1);ncbi_102277999(PADI2);ncbi_102278109(THBS…
GO:0051271	negative regulation of cellular component movement	23	42	0.0013763	0.0228594	MSTRG.17882(--);MSTRG.5827(--);MSTRG.9596(--);ncbi_102265006(NBL1);ncbi_102268047(GREM1);ncbi_102269417(PTGER4);ncbi_102272066(MMRN2);ncbi_102272495(ANGPT2);ncbi_102272753(SLIT2);ncbi_102273347(PLCB1);ncbi_102273612(CCL28);ncbi_102274202(MMP28);ncbi_102274542(ANGPTL4);ncbi_102275373(CXCL12);ncbi_102275960(CCL25);ncbi_102277712(DLL4);ncbi_102277930(NOTCH1);ncbi_102277999(PADI2);ncbi_102278109(THBS…
GO:2000146	negative regulation of cell motility	23	42	0.0013763	0.0228594	MSTRG.17882(--);MSTRG.5827(--);MSTRG.9596(--);ncbi_102265006(NBL1);ncbi_102268047(GREM1);ncbi_102269417(PTGER4);ncbi_102272066(MMRN2);ncbi_102272495(ANGPT2);ncbi_102272753(SLIT2);ncbi_102273347(PLCB1);ncbi_102273612(CCL28);ncbi_102274202(MMP28);ncbi_102274542(ANGPTL4);ncbi_102275373(CXCL12);ncbi_102275960(CCL25);ncbi_102277712(DLL4);ncbi_102277930(NOTCH1);ncbi_102277999(PADI2);ncbi_102278109(THBS…
GO:0048523	negative regulation of cellular process	576	1665	0.00138425	0.0229093	MSTRG.11659(SETMAR);MSTRG.11691(--);MSTRG.11787(CARMIL1);MSTRG.12801(--);MSTRG.14223(SETMAR);MSTRG.17627(CARMIL1);MSTRG.17882(--);MSTRG.18024(--);MSTRG.18140(EZH2);MSTRG.18373(CARMIL1);MSTRG.19106(PKHD1);MSTRG.19112(EIF2B5);MSTRG.1980(TWF1);MSTRG.5827(--);MSTRG.7290(SETMAR);MSTRG.7665(PKHD1);MSTRG.8243(AP2M1);MSTRG.8291(SETMAR);MSTRG.9247(APP);MSTRG.9596(--);MSTRG.991(SETMAR);ncbi_102264394(SOSTD…
GO:0051607	defense response to virus	20	35	0.00139252	0.0229449	MSTRG.8243(AP2M1);ncbi_102265205(PM20D1);ncbi_102266737(PACS1);ncbi_102270806(LOC102270806);ncbi_102273042(LOC102273042);ncbi_102273253(RAC1);ncbi_102275250(SMURF1);ncbi_102277675(MAVS);ncbi_102279806(AP2M1);ncbi_102280504(TMEM173);ncbi_102281491(ELMO1);ncbi_102283005(LOC102283005);ncbi_102284015(FYN);ncbi_102284665(TRAF3IP2);ncbi_102285077(DHX58);ncbi_102285090(MB21D1);ncbi_102286043(PML);ncbi_1…
GO:0051147	regulation of muscle cell differentiation	34	69	0.0013963	0.0229449	MSTRG.18140(EZH2);MSTRG.2009(HDAC9);ncbi_102264592(EFNB2);ncbi_102265183(HDAC1);ncbi_102266720(ANKRD17);ncbi_102267012(MBNL3);ncbi_102267904(ID3);ncbi_102268047(GREM1);ncbi_102268539(MESP1);ncbi_102269742(RBM24);ncbi_102270699(CCL17);ncbi_102271194(RBM38);ncbi_102271735(SHH);ncbi_102272957(THRA);ncbi_102273347(PLCB1);ncbi_102274762(TBX3);ncbi_102275373(CXCL12);ncbi_102275436(NKX2-5);ncbi_10227658…
GO:0010463	mesenchymal cell proliferation	16	26	0.00143506	0.0234984	ncbi_102265838(FBXW4);ncbi_102267237(FOXP2);ncbi_102267776(FGFR1);ncbi_102268486(SHOX2);ncbi_102270607(VEGFA);ncbi_102271735(SHH);ncbi_102273668(FGF9);ncbi_102274376(OSR1);ncbi_102274967(PRRX1);ncbi_102275004(CHRD);ncbi_102277371(IHH);ncbi_102277840(LRP6);ncbi_102283023(TP63);ncbi_102286068(SIX1);ncbi_102287047(TBX18);ncbi_102287886(LOC102287886)
GO:0040012	regulation of locomotion	156	407	0.00144627	0.0235986	MSTRG.11691(--);MSTRG.11787(CARMIL1);MSTRG.17627(CARMIL1);MSTRG.17882(--);MSTRG.18373(CARMIL1);MSTRG.2009(HDAC9);MSTRG.5827(--);MSTRG.9596(--);ncbi_102264398(SPARC);ncbi_102264597(CDH13);ncbi_102264620(PTPRR);ncbi_102264632(C3AR1);ncbi_102264909(DAB2IP);ncbi_102265006(NBL1);ncbi_102265022(ARAP3);ncbi_102265105(COL1A1);ncbi_102265381(DAB2);ncbi_102266016(AGER);ncbi_102266066(DDR2);ncbi_102266381(A…
GO:0034654	nucleobase-containing compound biosynthetic process	724	2121	0.00153216	0.0248526	MSTRG.1036(PRDM5);MSTRG.11845(Rcor1);MSTRG.13077(ING4);MSTRG.18140(EZH2);MSTRG.19106(PKHD1);MSTRG.2009(HDAC9);MSTRG.36(GATA4);MSTRG.4620(--);MSTRG.7665(PKHD1);MSTRG.9247(APP);ncbi_102264382(DR1);ncbi_102264394(SOSTDC1);ncbi_102264433(TEAD4);ncbi_102264508(HES1);ncbi_102264566(MEPCE);ncbi_102264570(CEBPG);ncbi_102264586(RBM8A);ncbi_102264597(CDH13);ncbi_102264606(TRIM13);ncbi_102264654(CDK5RAP2);n…
GO:0007420	brain development	80	192	0.00153921	0.0248526	MSTRG.14114(--);MSTRG.4767(env);MSTRG.9003(--);ncbi_102264489(APPL2);ncbi_102264508(HES1);ncbi_102264712(POU4F1);ncbi_102264790(DPYSL2);ncbi_102265040(RELN);ncbi_102265183(HDAC1);ncbi_102265238(LHX1);ncbi_102265358(ANP32B);ncbi_102265783(ERBB4);ncbi_102266228(DLX1);ncbi_102266322(SMAD1);ncbi_102266946(LEF1);ncbi_102267267(TP73);ncbi_102267443(GRID2);ncbi_102267776(FGFR1);ncbi_102267844(LRRK2);ncb…
GO:0060322	head development	80	192	0.00153921	0.0248526	MSTRG.14114(--);MSTRG.4767(env);MSTRG.9003(--);ncbi_102264489(APPL2);ncbi_102264508(HES1);ncbi_102264712(POU4F1);ncbi_102264790(DPYSL2);ncbi_102265040(RELN);ncbi_102265183(HDAC1);ncbi_102265238(LHX1);ncbi_102265358(ANP32B);ncbi_102265783(ERBB4);ncbi_102266228(DLX1);ncbi_102266322(SMAD1);ncbi_102266946(LEF1);ncbi_102267267(TP73);ncbi_102267443(GRID2);ncbi_102267776(FGFR1);ncbi_102267844(LRRK2);ncb…
GO:0002831	regulation of response to biotic stimulus	27	52	0.00159184	0.0255002	MSTRG.8243(AP2M1);ncbi_102265205(PM20D1);ncbi_102266350(CD180);ncbi_102266518(LY96);ncbi_102266737(PACS1);ncbi_102266824(TRIB1);ncbi_102270806(LOC102270806);ncbi_102273042(LOC102273042);ncbi_102273253(RAC1);ncbi_102275250(SMURF1);ncbi_102277675(MAVS);ncbi_102278430(ZCCHC11);ncbi_102278724(PRKCA);ncbi_102279806(AP2M1);ncbi_102280504(TMEM173);ncbi_102281491(ELMO1);ncbi_102281528(SASH1);ncbi_1022830…
GO:0016070	RNA metabolic process	817	2409	0.00160992	0.0255002	MSTRG.1036(PRDM5);MSTRG.11845(Rcor1);MSTRG.13077(ING4);MSTRG.18140(EZH2);MSTRG.19106(PKHD1);MSTRG.2009(HDAC9);MSTRG.36(GATA4);MSTRG.7665(PKHD1);MSTRG.9247(APP);ncbi_102264382(DR1);ncbi_102264394(SOSTDC1);ncbi_102264433(TEAD4);ncbi_102264435(LOC102264435);ncbi_102264508(HES1);ncbi_102264529(RNMTL1);ncbi_102264566(MEPCE);ncbi_102264570(CEBPG);ncbi_102264586(RBM8A);ncbi_102264597(CDH13);ncbi_1022646…
GO:0030888	regulation of B cell proliferation	19	33	0.00161725	0.0255002	ncbi_102265549(CARD11);ncbi_102266365(INPP5D);ncbi_102268672(CDKN1A);ncbi_102268678(PAWR);ncbi_102269181(PELI1);ncbi_102270505(CLCF1);ncbi_102271919(CD74);ncbi_102272593(BMI1);ncbi_102273101(TCF3);ncbi_102274973(TNFSF13B);ncbi_102277605(NFATC2);ncbi_102281370(CTLA4);ncbi_102281896(VAV3);ncbi_102283355(TNFRSF21);ncbi_102284461(CDKN2A);ncbi_102284995(PRDM1);ncbi_102286323(MEF2C);ncbi_102286767(IL7)…
GO:0014031	mesenchymal cell development	35	72	0.00161784	0.0255002	MSTRG.18140(EZH2);ncbi_102264909(DAB2IP);ncbi_102265105(COL1A1);ncbi_102265315(CRB2);ncbi_102265381(DAB2);ncbi_102266920(LOC102266920);ncbi_102266946(LEF1);ncbi_102267587(TGFBR3);ncbi_102268385(RDH10);ncbi_102269306(SMAD7);ncbi_102269924(SEMA3A);ncbi_102270422(NRP2);ncbi_102271045(HAND2);ncbi_102271327(ALDH1A2);ncbi_102271980(CITED2);ncbi_102272927(NRP1);ncbi_102272983(EDN1);ncbi_102273392(SEMA3F…
GO:0016053	organic acid biosynthetic process	35	72	0.00161784	0.0255002	ncbi_102264723(ELOVL7);ncbi_102264999(PDK4);ncbi_102265196(PYCRL);ncbi_102265758(SLC1A3);ncbi_102266008(HACD3);ncbi_102267734(DPYD);ncbi_102267993(OAT);ncbi_102269372(CTH);ncbi_102271327(ALDH1A2);ncbi_102272056(ADI1);ncbi_102272645(ELOVL5);ncbi_102274409(ELOVL2);ncbi_102274410(PADI4);ncbi_102274785(GGT5);ncbi_102275332(LTA4H);ncbi_102275377(PRKAB2);ncbi_102275533(FADS2);ncbi_102275636(GGT1);ncbi_…
GO:0046394	carboxylic acid biosynthetic process	35	72	0.00161784	0.0255002	ncbi_102264723(ELOVL7);ncbi_102264999(PDK4);ncbi_102265196(PYCRL);ncbi_102265758(SLC1A3);ncbi_102266008(HACD3);ncbi_102267734(DPYD);ncbi_102267993(OAT);ncbi_102269372(CTH);ncbi_102271327(ALDH1A2);ncbi_102272056(ADI1);ncbi_102272645(ELOVL5);ncbi_102274409(ELOVL2);ncbi_102274410(PADI4);ncbi_102274785(GGT5);ncbi_102275332(LTA4H);ncbi_102275377(PRKAB2);ncbi_102275533(FADS2);ncbi_102275636(GGT1);ncbi_…
GO:0048864	stem cell development	35	72	0.00161784	0.0255002	MSTRG.18140(EZH2);ncbi_102264909(DAB2IP);ncbi_102265105(COL1A1);ncbi_102265315(CRB2);ncbi_102265381(DAB2);ncbi_102266920(LOC102266920);ncbi_102266946(LEF1);ncbi_102267587(TGFBR3);ncbi_102268385(RDH10);ncbi_102269306(SMAD7);ncbi_102269924(SEMA3A);ncbi_102270422(NRP2);ncbi_102271045(HAND2);ncbi_102271327(ALDH1A2);ncbi_102271980(CITED2);ncbi_102272927(NRP1);ncbi_102272983(EDN1);ncbi_102273392(SEMA3F…
GO:0055002	striated muscle cell development	33	67	0.00164654	0.0258646	ncbi_102264444(XK);ncbi_102264614(LOC102264614);ncbi_102266730(ACTC1);ncbi_102266749(PPP3CA);ncbi_102270607(VEGFA);ncbi_102270908(TTN);ncbi_102270965(CXADR);ncbi_102271625(ACTA1);ncbi_102271823(CSRP3);ncbi_102272267(LOC102272267);ncbi_102273160(PROX1);ncbi_102274194(ACTA2);ncbi_102274518(FHL2);ncbi_102274762(TBX3);ncbi_102275436(NKX2-5);ncbi_102275623(ACTG2);ncbi_102277034(XIRP1);ncbi_102278119(W…
GO:0001101	response to acid chemical	63	146	0.00169903	0.0262222	MSTRG.36(GATA4);ncbi_102264398(SPARC);ncbi_102264754(PTGDR);ncbi_102264999(PDK4);ncbi_102265047(RXRA);ncbi_102265105(COL1A1);ncbi_102265537(PPARG);ncbi_102265758(SLC1A3);ncbi_102266920(LOC102266920);ncbi_102266927(SMARCD1);ncbi_102267081(NEURL1);ncbi_102267202(COL1A2);ncbi_102267587(TGFBR3);ncbi_102268692(SIPA1);ncbi_102269336(MMP2);ncbi_102269373(PHC1);ncbi_102269868(LOC102269868);ncbi_102270451…
GO:0010604	positive regulation of macromolecule metabolic process	293	812	0.00172246	0.0262222	MSTRG.12801(--);MSTRG.18024(--);MSTRG.18140(EZH2);MSTRG.9247(APP);ncbi_102264346(MTCH1);ncbi_102264389(WHSC1);ncbi_102264606(TRIM13);ncbi_102264670(FGFR3);ncbi_102264710(MAGI3);ncbi_102264800(IL11);ncbi_102264909(DAB2IP);ncbi_102265040(RELN);ncbi_102265047(RXRA);ncbi_102265183(HDAC1);ncbi_102265358(ANP32B);ncbi_102265381(DAB2);ncbi_102265476(NPNT);ncbi_102265537(PPARG);ncbi_102265549(CARD11);ncbi…
GO:0014032	neural crest cell development	7	8	0.00172589	0.0262222	ncbi_102269924(SEMA3A);ncbi_102270422(NRP2);ncbi_102271045(HAND2);ncbi_102271980(CITED2);ncbi_102272927(NRP1);ncbi_102273392(SEMA3F);ncbi_102284234(PITX2)
GO:0032760	positive regulation of tumor necrosis factor production	7	8	0.00172589	0.0262222	ncbi_102267087(TNFRSF8);ncbi_102268835(TLR2);ncbi_102271616(HSPB1);ncbi_102278109(THBS1);ncbi_102281707(LOC102281707);ncbi_102284650(SPN);ncbi_102288174(TLR4)
GO:0033273	response to vitamin	7	8	0.00172589	0.0262222	ncbi_102265105(COL1A1);ncbi_102271327(ALDH1A2);ncbi_102274769(RARA);ncbi_102276098(FADS1);ncbi_102277378(GAS6);ncbi_102282210(RBP1);ncbi_102284234(PITX2)
GO:0035065	regulation of histone acetylation	7	8	0.00172589	0.0262222	ncbi_102266129(WBP2);ncbi_102266500(LOC102266500);ncbi_102271576(LIF);ncbi_102273704(IWS1);ncbi_102282215(RAPGEF3);ncbi_102284170(ARRB1);ncbi_102285032(CTBP1)
GO:0060600	dichotomous subdivision of an epithelial terminal unit	7	8	0.00172589	0.0262222	ncbi_102266591(PLXND1);ncbi_102267099(SEMA3C);ncbi_102269924(SEMA3A);ncbi_102272927(NRP1);ncbi_102275064(VANGL2);ncbi_102278780(LOC102278780);ncbi_102281958(CTSH)
GO:1901983	regulation of protein acetylation	7	8	0.00172589	0.0262222	ncbi_102266129(WBP2);ncbi_102266500(LOC102266500);ncbi_102271576(LIF);ncbi_102273704(IWS1);ncbi_102282215(RAPGEF3);ncbi_102284170(ARRB1);ncbi_102285032(CTBP1)
GO:1903557	positive regulation of tumor necrosis factor superfamily cytokine production	7	8	0.00172589	0.0262222	ncbi_102267087(TNFRSF8);ncbi_102268835(TLR2);ncbi_102271616(HSPB1);ncbi_102278109(THBS1);ncbi_102281707(LOC102281707);ncbi_102284650(SPN);ncbi_102288174(TLR4)
GO:2000756	regulation of peptidyl-lysine acetylation	7	8	0.00172589	0.0262222	ncbi_102266129(WBP2);ncbi_102266500(LOC102266500);ncbi_102271576(LIF);ncbi_102273704(IWS1);ncbi_102282215(RAPGEF3);ncbi_102284170(ARRB1);ncbi_102285032(CTBP1)
GO:0018130	heterocycle biosynthetic process	732	2148	0.00173388	0.0262575	MSTRG.1036(PRDM5);MSTRG.11845(Rcor1);MSTRG.13077(ING4);MSTRG.18140(EZH2);MSTRG.19106(PKHD1);MSTRG.2009(HDAC9);MSTRG.36(GATA4);MSTRG.4620(--);MSTRG.7665(PKHD1);MSTRG.9247(APP);ncbi_102264382(DR1);ncbi_102264394(SOSTDC1);ncbi_102264433(TEAD4);ncbi_102264508(HES1);ncbi_102264566(MEPCE);ncbi_102264570(CEBPG);ncbi_102264586(RBM8A);ncbi_102264597(CDH13);ncbi_102264606(TRIM13);ncbi_102264654(CDK5RAP2);n…
GO:0019438	aromatic compound biosynthetic process	729	2140	0.00185052	0.0279326	MSTRG.1036(PRDM5);MSTRG.11845(Rcor1);MSTRG.13077(ING4);MSTRG.18140(EZH2);MSTRG.19106(PKHD1);MSTRG.2009(HDAC9);MSTRG.36(GATA4);MSTRG.4620(--);MSTRG.7665(PKHD1);MSTRG.9247(APP);ncbi_102264382(DR1);ncbi_102264394(SOSTDC1);ncbi_102264433(TEAD4);ncbi_102264508(HES1);ncbi_102264566(MEPCE);ncbi_102264570(CEBPG);ncbi_102264586(RBM8A);ncbi_102264597(CDH13);ncbi_102264606(TRIM13);ncbi_102264654(CDK5RAP2);n…
GO:0043393	regulation of protein binding	41	88	0.00191194	0.028766	ncbi_102264968(CTHRC1);ncbi_102265381(DAB2);ncbi_102266026(LOC102266026);ncbi_102266591(PLXND1);ncbi_102266946(LEF1);ncbi_102267844(LRRK2);ncbi_102267853(MITD1);ncbi_102267882(CRTAC1);ncbi_102268073(TDG);ncbi_102269280(HIPK2);ncbi_102269869(TRAF4);ncbi_102271257(NES);ncbi_102272180(IFIT2);ncbi_102273007(EP300);ncbi_102273042(LOC102273042);ncbi_102273135(PLCL2);ncbi_102273141(MMP9);ncbi_102273900(…
GO:0018022	peptidyl-lysine methylation	32	65	0.00194228	0.0291279	MSTRG.1036(PRDM5);MSTRG.11659(SETMAR);MSTRG.14223(SETMAR);MSTRG.18140(EZH2);MSTRG.19027(Kmt5c);MSTRG.7290(SETMAR);MSTRG.8291(SETMAR);MSTRG.991(SETMAR);ncbi_102264389(WHSC1);ncbi_102264756(SUV39H2);ncbi_102266643(SETD2);ncbi_102268445(KDM3A);ncbi_102268887(KMT2D);ncbi_102269320(KMT2B);ncbi_102269553(PRDM5);ncbi_102271111(EHMT1);ncbi_102272466(ZNF335);ncbi_102273704(IWS1);ncbi_102274904(EEF2KMT);nc…
GO:0010001	glial cell differentiation	44	96	0.00199774	0.0298629	MSTRG.19112(EIF2B5);ncbi_102264508(HES1);ncbi_102264670(FGFR3);ncbi_102264745(TSPAN2);ncbi_102265183(HDAC1);ncbi_102265818(NLGN3);ncbi_102266228(DLX1);ncbi_102266455(LGI4);ncbi_102266946(LEF1);ncbi_102267732(TRPC4);ncbi_102267975(ERBB2);ncbi_102269089(NTRK2);ncbi_102269556(SOX5);ncbi_102270228(ITGAX);ncbi_102270505(CLCF1);ncbi_102270713(PLPP3);ncbi_102271186(DUSP10);ncbi_102271576(LIF);ncbi_10227…
GO:1901565	organonitrogen compound catabolic process	47	104	0.00204923	0.0305342	MSTRG.10396(--);MSTRG.10397(--);MSTRG.1063(--);MSTRG.11350(--);MSTRG.12416(--);MSTRG.12995(--);MSTRG.13422(--);MSTRG.16625(--);MSTRG.17660(--);MSTRG.18221(--);MSTRG.3453(--);MSTRG.4296(--);MSTRG.5401(--);MSTRG.5419(--);MSTRG.8843(--);ncbi_102264435(LOC102264435);ncbi_102266366(ACADSB);ncbi_102267734(DPYD);ncbi_102268455(PDE1B);ncbi_102269864(ACAD8);ncbi_102271146(SAT2);ncbi_102272490(ECE1);ncbi_1…
GO:0050878	regulation of body fluid levels	111	281	0.00212193	0.031516	MSTRG.11787(CARMIL1);MSTRG.17627(CARMIL1);MSTRG.19103(VWF);MSTRG.9247(APP);ncbi_102264398(SPARC);ncbi_102264749(CLDN4);ncbi_102265044(MYL9);ncbi_102265105(COL1A1);ncbi_102265140(GRB14);ncbi_102265344(ANO6);ncbi_102265617(CSRP1);ncbi_102265673(TFPI2);ncbi_102265709(FAP);ncbi_102265783(ERBB4);ncbi_102267081(NEURL1);ncbi_102267267(TP73);ncbi_102268061(CALM2);ncbi_102268681(ADORA1);ncbi_102268777(F2R…
GO:0034502	protein localization to chromosome	17	29	0.00216926	0.031874	MSTRG.18140(EZH2);ncbi_102265890(CENPA);ncbi_102268089(LOC102268089);ncbi_102271377(LOC102271377);ncbi_102272163(PLK1);ncbi_102273917(ESCO2);ncbi_102274174(LOC102274174);ncbi_102274816(BUB1B);ncbi_102276800(TNKS);ncbi_102278519(RUVBL2);ncbi_102279348(LRWD1);ncbi_102279794(CASC5);ncbi_102280893(MTBP);ncbi_102284146(ACD);ncbi_102285695(LOC102285695);ncbi_102287071(CDK1);ncbi_102287858(EZH2)
GO:0043534	blood vessel endothelial cell migration	17	29	0.00216926	0.031874	MSTRG.2009(HDAC9);ncbi_102264592(EFNB2);ncbi_102268047(GREM1);ncbi_102270607(VEGFA);ncbi_102272066(MMRN2);ncbi_102272753(SLIT2);ncbi_102272927(NRP1);ncbi_102273972(ITGB1);ncbi_102277712(DLL4);ncbi_102277833(HDAC9);ncbi_102277930(NOTCH1);ncbi_102278009(SRPX2);ncbi_102280099(EPHB4);ncbi_102282365(NR2E1);ncbi_102284342(ROBO1);ncbi_102284897(FGF2);ncbi_102288141(NR4A1)
GO:0072091	regulation of stem cell proliferation	17	29	0.00216926	0.031874	ncbi_102265838(FBXW4);ncbi_102267237(FOXP2);ncbi_102267776(FGFR1);ncbi_102268486(SHOX2);ncbi_102269820(LTBP3);ncbi_102270607(VEGFA);ncbi_102271735(SHH);ncbi_102273668(FGF9);ncbi_102274967(PRRX1);ncbi_102275004(CHRD);ncbi_102277371(IHH);ncbi_102277840(LRP6);ncbi_102283023(TP63);ncbi_102286068(SIX1);ncbi_102287047(TBX18);ncbi_102287314(LOC102287314);ncbi_102287886(LOC102287886)
GO:0048521	negative regulation of behavior	12	18	0.00218042	0.031874	MSTRG.17882(--);MSTRG.5827(--);MSTRG.9596(--);ncbi_102265006(NBL1);ncbi_102268047(GREM1);ncbi_102272495(ANGPT2);ncbi_102272753(SLIT2);ncbi_102274202(MMP28);ncbi_102277999(PADI2);ncbi_102279470(C5AR2);ncbi_102284342(ROBO1);ncbi_102284812(ROBO2)
GO:0050922	negative regulation of chemotaxis	12	18	0.00218042	0.031874	MSTRG.17882(--);MSTRG.5827(--);MSTRG.9596(--);ncbi_102265006(NBL1);ncbi_102268047(GREM1);ncbi_102272495(ANGPT2);ncbi_102272753(SLIT2);ncbi_102274202(MMP28);ncbi_102277999(PADI2);ncbi_102279470(C5AR2);ncbi_102284342(ROBO1);ncbi_102284812(ROBO2)
GO:0009615	response to virus	20	36	0.00221701	0.032307	MSTRG.8243(AP2M1);ncbi_102265205(PM20D1);ncbi_102266737(PACS1);ncbi_102270806(LOC102270806);ncbi_102273042(LOC102273042);ncbi_102273253(RAC1);ncbi_102275250(SMURF1);ncbi_102277675(MAVS);ncbi_102279806(AP2M1);ncbi_102280504(TMEM173);ncbi_102281491(ELMO1);ncbi_102283005(LOC102283005);ncbi_102284015(FYN);ncbi_102284665(TRAF3IP2);ncbi_102285077(DHX58);ncbi_102285090(MB21D1);ncbi_102286043(PML);ncbi_1…
GO:0044271	cellular nitrogen compound biosynthetic process	798	2357	0.00225192	0.0327128	MSTRG.1036(PRDM5);MSTRG.10396(--);MSTRG.10397(--);MSTRG.1063(--);MSTRG.11845(Rcor1);MSTRG.12995(--);MSTRG.13077(ING4);MSTRG.13422(--);MSTRG.17660(--);MSTRG.18140(EZH2);MSTRG.19106(PKHD1);MSTRG.19112(EIF2B5);MSTRG.2009(HDAC9);MSTRG.36(GATA4);MSTRG.4296(--);MSTRG.4620(--);MSTRG.5401(--);MSTRG.5419(--);MSTRG.6105(EIF4G2);MSTRG.7665(PKHD1);MSTRG.8843(--);MSTRG.9247(APP);ncbi_102264382(DR1);ncbi_10226…
GO:0036211	protein modification process	826	2444	0.00228814	0.0331351	MSTRG.1036(PRDM5);MSTRG.10490(--);MSTRG.11659(SETMAR);MSTRG.11845(Rcor1);MSTRG.13077(ING4);MSTRG.14223(SETMAR);MSTRG.18140(EZH2);MSTRG.19027(Kmt5c);MSTRG.19106(PKHD1);MSTRG.1980(TWF1);MSTRG.2009(HDAC9);MSTRG.2469(Ctxnd1);MSTRG.2996(SRPK1);MSTRG.3098(PLCE1);MSTRG.461(Pol);MSTRG.7290(SETMAR);MSTRG.7665(PKHD1);MSTRG.7753(TADA2A);MSTRG.8291(SETMAR);MSTRG.8835(--);MSTRG.9198(ANXA1);MSTRG.9247(APP);MST…
GO:0007517	muscle organ development	58	134	0.00232628	0.0335824	ncbi_102264712(POU4F1);ncbi_102265047(RXRA);ncbi_102265231(ZFPM2);ncbi_102265493(SIX4);ncbi_102266730(ACTC1);ncbi_102266946(LEF1);ncbi_102267587(TGFBR3);ncbi_102267696(KCNAB1);ncbi_102267920(MSC);ncbi_102268065(PKP2);ncbi_102268364(MTPN);ncbi_102268374(LUC7L);ncbi_102268486(SHOX2);ncbi_102269306(SMAD7);ncbi_102269884(PITX1);ncbi_102270744(TPM1);ncbi_102270875(TNNC1);ncbi_102270908(TTN);ncbi_10227…
GO:0010243	response to organonitrogen compound	103	259	0.00233974	0.0336719	MSTRG.2009(HDAC9);ncbi_102264377(GABRB1);ncbi_102264614(LOC102264614);ncbi_102264790(DPYSL2);ncbi_102265105(COL1A1);ncbi_102265183(HDAC1);ncbi_102265267(IRF5);ncbi_102265537(PPARG);ncbi_102265831(PRKCG);ncbi_102266636(GNG11);ncbi_102266749(PPP3CA);ncbi_102267081(NEURL1);ncbi_102267202(COL1A2);ncbi_102267965(VGF);ncbi_102268043(PRKCI);ncbi_102268061(CALM2);ncbi_102268311(GHR);ncbi_102268455(PDE1B)…
GO:0010452	histone H3-K36 methylation	9	12	0.00238698	0.0342104	MSTRG.11659(SETMAR);MSTRG.14223(SETMAR);MSTRG.7290(SETMAR);MSTRG.8291(SETMAR);MSTRG.991(SETMAR);ncbi_102266643(SETD2);ncbi_102273704(IWS1);ncbi_102275776(PAXIP1);ncbi_102281205(NUDT15)
GO:0030595	leukocyte chemotaxis	46	102	0.00239192	0.0342104	ncbi_102264632(C3AR1);ncbi_102265006(NBL1);ncbi_102265344(ANO6);ncbi_102268047(GREM1);ncbi_102269581(LGALS3);ncbi_102269660(FLT1);ncbi_102270228(ITGAX);ncbi_102270401(CX3CL1);ncbi_102270607(VEGFA);ncbi_102270965(CXADR);ncbi_102271070(PREX1);ncbi_102271431(PDE4B);ncbi_102271919(CD74);ncbi_102272632(RPS19);ncbi_102272753(SLIT2);ncbi_102272986(KIT);ncbi_102273253(RAC1);ncbi_102274202(MMP28);ncbi_102…
GO:0032963	collagen metabolic process	16	27	0.00250296	0.0356883	ncbi_102265105(COL1A1);ncbi_102267134(ADAMTS2);ncbi_102269336(MMP2);ncbi_102271093(LOC102271093);ncbi_102273141(MMP9);ncbi_102273224(LOC102273224);ncbi_102275407(COL8A2);ncbi_102276187(COL11A1);ncbi_102279325(COL3A1);ncbi_102279673(MMP11);ncbi_102281987(MMP14);ncbi_102282342(LOC102282342);ncbi_102286488(MMP7);ncbi_102287237(CTSS);ncbi_102287709(CTSK);ncbi_106701016(LOC106701016)
GO:0016569	covalent chromatin modification	120	308	0.00253761	0.0359611	MSTRG.1036(PRDM5);MSTRG.11659(SETMAR);MSTRG.11845(Rcor1);MSTRG.13077(ING4);MSTRG.14223(SETMAR);MSTRG.18140(EZH2);MSTRG.19027(Kmt5c);MSTRG.2009(HDAC9);MSTRG.7290(SETMAR);MSTRG.7753(TADA2A);MSTRG.8291(SETMAR);MSTRG.991(SETMAR);ncbi_102264382(DR1);ncbi_102264389(WHSC1);ncbi_102264708(RUVBL1);ncbi_102264756(SUV39H2);ncbi_102264880(CREBBP);ncbi_102264931(JADE2);ncbi_102265183(HDAC1);ncbi_102265526(PYG…
GO:0016570	histone modification	120	308	0.00253761	0.0359611	MSTRG.1036(PRDM5);MSTRG.11659(SETMAR);MSTRG.11845(Rcor1);MSTRG.13077(ING4);MSTRG.14223(SETMAR);MSTRG.18140(EZH2);MSTRG.19027(Kmt5c);MSTRG.2009(HDAC9);MSTRG.7290(SETMAR);MSTRG.7753(TADA2A);MSTRG.8291(SETMAR);MSTRG.991(SETMAR);ncbi_102264382(DR1);ncbi_102264389(WHSC1);ncbi_102264708(RUVBL1);ncbi_102264756(SUV39H2);ncbi_102264880(CREBBP);ncbi_102264931(JADE2);ncbi_102265183(HDAC1);ncbi_102265526(PYG…
GO:0010467	gene expression	1123	3371	0.00258606	0.0365359	MSTRG.1034(--);MSTRG.1036(PRDM5);MSTRG.10797(ZNF75A);MSTRG.11037(--);MSTRG.11352(--);MSTRG.11479(--);MSTRG.11845(Rcor1);MSTRG.12404(--);MSTRG.12843(--);MSTRG.13077(ING4);MSTRG.13551(EEF1A1);MSTRG.14089(--);MSTRG.14327(--);MSTRG.15911(--);MSTRG.16922(--);MSTRG.16945(ZNF480);MSTRG.17067(--);MSTRG.17659(--);MSTRG.18139(--);MSTRG.18140(EZH2);MSTRG.19106(PKHD1);MSTRG.19112(EIF2B5);MSTRG.2009(HDAC9);MS…
GO:0030856	regulation of epithelial cell differentiation	30	61	0.00270564	0.0381092	MSTRG.18140(EZH2);ncbi_102264508(HES1);ncbi_102268089(LOC102268089);ncbi_102268402(ZEB2);ncbi_102268539(MESP1);ncbi_102268669(S1PR3);ncbi_102271576(LIF);ncbi_102274155(PAX6);ncbi_102274376(OSR1);ncbi_102275208(S1PR2);ncbi_102277828(FOXJ1);ncbi_102277930(NOTCH1);ncbi_102278257(LOC102278257);ncbi_102278833(SFRP4);ncbi_102280275(HEY2);ncbi_102282945(HOXA7);ncbi_102283023(TP63);ncbi_102283144(VDR);nc…
GO:0071310	cellular response to organic substance	207	562	0.00273193	0.0383629	MSTRG.15320(--);MSTRG.36(GATA4);ncbi_102264394(SOSTDC1);ncbi_102264502(KRT18);ncbi_102264508(HES1);ncbi_102264597(CDH13);ncbi_102264670(FGFR3);ncbi_102264754(PTGDR);ncbi_102264786(KRT8);ncbi_102264909(DAB2IP);ncbi_102265006(NBL1);ncbi_102265047(RXRA);ncbi_102265105(COL1A1);ncbi_102265183(HDAC1);ncbi_102265200(TNFRSF1B);ncbi_102265238(LHX1);ncbi_102265315(CRB2);ncbi_102265381(DAB2);ncbi_102265476(…
GO:0044283	small molecule biosynthetic process	54	124	0.00275094	0.0385131	ncbi_102264723(ELOVL7);ncbi_102264999(PDK4);ncbi_102265196(PYCRL);ncbi_102265758(SLC1A3);ncbi_102266008(HACD3);ncbi_102267734(DPYD);ncbi_102267993(OAT);ncbi_102268029(CHKA);ncbi_102268422(GFI1);ncbi_102268445(KDM3A);ncbi_102269060(LPCAT2);ncbi_102269372(CTH);ncbi_102271327(ALDH1A2);ncbi_102272056(ADI1);ncbi_102272296(PEX2);ncbi_102272645(ELOVL5);ncbi_102272686(CHKB);ncbi_102272866(CLK2);ncbi_1022…
GO:0031325	positive regulation of cellular metabolic process	330	929	0.00277222	0.0386942	MSTRG.10397(--);MSTRG.1063(--);MSTRG.12801(--);MSTRG.12995(--);MSTRG.17660(--);MSTRG.18024(--);MSTRG.18140(EZH2);MSTRG.4296(--);MSTRG.5401(--);MSTRG.8843(--);MSTRG.9247(APP);ncbi_102264346(MTCH1);ncbi_102264389(WHSC1);ncbi_102264606(TRIM13);ncbi_102264659(RNF180);ncbi_102264670(FGFR3);ncbi_102264710(MAGI3);ncbi_102264800(IL11);ncbi_102264909(DAB2IP);ncbi_102265040(RELN);ncbi_102265047(RXRA);ncbi_…
GO:0007017	microtubule-based process	146	384	0.0028892	0.0401997	MSTRG.11691(--);MSTRG.19106(PKHD1);MSTRG.7665(PKHD1);MSTRG.9247(APP);ncbi_102264548(CCDC151);ncbi_102264654(CDK5RAP2);ncbi_102264956(TACC3);ncbi_102264957(KIF6);ncbi_102265188(TTLL11);ncbi_102265251(LRRC6);ncbi_102265664(SH3GL2);ncbi_102265836(KIF21A);ncbi_102265839(DYNC1I1);ncbi_102265890(CENPA);ncbi_102266133(LOC102266133);ncbi_102266195(TRIM37);ncbi_102266414(PLK2);ncbi_102266504(LOC102266504)…
GO:0021675	nerve development	21	39	0.00289934	0.0401997	ncbi_102264508(HES1);ncbi_102264712(POU4F1);ncbi_102265493(SIX4);ncbi_102265758(SLC1A3);ncbi_102269924(SEMA3A);ncbi_102270422(NRP2);ncbi_102272927(NRP1);ncbi_102273392(SEMA3F);ncbi_102273437(SALL1);ncbi_102273820(ERBB3);ncbi_102275578(HOXB2);ncbi_102276011(TBX1);ncbi_102277285(DAG1);ncbi_102277581(ISL1);ncbi_102279604(GLI3);ncbi_102282901(NAV2);ncbi_102283168(CHD7);ncbi_102283277(HOXB3);ncbi_1022…
GO:0071822	protein complex subunit organization	354	1002	0.00291285	0.0401997	MSTRG.11787(CARMIL1);MSTRG.13901(PHACTR1);MSTRG.17627(CARMIL1);MSTRG.17921(PLEKHH2);MSTRG.18373(CARMIL1);MSTRG.19103(VWF);MSTRG.1980(TWF1);MSTRG.5956(TUBA3C);ncbi_102264451(WASF1);ncbi_102264512(LOC102264512);ncbi_102264548(CCDC151);ncbi_102264708(RUVBL1);ncbi_102264825(NLGN1);ncbi_102264956(TACC3);ncbi_102265020(LOC102265020);ncbi_102265038(LOC102265038);ncbi_102265047(RXRA);ncbi_102265101(NUP10…
GO:0006464	cellular protein modification process	821	2434	0.00297259	0.0401997	MSTRG.1036(PRDM5);MSTRG.10490(--);MSTRG.11659(SETMAR);MSTRG.11845(Rcor1);MSTRG.13077(ING4);MSTRG.14223(SETMAR);MSTRG.18140(EZH2);MSTRG.19027(Kmt5c);MSTRG.19106(PKHD1);MSTRG.1980(TWF1);MSTRG.2009(HDAC9);MSTRG.2469(Ctxnd1);MSTRG.2996(SRPK1);MSTRG.3098(PLCE1);MSTRG.461(Pol);MSTRG.7290(SETMAR);MSTRG.7665(PKHD1);MSTRG.7753(TADA2A);MSTRG.8291(SETMAR);MSTRG.8835(--);MSTRG.9198(ANXA1);MSTRG.9247(APP);MST…
GO:0009173	pyrimidine ribonucleoside monophosphate metabolic process	5	5	0.00302755	0.0401997	ncbi_102267270(UCKL1);ncbi_102267734(DPYD);ncbi_102268246(UMPS);ncbi_102269873(UCK2);ncbi_102286684(UCK1)
GO:0009174	pyrimidine ribonucleoside monophosphate biosynthetic process	5	5	0.00302755	0.0401997	ncbi_102267270(UCKL1);ncbi_102267734(DPYD);ncbi_102268246(UMPS);ncbi_102269873(UCK2);ncbi_102286684(UCK1)
GO:0033080	immature T cell proliferation in thymus	5	5	0.00302755	0.0401997	ncbi_102267975(ERBB2);ncbi_102271735(SHH);ncbi_102272593(BMI1);ncbi_102277371(IHH);ncbi_102284461(CDKN2A)
GO:0033084	regulation of immature T cell proliferation in thymus	5	5	0.00302755	0.0401997	ncbi_102267975(ERBB2);ncbi_102271735(SHH);ncbi_102272593(BMI1);ncbi_102277371(IHH);ncbi_102284461(CDKN2A)
GO:0061437	renal system vasculature development	5	5	0.00302755	0.0401997	ncbi_102271192(TCF21);ncbi_102274376(OSR1);ncbi_102275862(WT1);ncbi_102279820(CD34);ncbi_102282598(PDGFRA)
GO:0061440	kidney vasculature development	5	5	0.00302755	0.0401997	ncbi_102271192(TCF21);ncbi_102274376(OSR1);ncbi_102275862(WT1);ncbi_102279820(CD34);ncbi_102282598(PDGFRA)
GO:0061548	ganglion development	5	5	0.00302755	0.0401997	ncbi_102265493(SIX4);ncbi_102269924(SEMA3A);ncbi_102270422(NRP2);ncbi_102272927(NRP1);ncbi_102286068(SIX1)
GO:0061550	cranial ganglion development	5	5	0.00302755	0.0401997	ncbi_102265493(SIX4);ncbi_102269924(SEMA3A);ncbi_102270422(NRP2);ncbi_102272927(NRP1);ncbi_102286068(SIX1)
GO:0061588	calcium activated phospholipid scrambling	5	5	0.00302755	0.0401997	MSTRG.18316(ANO4);ncbi_102265344(ANO6);ncbi_102274548(ANO4);ncbi_102277459(ANO3);ncbi_102283677(ANO9)
GO:0070199	establishment of protein localization to chromosome	5	5	0.00302755	0.0401997	ncbi_102268089(LOC102268089);ncbi_102271377(LOC102271377);ncbi_102278519(RUVBL2);ncbi_102279348(LRWD1);ncbi_102285695(LOC102285695)
GO:0072012	glomerulus vasculature development	5	5	0.00302755	0.0401997	ncbi_102271192(TCF21);ncbi_102274376(OSR1);ncbi_102275862(WT1);ncbi_102279820(CD34);ncbi_102282598(PDGFRA)
GO:1902339	positive regulation of apoptotic process involved in morphogenesis	5	5	0.00302755	0.0401997	ncbi_102269762(B4GALT1);ncbi_102283005(LOC102283005);ncbi_102283144(VDR);ncbi_102284461(CDKN2A);ncbi_102286043(PML)
GO:1904747	positive regulation of apoptotic process involved in development	5	5	0.00302755	0.0401997	ncbi_102269762(B4GALT1);ncbi_102283005(LOC102283005);ncbi_102283144(VDR);ncbi_102284461(CDKN2A);ncbi_102286043(PML)
GO:0003208	cardiac ventricle morphogenesis	18	32	0.00303962	0.0402445	MSTRG.36(GATA4);ncbi_102264712(POU4F1);ncbi_102265231(ZFPM2);ncbi_102267099(SEMA3C);ncbi_102268752(RNLS);ncbi_102271045(HAND2);ncbi_102272443(NPY5R);ncbi_102273668(FGF9);ncbi_102275436(NKX2-5);ncbi_102277581(ISL1);ncbi_102277712(DLL4);ncbi_102277930(NOTCH1);ncbi_102278899(CPE);ncbi_102280275(HEY2);ncbi_102280999(RYR2);ncbi_102284081(GATA4);ncbi_102286855(DSP);ncbi_102287080(JAG1)
GO:0043200	response to amino acid	23	44	0.00309171	0.0408177	ncbi_102265105(COL1A1);ncbi_102267081(NEURL1);ncbi_102267202(COL1A2);ncbi_102269336(MMP2);ncbi_102269868(LOC102269868);ncbi_102272072(COL4A6);ncbi_102272906(DNMT3B);ncbi_102273267(PDGFD);ncbi_102273900(TMBIM6);ncbi_102274384(PDGFC);ncbi_102275499(DNMT1);ncbi_102276406(CPEB1);ncbi_102278598(SH3BP4);ncbi_102279037(COL5A2);ncbi_102279325(COL3A1);ncbi_102280323(COL6A1);ncbi_102282598(PDGFRA);ncbi_102…
GO:0072006	nephron development	25	49	0.00319299	0.0419159	ncbi_102264508(HES1);ncbi_102265238(LHX1);ncbi_102266448(IRX1);ncbi_102271192(TCF21);ncbi_102271576(LIF);ncbi_102274376(OSR1);ncbi_102274773(CNTD1);ncbi_102275627(LOC102275627);ncbi_102275765(AQP11);ncbi_102275862(WT1);ncbi_102276692(CALB1);ncbi_102277828(FOXJ1);ncbi_102277930(NOTCH1);ncbi_102279144(LGR4);ncbi_102279820(CD34);ncbi_102280981(POU3F3);ncbi_102282598(PDGFRA);ncbi_102283833(DLL1);ncbi…
GO:0072089	stem cell proliferation	25	49	0.00319299	0.0419159	ncbi_102265838(FBXW4);ncbi_102266946(LEF1);ncbi_102267237(FOXP2);ncbi_102267776(FGFR1);ncbi_102268486(SHOX2);ncbi_102268705(ASPM);ncbi_102269820(LTBP3);ncbi_102270607(VEGFA);ncbi_102271045(HAND2);ncbi_102271735(SHH);ncbi_102273668(FGF9);ncbi_102274376(OSR1);ncbi_102274967(PRRX1);ncbi_102275004(CHRD);ncbi_102277371(IHH);ncbi_102277840(LRP6);ncbi_102279820(CD34);ncbi_102282543(CTC1);ncbi_102283023(…
GO:0048585	negative regulation of response to stimulus	187	505	0.00328236	0.0429674	MSTRG.17882(--);MSTRG.18140(EZH2);MSTRG.5827(--);MSTRG.9596(--);ncbi_102264394(SOSTDC1);ncbi_102264620(PTPRR);ncbi_102264826(TSKU);ncbi_102264909(DAB2IP);ncbi_102264966(G3BP1);ncbi_102264968(CTHRC1);ncbi_102265006(NBL1);ncbi_102265183(HDAC1);ncbi_102265200(TNFRSF1B);ncbi_102265381(DAB2);ncbi_102265537(PPARG);ncbi_102265709(FAP);ncbi_102265772(DHRS3);ncbi_102266188(BICC1);ncbi_102266331(TULP3);ncb…
GO:0021988	olfactory lobe development	14	23	0.00329506	0.0430122	MSTRG.14114(--);MSTRG.4767(env);MSTRG.9003(--);ncbi_102264790(DPYSL2);ncbi_102267844(LRRK2);ncbi_102267882(CRTAC1);ncbi_102269924(SEMA3A);ncbi_102272753(SLIT2);ncbi_102273437(SALL1);ncbi_102274155(PAX6);ncbi_102281000(ID2);ncbi_102282365(NR2E1);ncbi_102283168(CHD7);ncbi_102287983(LHX2)
GO:0010564	regulation of cell cycle process	88	219	0.00331151	0.0431054	MSTRG.11659(SETMAR);MSTRG.14223(SETMAR);MSTRG.19106(PKHD1);MSTRG.7290(SETMAR);MSTRG.7665(PKHD1);MSTRG.8291(SETMAR);MSTRG.9198(ANXA1);MSTRG.9247(APP);MSTRG.991(SETMAR);ncbi_102264435(LOC102264435);ncbi_102264566(MEPCE);ncbi_102264654(CDK5RAP2);ncbi_102264670(FGFR3);ncbi_102264909(DAB2IP);ncbi_102265709(FAP);ncbi_102266195(TRIM37);ncbi_102266500(LOC102266500);ncbi_102266946(LEF1);ncbi_102266961(NDR…
GO:0034764	positive regulation of transmembrane transport	20	37	0.0034166	0.0443489	ncbi_102265818(NLGN3);ncbi_102266189(AZIN1);ncbi_102266744(FXYD1);ncbi_102266781(LOC102266781);ncbi_102267184(CRACR2A);ncbi_102267387(NEDD4L);ncbi_102269581(LGALS3);ncbi_102272036(AZIN2);ncbi_102272596(LOC102272596);ncbi_102275436(NKX2-5);ncbi_102275768(CASK);ncbi_102275994(STC1);ncbi_102276029(TRPV2);ncbi_102280801(WNK2);ncbi_102280999(RYR2);ncbi_102282880(WNK3);ncbi_102285300(PLCG2);ncbi_102285…
GO:0033993	response to lipid	115	296	0.0034263	0.0443505	MSTRG.36(GATA4);MSTRG.9198(ANXA1);ncbi_102264398(SPARC);ncbi_102264754(PTGDR);ncbi_102264771(PMVK);ncbi_102264909(DAB2IP);ncbi_102264999(PDK4);ncbi_102265105(COL1A1);ncbi_102265183(HDAC1);ncbi_102265200(TNFRSF1B);ncbi_102265381(DAB2);ncbi_102266129(WBP2);ncbi_102266350(CD180);ncbi_102266381(ADAM9);ncbi_102266689(LOC102266689);ncbi_102266920(LOC102266920);ncbi_102266927(SMARCD1);ncbi_102267587(TGF…
GO:0007548	sex differentiation	55	128	0.00359157	0.0462315	MSTRG.19112(EIF2B5);MSTRG.36(GATA4);ncbi_102264742(SYCP2);ncbi_102265231(ZFPM2);ncbi_102265238(LHX1);ncbi_102265251(LRRC6);ncbi_102265493(SIX4);ncbi_102267477(PLEKHA1);ncbi_102267965(VGF);ncbi_102268614(MSH2);ncbi_102268705(ASPM);ncbi_102269320(KMT2B);ncbi_102269861(ACVR2A);ncbi_102269924(SEMA3A);ncbi_102270158(AR);ncbi_102270451(RBP4);ncbi_102270607(VEGFA);ncbi_102270636(GJB2);ncbi_102271468(ROR…
GO:0030031	cell projection assembly	55	128	0.00359157	0.0462315	MSTRG.11787(CARMIL1);MSTRG.14114(--);MSTRG.17627(CARMIL1);MSTRG.18373(CARMIL1);MSTRG.4767(env);MSTRG.9003(--);ncbi_102264548(CCDC151);ncbi_102264597(CDH13);ncbi_102264782(MYO1A);ncbi_102265251(LRRC6);ncbi_102265362(PMP22);ncbi_102265941(ITGA6);ncbi_102266604(S1PR1);ncbi_102267327(BBS10);ncbi_102267799(ABLIM1);ncbi_102268179(LPAR3);ncbi_102270010(ABLIM3);ncbi_102270188(FGD4);ncbi_102270724(SH3YL1)…
GO:0045597	positive regulation of cell differentiation	136	357	0.00362929	0.0465877	MSTRG.11787(CARMIL1);MSTRG.11845(Rcor1);MSTRG.17627(CARMIL1);MSTRG.18373(CARMIL1);ncbi_102264433(TEAD4);ncbi_102264476(DCSTAMP);ncbi_102264508(HES1);ncbi_102264592(EFNB2);ncbi_102264854(CEBPA);ncbi_102264909(DAB2IP);ncbi_102264968(CTHRC1);ncbi_102265006(NBL1);ncbi_102265020(LOC102265020);ncbi_102265183(HDAC1);ncbi_102265381(DAB2);ncbi_102265476(NPNT);ncbi_102265485(SCIN);ncbi_102265537(PPARG);ncb…
GO:0051276	chromosome organization	244	675	0.00365828	0.04683	MSTRG.1036(PRDM5);MSTRG.11659(SETMAR);MSTRG.11845(Rcor1);MSTRG.13077(ING4);MSTRG.14223(SETMAR);MSTRG.15009(Arid1b);MSTRG.18140(EZH2);MSTRG.19027(Kmt5c);MSTRG.2009(HDAC9);MSTRG.7290(SETMAR);MSTRG.7753(TADA2A);MSTRG.8291(SETMAR);MSTRG.991(SETMAR);ncbi_102264330(ERCC4);ncbi_102264382(DR1);ncbi_102264389(WHSC1);ncbi_102264480(SMC2);ncbi_102264536(CCNB1);ncbi_102264708(RUVBL1);ncbi_102264756(SUV39H2);…
GO:0040007	growth	213	583	0.00369002	0.0471062	MSTRG.13077(ING4);MSTRG.14114(--);MSTRG.18140(EZH2);MSTRG.4767(env);MSTRG.9003(--);MSTRG.9247(APP);ncbi_102264476(DCSTAMP);ncbi_102264670(FGFR3);ncbi_102264697(RERG);ncbi_102264708(RUVBL1);ncbi_102265020(LOC102265020);ncbi_102265215(IGSF11);ncbi_102265238(LHX1);ncbi_102265407(ENO1);ncbi_102265493(SIX4);ncbi_102265526(PYGO2);ncbi_102265783(ERBB4);ncbi_102265923(CDKN2AIP);ncbi_102266062(RND2);ncbi_…
GO:0044281	small molecule metabolic process	405	1160	0.0037111	0.0472452	MSTRG.11239(PNP);MSTRG.11787(CARMIL1);MSTRG.17627(CARMIL1);MSTRG.18373(CARMIL1);MSTRG.3255(RENBP);MSTRG.4620(--);MSTRG.5247(Nt5m);MSTRG.9247(APP);ncbi_102264435(LOC102264435);ncbi_102264489(APPL2);ncbi_102264512(LOC102264512);ncbi_102264513(PNKP);ncbi_102264723(ELOVL7);ncbi_102264754(PTGDR);ncbi_102264771(PMVK);ncbi_102264772(TYMS);ncbi_102264790(DPYSL2);ncbi_102264854(CEBPA);ncbi_102264928(PTGES…
GO:0051179	localization	1281	3875	0.00372839	0.0473353	MSTRG.10197(--);MSTRG.1063(--);MSTRG.11502(--);MSTRG.11691(--);MSTRG.11787(CARMIL1);MSTRG.11794(SSC5D);MSTRG.13208(SLCO3A1);MSTRG.14114(--);MSTRG.15320(--);MSTRG.16207(SYT17);MSTRG.16395(SLC35A5);MSTRG.17627(CARMIL1);MSTRG.17860(ABCC4);MSTRG.17882(--);MSTRG.18035(Tnfaip2);MSTRG.18036(TNFAIP2);MSTRG.18140(EZH2);MSTRG.18221(--);MSTRG.18316(ANO4);MSTRG.18373(CARMIL1);MSTRG.19122(ITPR3);MSTRG.19123(C…
GO:0007599	hemostasis	87	217	0.003746	0.0474288	MSTRG.11787(CARMIL1);MSTRG.17627(CARMIL1);MSTRG.19103(VWF);MSTRG.9247(APP);ncbi_102264398(SPARC);ncbi_102265044(MYL9);ncbi_102265105(COL1A1);ncbi_102265140(GRB14);ncbi_102265344(ANO6);ncbi_102265617(CSRP1);ncbi_102265673(TFPI2);ncbi_102265709(FAP);ncbi_102268061(CALM2);ncbi_102268777(F2RL2);ncbi_102268971(LOC102268971);ncbi_102269276(F11);ncbi_102270607(VEGFA);ncbi_102270965(CXADR);ncbi_102271039…
GO:0051259	protein oligomerization	93	234	0.00377119	0.0476177	MSTRG.19103(VWF);ncbi_102264512(LOC102264512);ncbi_102264825(NLGN1);ncbi_102265047(RXRA);ncbi_102265105(COL1A1);ncbi_102265316(KCTD16);ncbi_102266287(SEPT11);ncbi_102266389(ME1);ncbi_102266439(LOC102266439);ncbi_102266719(KCTD12);ncbi_102267202(COL1A2);ncbi_102267267(TP73);ncbi_102267961(CBR4);ncbi_102267993(OAT);ncbi_102268197(KCNB2);ncbi_102268572(LOC102268572);ncbi_102268874(KCTD8);ncbi_102269…
GO:0045664	regulation of neuron differentiation	53	123	0.00391777	0.0493341	MSTRG.7993(SIPA1L1);ncbi_102264508(HES1);ncbi_102264909(DAB2IP);ncbi_102265020(LOC102265020);ncbi_102265362(PMP22);ncbi_102265818(NLGN3);ncbi_102267727(GPRC5B);ncbi_102267776(FGFR1);ncbi_102267844(LRRK2);ncbi_102268043(PRKCI);ncbi_102268341(VLDLR);ncbi_102268422(GFI1);ncbi_102268706(NDNF);ncbi_102268851(CAMK1);ncbi_102269089(NTRK2);ncbi_102269556(SOX5);ncbi_102269716(ATF1);ncbi_102269924(SEMA3A);…
GO:0060548	negative regulation of cell death	95	240	0.00395279	0.0496359	ncbi_102264712(POU4F1);ncbi_102264999(PDK4);ncbi_102265183(HDAC1);ncbi_102265205(PM20D1);ncbi_102265493(SIX4);ncbi_102265512(OXR1);ncbi_102265632(ING2);ncbi_102265699(PRDX5);ncbi_102265831(PRKCG);ncbi_102266228(DLX1);ncbi_102266322(SMAD1);ncbi_102266689(LOC102266689);ncbi_102266946(LEF1);ncbi_102267267(TP73);ncbi_102267837(HGF);ncbi_102267844(LRRK2);ncbi_102268043(PRKCI);ncbi_102268614(MSH2);ncbi…
GO:0016568	chromatin modification	144	381	0.00396316	0.0496359	MSTRG.1036(PRDM5);MSTRG.11659(SETMAR);MSTRG.11845(Rcor1);MSTRG.13077(ING4);MSTRG.14223(SETMAR);MSTRG.15009(Arid1b);MSTRG.18140(EZH2);MSTRG.19027(Kmt5c);MSTRG.2009(HDAC9);MSTRG.7290(SETMAR);MSTRG.7753(TADA2A);MSTRG.8291(SETMAR);MSTRG.991(SETMAR);ncbi_102264382(DR1);ncbi_102264389(WHSC1);ncbi_102264708(RUVBL1);ncbi_102264756(SUV39H2);ncbi_102264880(CREBBP);ncbi_102264931(JADE2);ncbi_102265183(HDAC1…
GO:0003205	cardiac chamber development	38	83	0.00399888	0.0499483	MSTRG.36(GATA4);ncbi_102264389(WHSC1);ncbi_102264508(HES1);ncbi_102264712(POU4F1);ncbi_102265231(ZFPM2);ncbi_102267099(SEMA3C);ncbi_102268486(SHOX2);ncbi_102268539(MESP1);ncbi_102268752(RNLS);ncbi_102268854(LMO4);ncbi_102269306(SMAD7);ncbi_102271045(HAND2);ncbi_102271980(CITED2);ncbi_102272443(NPY5R);ncbi_102273160(PROX1);ncbi_102273437(SALL1);ncbi_102273667(CYR61);ncbi_102273668(FGF9);ncbi_10227…
GO:0006024	glycosaminoglycan biosynthetic process	16	28	0.0041536	0.0517414	ncbi_102265005(B3GALT6);ncbi_102266543(CSGALNACT1);ncbi_102267802(B4GALT6);ncbi_102269297(B3GAT3);ncbi_102274550(GLCE);ncbi_102275878(HYAL1);ncbi_102279883(DSE);ncbi_102281178(XYLT1);ncbi_102283309(HAS3);ncbi_102284379(CHPF);ncbi_102284593(CHST6);ncbi_102284925(CHST12);ncbi_102285060(SLC35D2);ncbi_102285203(CSGALNACT2);ncbi_102287289(CHST3);ncbi_106700904(LOC106700904)
GO:0048545	response to steroid hormone	76	187	0.00430786	0.0535192	MSTRG.36(GATA4);MSTRG.9198(ANXA1);ncbi_102264398(SPARC);ncbi_102265105(COL1A1);ncbi_102265183(HDAC1);ncbi_102265381(DAB2);ncbi_102266129(WBP2);ncbi_102266381(ADAM9);ncbi_102266689(LOC102266689);ncbi_102268061(CALM2);ncbi_102268311(GHR);ncbi_102268445(KDM3A);ncbi_102268478(PTEN);ncbi_102268887(KMT2D);ncbi_102269063(LOC102269063);ncbi_102269209(GPR83);ncbi_102269311(UFM1);ncbi_102269414(GHRHR);ncbi…
GO:0044236	multicellular organism metabolic process	21	40	0.00432014	0.0535281	ncbi_102265105(COL1A1);ncbi_102266202(TNS2);ncbi_102267134(ADAMTS2);ncbi_102268167(TNXB);ncbi_102269336(MMP2);ncbi_102271093(LOC102271093);ncbi_102273141(MMP9);ncbi_102273224(LOC102273224);ncbi_102274960(CLIC5);ncbi_102275407(COL8A2);ncbi_102276187(COL11A1);ncbi_102278272(MFAP4);ncbi_102278275(ID1);ncbi_102279325(COL3A1);ncbi_102279673(MMP11);ncbi_102281987(MMP14);ncbi_102282342(LOC102282342);ncb…
GO:0048754	branching morphogenesis of an epithelial tube	27	55	0.0044626	0.0551458	ncbi_102265238(LHX1);ncbi_102265476(NPNT);ncbi_102266736(LAMA5);ncbi_102266898(SLC12A2);ncbi_102268047(GREM1);ncbi_102271192(TCF21);ncbi_102271735(SHH);ncbi_102271993(FGF10);ncbi_102274762(TBX3);ncbi_102275064(VANGL2);ncbi_102275509(LAMA1);ncbi_102275855(PBX1);ncbi_102275862(WT1);ncbi_102277011(HRAS);ncbi_102277285(DAG1);ncbi_102277840(LRP6);ncbi_102278780(LOC102278780);ncbi_102279604(GLI3);ncbi_…
GO:0034968	histone lysine methylation	25	50	0.00450788	0.0555573	MSTRG.1036(PRDM5);MSTRG.11659(SETMAR);MSTRG.14223(SETMAR);MSTRG.18140(EZH2);MSTRG.19027(Kmt5c);MSTRG.7290(SETMAR);MSTRG.8291(SETMAR);MSTRG.991(SETMAR);ncbi_102264389(WHSC1);ncbi_102264756(SUV39H2);ncbi_102266643(SETD2);ncbi_102268887(KMT2D);ncbi_102269553(PRDM5);ncbi_102271111(EHMT1);ncbi_102273704(IWS1);ncbi_102275776(PAXIP1);ncbi_102276653(EZH1);ncbi_102279999(EHMT2);ncbi_102280350(CXXC1);ncbi_…
GO:0016055	Wnt signaling pathway	78	193	0.00458469	0.056354	MSTRG.36(GATA4);ncbi_102264394(SOSTDC1);ncbi_102264670(FGFR3);ncbi_102264909(DAB2IP);ncbi_102264966(G3BP1);ncbi_102264968(CTHRC1);ncbi_102265105(COL1A1);ncbi_102265117(RSPO3);ncbi_102265183(HDAC1);ncbi_102265381(DAB2);ncbi_102265526(PYGO2);ncbi_102266188(BICC1);ncbi_102266745(PSMD11);ncbi_102266946(LEF1);ncbi_102267547(ZNRF3);ncbi_102267720(PSME1);ncbi_102267727(GPRC5B);ncbi_102268047(GREM1);ncbi…
GO:0042246	tissue regeneration	11	17	0.00473263	0.0577131	MSTRG.18140(EZH2);ncbi_102265783(ERBB4);ncbi_102267910(ENO3);ncbi_102268364(MTPN);ncbi_102275229(LOC102275229);ncbi_102275255(FZD7);ncbi_102276375(LARGE);ncbi_102279659(HOPX);ncbi_102280278(GPX1);ncbi_102282577(NACA);ncbi_102287858(EZH2)
GO:0055013	cardiac muscle cell development	11	17	0.00473263	0.0577131	ncbi_102273160(PROX1);ncbi_102274518(FHL2);ncbi_102274762(TBX3);ncbi_102275436(NKX2-5);ncbi_102280275(HEY2);ncbi_102280825(MYH10);ncbi_102282197(POPDC3);ncbi_102284000(MEF2A);ncbi_102284234(PITX2);ncbi_102286323(MEF2C);ncbi_102287071(CDK1)
GO:0060343	trabecula formation	11	17	0.00473263	0.0577131	ncbi_102265105(COL1A1);ncbi_102266547(ADAMTS1);ncbi_102267459(FBN2);ncbi_102267587(TGFBR3);ncbi_102269336(MMP2);ncbi_102270451(RBP4);ncbi_102274518(FHL2);ncbi_102275436(NKX2-5);ncbi_102280275(HEY2);ncbi_102283049(TEK);ncbi_102283714(OVOL2)
GO:0051240	positive regulation of multicellular organismal process	140	371	0.00475002	0.0577732	MSTRG.11845(Rcor1);MSTRG.2009(HDAC9);MSTRG.36(GATA4);ncbi_102264389(WHSC1);ncbi_102264476(DCSTAMP);ncbi_102264508(HES1);ncbi_102264570(CEBPG);ncbi_102264632(C3AR1);ncbi_102264909(DAB2IP);ncbi_102265020(LOC102265020);ncbi_102265183(HDAC1);ncbi_102265344(ANO6);ncbi_102265485(SCIN);ncbi_102265493(SIX4);ncbi_102265549(CARD11);ncbi_102266104(NOD1);ncbi_102266381(ADAM9);ncbi_102266471(KLF10);ncbi_10226…
GO:0051247	positive regulation of protein metabolic process	214	589	0.0048227	0.0585037	MSTRG.12801(--);MSTRG.18140(EZH2);MSTRG.9247(APP);ncbi_102264346(MTCH1);ncbi_102264670(FGFR3);ncbi_102264710(MAGI3);ncbi_102264800(IL11);ncbi_102264909(DAB2IP);ncbi_102265040(RELN);ncbi_102265358(ANP32B);ncbi_102265381(DAB2);ncbi_102265476(NPNT);ncbi_102265537(PPARG);ncbi_102265783(ERBB4);ncbi_102266008(HACD3);ncbi_102266066(DDR2);ncbi_102266104(NOD1);ncbi_102266129(WBP2);ncbi_102266381(ADAM9);nc…
GO:0001755	neural crest cell migration	6	7	0.00485729	0.0586163	ncbi_102269924(SEMA3A);ncbi_102270422(NRP2);ncbi_102271045(HAND2);ncbi_102272927(NRP1);ncbi_102273392(SEMA3F);ncbi_102284234(PITX2)
GO:0002689	negative regulation of leukocyte chemotaxis	6	7	0.00485729	0.0586163	ncbi_102265006(NBL1);ncbi_102268047(GREM1);ncbi_102272753(SLIT2);ncbi_102274202(MMP28);ncbi_102277999(PADI2);ncbi_102279470(C5AR2)
GO:0030098	lymphocyte differentiation	71	174	0.00504737	0.0607519	MSTRG.2009(HDAC9);MSTRG.9198(ANXA1);ncbi_102264570(CEBPG);ncbi_102264647(JAG2);ncbi_102265549(CARD11);ncbi_102266365(INPP5D);ncbi_102266946(LEF1);ncbi_102267975(ERBB2);ncbi_102268614(MSH2);ncbi_102268818(IKZF3);ncbi_102269357(BCL11B);ncbi_102269407(VNN1);ncbi_102269417(PTGER4);ncbi_102269712(MALT1);ncbi_102269978(LOC102269978);ncbi_102270505(CLCF1);ncbi_102270600(SOX13);ncbi_102271070(PREX1);ncbi…
GO:0032787	monocarboxylic acid metabolic process	108	279	0.00508012	0.0609877	ncbi_102264723(ELOVL7);ncbi_102264999(PDK4);ncbi_102265387(SLC27A6);ncbi_102265407(ENO1);ncbi_102265568(CPT1A);ncbi_102265648(PDK1);ncbi_102266008(HACD3);ncbi_102266253(PDK2);ncbi_102266366(ACADSB);ncbi_102266770(LPL);ncbi_102266815(LIPE);ncbi_102266983(ACOX1);ncbi_102267185(ALDOC);ncbi_102267910(ENO3);ncbi_102267961(CBR4);ncbi_102268167(TNXB);ncbi_102268772(PDPN);ncbi_102269002(TBXAS1);ncbi_1022…
GO:0061326	renal tubule development	20	38	0.00511072	0.0610389	ncbi_102264508(HES1);ncbi_102265238(LHX1);ncbi_102266448(IRX1);ncbi_102271576(LIF);ncbi_102274376(OSR1);ncbi_102274773(CNTD1);ncbi_102275627(LOC102275627);ncbi_102275765(AQP11);ncbi_102276692(CALB1);ncbi_102277930(NOTCH1);ncbi_102279144(LGR4);ncbi_102280981(POU3F3);ncbi_102283833(DLL1);ncbi_102283997(PAX2);ncbi_102284473(PAX8);ncbi_102284630(TFAP2B);ncbi_102286052(HNF1B);ncbi_102286068(SIX1);ncbi…
GO:0072080	nephron tubule development	20	38	0.00511072	0.0610389	ncbi_102264508(HES1);ncbi_102265238(LHX1);ncbi_102266448(IRX1);ncbi_102271576(LIF);ncbi_102274376(OSR1);ncbi_102274773(CNTD1);ncbi_102275627(LOC102275627);ncbi_102275765(AQP11);ncbi_102276692(CALB1);ncbi_102277930(NOTCH1);ncbi_102279144(LGR4);ncbi_102280981(POU3F3);ncbi_102283833(DLL1);ncbi_102283997(PAX2);ncbi_102284473(PAX8);ncbi_102284630(TFAP2B);ncbi_102286052(HNF1B);ncbi_102286068(SIX1);ncbi…
GO:0003401	axis elongation	10	15	0.0052069	0.0620277	ncbi_102268385(RDH10);ncbi_102270903(SPRY2);ncbi_102271735(SHH);ncbi_102271993(FGF10);ncbi_102275064(VANGL2);ncbi_102277840(LRP6);ncbi_102283845(HOXD13);ncbi_102283879(SPRY1);ncbi_102285554(TRIM28);ncbi_102287352(FGF1)
GO:2000736	regulation of stem cell differentiation	22	43	0.00529307	0.0627959	MSTRG.18140(EZH2);ncbi_102264909(DAB2IP);ncbi_102265105(COL1A1);ncbi_102265315(CRB2);ncbi_102265381(DAB2);ncbi_102266946(LEF1);ncbi_102267587(TGFBR3);ncbi_102269306(SMAD7);ncbi_102274622(PBLD);ncbi_102277629(LOC102277629);ncbi_102277930(NOTCH1);ncbi_102278168(AXIN2);ncbi_102280265(BAMBI);ncbi_102282045(GLIPR2);ncbi_102282540(PPP2CB);ncbi_102283714(OVOL2);ncbi_102283997(PAX2);ncbi_102284473(PAX8);…
GO:0051726	regulation of cell cycle	140	372	0.00529849	0.0627959	MSTRG.11659(SETMAR);MSTRG.14223(SETMAR);MSTRG.19106(PKHD1);MSTRG.7290(SETMAR);MSTRG.7665(PKHD1);MSTRG.8291(SETMAR);MSTRG.8840(PPP1R13B);MSTRG.9198(ANXA1);MSTRG.9247(APP);MSTRG.9267(CCNG1);MSTRG.991(SETMAR);ncbi_102264435(LOC102264435);ncbi_102264508(HES1);ncbi_102264536(CCNB1);ncbi_102264566(MEPCE);ncbi_102264654(CDK5RAP2);ncbi_102264670(FGFR3);ncbi_102264761(CCNT1);ncbi_102264909(DAB2IP);ncbi_10…
GO:0051098	regulation of binding	68	166	0.00536533	0.0634259	MSTRG.9247(APP);ncbi_102264489(APPL2);ncbi_102264508(HES1);ncbi_102264566(MEPCE);ncbi_102264968(CTHRC1);ncbi_102265381(DAB2);ncbi_102265526(PYGO2);ncbi_102266026(LOC102266026);ncbi_102266591(PLXND1);ncbi_102266749(PPP3CA);ncbi_102266946(LEF1);ncbi_102267321(APP);ncbi_102267844(LRRK2);ncbi_102267853(MITD1);ncbi_102267882(CRTAC1);ncbi_102268073(TDG);ncbi_102268831(CTBP2);ncbi_102268851(CAMK1);ncbi_…
GO:0030097	hemopoiesis	157	422	0.00545954	0.0643753	MSTRG.11845(Rcor1);MSTRG.2009(HDAC9);MSTRG.9198(ANXA1);ncbi_102264476(DCSTAMP);ncbi_102264508(HES1);ncbi_102264570(CEBPG);ncbi_102264647(JAG2);ncbi_102264854(CEBPA);ncbi_102265485(SCIN);ncbi_102265537(PPARG);ncbi_102265549(CARD11);ncbi_102266365(INPP5D);ncbi_102266471(KLF10);ncbi_102266511(TFE3);ncbi_102266946(LEF1);ncbi_102267031(ADAR);ncbi_102267223(EPAS1);ncbi_102267523(ZFAT);ncbi_102267587(TG…
GO:0009913	epidermal cell differentiation	36	79	0.00549159	0.0644254	MSTRG.9198(ANXA1);ncbi_102264508(HES1);ncbi_102264815(CDH23);ncbi_102266381(ADAM9);ncbi_102266472(KRT10);ncbi_102268019(EVPL);ncbi_102268089(LOC102268089);ncbi_102268422(GFI1);ncbi_102270766(CUX1);ncbi_102271062(USH1C);ncbi_102274155(PAX6);ncbi_102274581(MYO6);ncbi_102275761(MCOLN3);ncbi_102276099(IRF6);ncbi_102276896(MYO7A);ncbi_102277353(ST14);ncbi_102277930(NOTCH1);ncbi_102278257(LOC102278257)…
GO:0031056	regulation of histone modification	36	79	0.00549159	0.0644254	MSTRG.7753(TADA2A);ncbi_102265526(PYGO2);ncbi_102266129(WBP2);ncbi_102266500(LOC102266500);ncbi_102268144(CTCF);ncbi_102268445(KDM3A);ncbi_102269320(KMT2B);ncbi_102270607(VEGFA);ncbi_102271377(LOC102271377);ncbi_102271576(LIF);ncbi_102272236(SET);ncbi_102272466(ZNF335);ncbi_102272556(SREBF1);ncbi_102272906(DNMT3B);ncbi_102273704(IWS1);ncbi_102275499(DNMT1);ncbi_102275776(PAXIP1);ncbi_102276202(LO…
GO:0003006	developmental process involved in reproduction	133	352	0.00552733	0.0646809	MSTRG.19112(EIF2B5);MSTRG.36(GATA4);ncbi_102264742(SYCP2);ncbi_102264754(PTGDR);ncbi_102264786(KRT8);ncbi_102264854(CEBPA);ncbi_102265047(RXRA);ncbi_102265117(RSPO3);ncbi_102265173(SPINT1);ncbi_102265231(ZFPM2);ncbi_102265238(LHX1);ncbi_102265251(LRRC6);ncbi_102265493(SIX4);ncbi_102265526(PYGO2);ncbi_102265632(ING2);ncbi_102266504(LOC102266504);ncbi_102266643(SETD2);ncbi_102267081(NEURL1);ncbi_10…
GO:0007098	centrosome cycle	17	31	0.00559523	0.0650211	MSTRG.19106(PKHD1);MSTRG.7665(PKHD1);ncbi_102264654(CDK5RAP2);ncbi_102266195(TRIM37);ncbi_102266414(PLK2);ncbi_102269756(LOC102269756);ncbi_102271433(CHMP4B);ncbi_102271871(XPO1);ncbi_102278461(SPICE1);ncbi_102280266(CHMP4C);ncbi_102281406(LOC102281406);ncbi_102282441(CEP76);ncbi_102283042(LOC102283042);ncbi_102284763(GEN1);ncbi_102285102(PKHD1);ncbi_102286136(CEP131);ncbi_102287561(NPM1)
GO:0048048	embryonic eye morphogenesis	9	13	0.00559849	0.0650211	ncbi_102267073(HIPK1);ncbi_102269280(HIPK2);ncbi_102271980(CITED2);ncbi_102274155(PAX6);ncbi_102274509(KDM2B);ncbi_102277371(IHH);ncbi_102277840(LRP6);ncbi_102282294(SP1);ncbi_102287314(LOC102287314)
GO:0060914	heart formation	9	13	0.00559849	0.0650211	ncbi_102264508(HES1);ncbi_102268539(MESP1);ncbi_102271045(HAND2);ncbi_102276011(TBX1);ncbi_102277581(ISL1);ncbi_102277930(NOTCH1);ncbi_102278168(AXIN2);ncbi_102286068(SIX1);ncbi_102286323(MEF2C)
GO:0010911	regulation of isomerase activity	7	9	0.00565051	0.0651355	MSTRG.11659(SETMAR);MSTRG.14223(SETMAR);MSTRG.7290(SETMAR);MSTRG.8291(SETMAR);MSTRG.991(SETMAR);ncbi_102280979(PLSCR1);ncbi_102281205(NUDT15)
GO:0010912	positive regulation of isomerase activity	7	9	0.00565051	0.0651355	MSTRG.11659(SETMAR);MSTRG.14223(SETMAR);MSTRG.7290(SETMAR);MSTRG.8291(SETMAR);MSTRG.991(SETMAR);ncbi_102280979(PLSCR1);ncbi_102281205(NUDT15)
GO:0085029	extracellular matrix assembly	7	9	0.00565051	0.0651355	MSTRG.5214(THSD4);ncbi_102264614(LOC102264614);ncbi_102268167(TNXB);ncbi_102276901(FBLN5);ncbi_102278272(MFAP4);ncbi_102280045(LOC102280045);ncbi_102281843(THSD4)
GO:0032270	positive regulation of cellular protein metabolic process	212	585	0.00570077	0.0655517	MSTRG.12801(--);MSTRG.18140(EZH2);MSTRG.9247(APP);ncbi_102264346(MTCH1);ncbi_102264670(FGFR3);ncbi_102264710(MAGI3);ncbi_102264800(IL11);ncbi_102264909(DAB2IP);ncbi_102265040(RELN);ncbi_102265358(ANP32B);ncbi_102265381(DAB2);ncbi_102265476(NPNT);ncbi_102265537(PPARG);ncbi_102265783(ERBB4);ncbi_102266008(HACD3);ncbi_102266066(DDR2);ncbi_102266104(NOD1);ncbi_102266129(WBP2);ncbi_102266381(ADAM9);nc…
GO:0001775	cell activation	186	508	0.00576467	0.0661225	MSTRG.19103(VWF);MSTRG.2009(HDAC9);MSTRG.9198(ANXA1);MSTRG.9247(APP);ncbi_102264389(WHSC1);ncbi_102264398(SPARC);ncbi_102264476(DCSTAMP);ncbi_102264508(HES1);ncbi_102264570(CEBPG);ncbi_102264647(JAG2);ncbi_102264958(PSMB10);ncbi_102264961(DPP4);ncbi_102265044(MYL9);ncbi_102265105(COL1A1);ncbi_102265314(LAT2);ncbi_102265549(CARD11);ncbi_102265617(CSRP1);ncbi_102266350(CD180);ncbi_102266365(INPP5D)…
GO:0050691	regulation of defense response to virus by host	8	11	0.00580414	0.0664108	ncbi_102270806(LOC102270806);ncbi_102275250(SMURF1);ncbi_102277675(MAVS);ncbi_102280504(TMEM173);ncbi_102283005(LOC102283005);ncbi_102284665(TRAF3IP2);ncbi_102285090(MB21D1);ncbi_102286043(PML)
GO:0046649	lymphocyte activation	128	338	0.00586923	0.0668803	MSTRG.2009(HDAC9);MSTRG.9198(ANXA1);ncbi_102264389(WHSC1);ncbi_102264508(HES1);ncbi_102264570(CEBPG);ncbi_102264647(JAG2);ncbi_102264958(PSMB10);ncbi_102264961(DPP4);ncbi_102265314(LAT2);ncbi_102265549(CARD11);ncbi_102266350(CD180);ncbi_102266365(INPP5D);ncbi_102266459(BANK1);ncbi_102266601(MLST8);ncbi_102266749(PPP3CA);ncbi_102266946(LEF1);ncbi_102267975(ERBB2);ncbi_102268077(CCND3);ncbi_1022686…
GO:0006479	protein methylation	46	106	0.00587403	0.0668803	MSTRG.1036(PRDM5);MSTRG.11659(SETMAR);MSTRG.14223(SETMAR);MSTRG.18140(EZH2);MSTRG.19027(Kmt5c);MSTRG.7290(SETMAR);MSTRG.8291(SETMAR);MSTRG.991(SETMAR);ncbi_102264389(WHSC1);ncbi_102264756(SUV39H2);ncbi_102265526(PYGO2);ncbi_102266643(SETD2);ncbi_102268145(COPRS);ncbi_102268445(KDM3A);ncbi_102268887(KMT2D);ncbi_102269320(KMT2B);ncbi_102269553(PRDM5);ncbi_102271111(EHMT1);ncbi_102271377(LOC10227137…
GO:0031344	regulation of cell projection organization	76	189	0.00589254	0.0669265	MSTRG.11787(CARMIL1);MSTRG.17627(CARMIL1);MSTRG.18373(CARMIL1);MSTRG.7993(SIPA1L1);ncbi_102264664(FNBP1L);ncbi_102264790(DPYSL2);ncbi_102264825(NLGN1);ncbi_102264909(DAB2IP);ncbi_102264953(LOC102264953);ncbi_102265020(LOC102265020);ncbi_102265362(PMP22);ncbi_102265818(NLGN3);ncbi_102267081(NEURL1);ncbi_102267388(GPM6A);ncbi_102267443(GRID2);ncbi_102267727(GPRC5B);ncbi_102267776(FGFR1);ncbi_102267…
GO:0051297	centrosome organization	19	36	0.00604942	0.0685403	MSTRG.19106(PKHD1);MSTRG.7665(PKHD1);ncbi_102264654(CDK5RAP2);ncbi_102265664(SH3GL2);ncbi_102266195(TRIM37);ncbi_102266414(PLK2);ncbi_102269756(LOC102269756);ncbi_102271433(CHMP4B);ncbi_102271871(XPO1);ncbi_102278461(SPICE1);ncbi_102280266(CHMP4C);ncbi_102281406(LOC102281406);ncbi_102282441(CEP76);ncbi_102282840(SGOL1);ncbi_102283042(LOC102283042);ncbi_102284763(GEN1);ncbi_102285102(PKHD1);ncbi_1…
GO:0007411	axon guidance	27	56	0.00607937	0.0687117	MSTRG.9247(APP);ncbi_102265238(LHX1);ncbi_102267321(APP);ncbi_102267975(ERBB2);ncbi_102269357(BCL11B);ncbi_102269924(SEMA3A);ncbi_102270422(NRP2);ncbi_102270607(VEGFA);ncbi_102272753(SLIT2);ncbi_102272927(NRP1);ncbi_102273392(SEMA3F);ncbi_102274127(SEMA4F);ncbi_102274543(UNC5B);ncbi_102275373(CXCL12);ncbi_102275675(UNC5A);ncbi_102275721(LOC102275721);ncbi_102277285(DAG1);ncbi_102277581(ISL1);ncbi…
GO:0050900	leukocyte migration	58	139	0.00610259	0.0688064	ncbi_102264632(C3AR1);ncbi_102264830(SELPLG);ncbi_102265006(NBL1);ncbi_102265344(ANO6);ncbi_102266604(S1PR1);ncbi_102268047(GREM1);ncbi_102269417(PTGER4);ncbi_102269581(LGALS3);ncbi_102269660(FLT1);ncbi_102270228(ITGAX);ncbi_102270401(CX3CL1);ncbi_102270607(VEGFA);ncbi_102270806(LOC102270806);ncbi_102270965(CXADR);ncbi_102271070(PREX1);ncbi_102271431(PDE4B);ncbi_102271584(EPS8);ncbi_102271919(CD7…
GO:0043412	macromolecule modification	854	2553	0.0062352	0.0701309	MSTRG.1036(PRDM5);MSTRG.10490(--);MSTRG.11659(SETMAR);MSTRG.11845(Rcor1);MSTRG.13077(ING4);MSTRG.14223(SETMAR);MSTRG.18140(EZH2);MSTRG.19027(Kmt5c);MSTRG.19106(PKHD1);MSTRG.1980(TWF1);MSTRG.2009(HDAC9);MSTRG.2469(Ctxnd1);MSTRG.2996(SRPK1);MSTRG.3098(PLCE1);MSTRG.461(Pol);MSTRG.7290(SETMAR);MSTRG.7665(PKHD1);MSTRG.7753(TADA2A);MSTRG.8291(SETMAR);MSTRG.8835(--);MSTRG.9198(ANXA1);MSTRG.9247(APP);MST…
GO:0043627	response to estrogen	21	41	0.00627243	0.0703788	ncbi_102265105(COL1A1);ncbi_102266129(WBP2);ncbi_102266689(LOC102266689);ncbi_102268311(GHR);ncbi_102268478(PTEN);ncbi_102269063(LOC102269063);ncbi_102269868(LOC102269868);ncbi_102270636(GJB2);ncbi_102271327(ALDH1A2);ncbi_102271498(TRIM24);ncbi_102271993(FGF10);ncbi_102274769(RARA);ncbi_102275081(SLC25A36);ncbi_102277173(ARNT2);ncbi_102277344(CDK2);ncbi_102278226(KAT5);ncbi_102278519(RUVBL2);ncbi…
GO:0002682	regulation of immune system process	250	700	0.0064462	0.0721538	MSTRG.11845(Rcor1);MSTRG.8243(AP2M1);MSTRG.9198(ANXA1);ncbi_102264389(WHSC1);ncbi_102264476(DCSTAMP);ncbi_102264508(HES1);ncbi_102264632(C3AR1);ncbi_102264670(FGFR3);ncbi_102264909(DAB2IP);ncbi_102264961(DPP4);ncbi_102265006(NBL1);ncbi_102265205(PM20D1);ncbi_102265314(LAT2);ncbi_102265485(SCIN);ncbi_102265549(CARD11);ncbi_102266365(INPP5D);ncbi_102266471(KLF10);ncbi_102266511(TFE3);ncbi_102266601…
GO:0002697	regulation of immune effector process	64	156	0.0064971	0.0725484	MSTRG.8243(AP2M1);ncbi_102264389(WHSC1);ncbi_102265205(PM20D1);ncbi_102266737(PACS1);ncbi_102267384(IRAK3);ncbi_102267727(GPRC5B);ncbi_102268290(ADORA2B);ncbi_102268348(LOC102268348);ncbi_102268835(TLR2);ncbi_102269695(PRKCZ);ncbi_102269712(MALT1);ncbi_102270451(RBP4);ncbi_102270505(CLCF1);ncbi_102270806(LOC102270806);ncbi_102270836(C3);ncbi_102271186(DUSP10);ncbi_102271919(CD74);ncbi_102271983(B…
GO:0007423	sensory organ development	100	258	0.00652872	0.0725794	MSTRG.14114(--);MSTRG.4767(env);MSTRG.9003(--);ncbi_102264398(SPARC);ncbi_102264670(FGFR3);ncbi_102264815(CDH23);ncbi_102264826(TSKU);ncbi_102264854(CEBPA);ncbi_102265047(RXRA);ncbi_102265183(HDAC1);ncbi_102265238(LHX1);ncbi_102265358(ANP32B);ncbi_102265493(SIX4);ncbi_102265526(PYGO2);ncbi_102266331(TULP3);ncbi_102266410(MAF);ncbi_102266946(LEF1);ncbi_102267073(HIPK1);ncbi_102267237(FOXP2);ncbi_1…
GO:0006913	nucleocytoplasmic transport	86	218	0.0065312	0.0725794	ncbi_102264508(HES1);ncbi_102264586(RBM8A);ncbi_102264909(DAB2IP);ncbi_102264927(SDAD1);ncbi_102264956(TACC3);ncbi_102265101(NUP107);ncbi_102265181(RNPS1);ncbi_102265358(ANP32B);ncbi_102265381(DAB2);ncbi_102265783(ERBB4);ncbi_102266749(PPP3CA);ncbi_102267737(LOC102267737);ncbi_102268047(GREM1);ncbi_102268437(TLR3);ncbi_102268672(CDKN1A);ncbi_102268835(TLR2);ncbi_102268851(CAMK1);ncbi_102269712(MA…
GO:0048667	cell morphogenesis involved in neuron differentiation	45	104	0.00680978	0.075494	MSTRG.7993(SIPA1L1);MSTRG.9247(APP);ncbi_102264670(FGFR3);ncbi_102264826(TSKU);ncbi_102265020(LOC102265020);ncbi_102265238(LHX1);ncbi_102265818(NLGN3);ncbi_102267291(DCLK1);ncbi_102267321(APP);ncbi_102267844(LRRK2);ncbi_102267975(ERBB2);ncbi_102268478(PTEN);ncbi_102269340(ARHGEF28);ncbi_102269357(BCL11B);ncbi_102269924(SEMA3A);ncbi_102270422(NRP2);ncbi_102270607(VEGFA);ncbi_102271978(CFL2);ncbi_1…
GO:0006576	cellular biogenic amine metabolic process	33	72	0.00687924	0.0760821	MSTRG.10396(--);MSTRG.10397(--);MSTRG.1063(--);MSTRG.11350(--);MSTRG.12416(--);MSTRG.12995(--);MSTRG.13422(--);MSTRG.16625(--);MSTRG.17660(--);MSTRG.18221(--);MSTRG.3453(--);MSTRG.4296(--);MSTRG.5401(--);MSTRG.5419(--);MSTRG.8843(--);ncbi_102266189(AZIN1);ncbi_102268029(CHKA);ncbi_102269060(LPCAT2);ncbi_102270429(SPTLC1);ncbi_102271146(SAT2);ncbi_102272036(AZIN2);ncbi_102273673(SPTLC2);ncbi_10227…
GO:0045321	leukocyte activation	147	395	0.00691454	0.0762904	MSTRG.2009(HDAC9);MSTRG.9198(ANXA1);ncbi_102264389(WHSC1);ncbi_102264476(DCSTAMP);ncbi_102264508(HES1);ncbi_102264570(CEBPG);ncbi_102264647(JAG2);ncbi_102264958(PSMB10);ncbi_102264961(DPP4);ncbi_102265314(LAT2);ncbi_102265549(CARD11);ncbi_102266350(CD180);ncbi_102266365(INPP5D);ncbi_102266381(ADAM9);ncbi_102266459(BANK1);ncbi_102266601(MLST8);ncbi_102266749(PPP3CA);ncbi_102266946(LEF1);ncbi_10226…
GO:0048645	organ formation	18	34	0.00716488	0.0786779	ncbi_102264508(HES1);ncbi_102267776(FGFR1);ncbi_102267813(FGFR4);ncbi_102268539(MESP1);ncbi_102270158(AR);ncbi_102271045(HAND2);ncbi_102271735(SHH);ncbi_102271993(FGF10);ncbi_102276011(TBX1);ncbi_102277581(ISL1);ncbi_102277930(NOTCH1);ncbi_102278168(AXIN2);ncbi_102279604(GLI3);ncbi_102283879(SPRY1);ncbi_102284897(FGF2);ncbi_102286068(SIX1);ncbi_102286323(MEF2C);ncbi_102287352(FGF1)
GO:0051651	maintenance of location in cell	18	34	0.00716488	0.0786779	ncbi_102267053(KDELR2);ncbi_102271890(SRGN);ncbi_102271901(TAF3);ncbi_102273135(PLCL2);ncbi_102274878(BCL3);ncbi_102277133(FTH1);ncbi_102277566(MORC3);ncbi_102277920(LOC102277920);ncbi_102278489(TOPORS);ncbi_102282074(FAF1);ncbi_102282736(SORL1);ncbi_102283005(LOC102283005);ncbi_102283694(ARL2BP);ncbi_102284139(ANK3);ncbi_102285199(BBS4);ncbi_102286043(PML);ncbi_102286522(GOLPH3);ncbi_102286940(N…
GO:0002521	leukocyte differentiation	108	282	0.00735961	0.0806251	MSTRG.2009(HDAC9);MSTRG.9198(ANXA1);ncbi_102264476(DCSTAMP);ncbi_102264570(CEBPG);ncbi_102264647(JAG2);ncbi_102264854(CEBPA);ncbi_102265537(PPARG);ncbi_102265549(CARD11);ncbi_102266365(INPP5D);ncbi_102266471(KLF10);ncbi_102266511(TFE3);ncbi_102266946(LEF1);ncbi_102267782(LRRC17);ncbi_102267975(ERBB2);ncbi_102268201(BATF3);ncbi_102268455(PDE1B);ncbi_102268614(MSH2);ncbi_102268818(IKZF3);ncbi_10226…
GO:0007224	smoothened signaling pathway	20	39	0.00743849	0.0812971	ncbi_102264670(FGFR3);ncbi_102266331(TULP3);ncbi_102268486(SHOX2);ncbi_102270830(KCTD11);ncbi_102271208(PRRX2);ncbi_102271383(SUFU);ncbi_102271648(LOC102271648);ncbi_102271735(SHH);ncbi_102273071(LOC102273071);ncbi_102273437(SALL1);ncbi_102273668(FGF9);ncbi_102274967(PRRX1);ncbi_102276944(IFT80);ncbi_102277371(IHH);ncbi_102279604(GLI3);ncbi_102283867(PTCH1);ncbi_102285296(DYNC2H1);ncbi_102286217(…
GO:0060048	cardiac muscle contraction	12	20	0.0075888	0.0825803	ncbi_102266197(LOC102266197);ncbi_102267387(NEDD4L);ncbi_102268065(PKP2);ncbi_102271431(PDE4B);ncbi_102274295(SNTA1);ncbi_102275782(LOC102275782);ncbi_102275994(STC1);ncbi_102278484(PLN);ncbi_102280999(RYR2);ncbi_102284244(GJA5);ncbi_102286535(PDE4D);ncbi_102286855(DSP)
GO:0006325	chromatin organization	188	517	0.007592	0.0825803	MSTRG.1036(PRDM5);MSTRG.11659(SETMAR);MSTRG.11845(Rcor1);MSTRG.13077(ING4);MSTRG.14223(SETMAR);MSTRG.15009(Arid1b);MSTRG.18140(EZH2);MSTRG.19027(Kmt5c);MSTRG.2009(HDAC9);MSTRG.7290(SETMAR);MSTRG.7753(TADA2A);MSTRG.8291(SETMAR);MSTRG.991(SETMAR);ncbi_102264382(DR1);ncbi_102264389(WHSC1);ncbi_102264708(RUVBL1);ncbi_102264756(SUV39H2);ncbi_102264880(CREBBP);ncbi_102264931(JADE2);ncbi_102265183(HDAC1…
GO:0034329	cell junction assembly	37	83	0.00760937	0.0825803	ncbi_102265734(COL17A1);ncbi_102266736(LAMA5);ncbi_102267387(NEDD4L);ncbi_102267393(MTDH);ncbi_102268043(PRKCI);ncbi_102268588(TNS1);ncbi_102269306(SMAD7);ncbi_102270195(FERMT2);ncbi_102270636(GJB2);ncbi_102272539(TRPV4);ncbi_102272596(LOC102272596);ncbi_102274964(LAMB3);ncbi_102275961(DLC1);ncbi_102276200(ITGA5);ncbi_102276380(RAMP2);ncbi_102277199(RHOB);ncbi_102277897(LOC102277897);ncbi_1022785…
GO:0010975	regulation of neuron projection development	47	110	0.00764024	0.0826805	MSTRG.7993(SIPA1L1);ncbi_102264909(DAB2IP);ncbi_102265020(LOC102265020);ncbi_102265362(PMP22);ncbi_102265818(NLGN3);ncbi_102267727(GPRC5B);ncbi_102267776(FGFR1);ncbi_102267844(LRRK2);ncbi_102268043(PRKCI);ncbi_102268341(VLDLR);ncbi_102268422(GFI1);ncbi_102268706(NDNF);ncbi_102268851(CAMK1);ncbi_102269089(NTRK2);ncbi_102269716(ATF1);ncbi_102269924(SEMA3A);ncbi_102270153(CNR1);ncbi_102270607(VEGFA)…
GO:0051169	nuclear transport	87	222	0.00765589	0.0826805	ncbi_102264508(HES1);ncbi_102264586(RBM8A);ncbi_102264909(DAB2IP);ncbi_102264927(SDAD1);ncbi_102264956(TACC3);ncbi_102265101(NUP107);ncbi_102265181(RNPS1);ncbi_102265358(ANP32B);ncbi_102265381(DAB2);ncbi_102265783(ERBB4);ncbi_102266749(PPP3CA);ncbi_102267737(LOC102267737);ncbi_102268047(GREM1);ncbi_102268437(TLR3);ncbi_102268672(CDKN1A);ncbi_102268835(TLR2);ncbi_102268851(CAMK1);ncbi_102269712(MA…
GO:0006082	organic acid metabolic process	192	529	0.00767212	0.0826805	MSTRG.11787(CARMIL1);MSTRG.17627(CARMIL1);MSTRG.18373(CARMIL1);MSTRG.3255(RENBP);ncbi_102264723(ELOVL7);ncbi_102264928(PTGES3L);ncbi_102264999(PDK4);ncbi_102265177(EARS2);ncbi_102265196(PYCRL);ncbi_102265387(SLC27A6);ncbi_102265407(ENO1);ncbi_102265568(CPT1A);ncbi_102265648(PDK1);ncbi_102265758(SLC1A3);ncbi_102266008(HACD3);ncbi_102266253(PDK2);ncbi_102266366(ACADSB);ncbi_102266389(ME1);ncbi_1022…
GO:0048608	reproductive structure development	60	146	0.00787202	0.084442	MSTRG.19112(EIF2B5);MSTRG.36(GATA4);ncbi_102264742(SYCP2);ncbi_102265231(ZFPM2);ncbi_102265238(LHX1);ncbi_102265251(LRRC6);ncbi_102265493(SIX4);ncbi_102267477(PLEKHA1);ncbi_102267965(VGF);ncbi_102268614(MSH2);ncbi_102268705(ASPM);ncbi_102269320(KMT2B);ncbi_102269861(ACVR2A);ncbi_102269924(SEMA3A);ncbi_102270158(AR);ncbi_102270451(RBP4);ncbi_102270607(VEGFA);ncbi_102270636(GJB2);ncbi_102271468(ROR…
GO:0061458	reproductive system development	60	146	0.00787202	0.084442	MSTRG.19112(EIF2B5);MSTRG.36(GATA4);ncbi_102264742(SYCP2);ncbi_102265231(ZFPM2);ncbi_102265238(LHX1);ncbi_102265251(LRRC6);ncbi_102265493(SIX4);ncbi_102267477(PLEKHA1);ncbi_102267965(VGF);ncbi_102268614(MSH2);ncbi_102268705(ASPM);ncbi_102269320(KMT2B);ncbi_102269861(ACVR2A);ncbi_102269924(SEMA3A);ncbi_102270158(AR);ncbi_102270451(RBP4);ncbi_102270607(VEGFA);ncbi_102270636(GJB2);ncbi_102271468(ROR…
GO:0070848	response to growth factor	89	228	0.00795727	0.0851593	MSTRG.13551(EEF1A1);ncbi_102264394(SOSTDC1);ncbi_102264398(SPARC);ncbi_102264508(HES1);ncbi_102264670(FGFR3);ncbi_102264909(DAB2IP);ncbi_102265006(NBL1);ncbi_102265105(COL1A1);ncbi_102265238(LHX1);ncbi_102265315(CRB2);ncbi_102265381(DAB2);ncbi_102265476(NPNT);ncbi_102265632(ING2);ncbi_102266322(SMAD1);ncbi_102267459(FBN2);ncbi_102267776(FGFR1);ncbi_102267837(HGF);ncbi_102268047(GREM1);ncbi_102268…
GO:0007568	aging	27	57	0.00815307	0.0870537	ncbi_102266365(INPP5D);ncbi_102267844(LRRK2);ncbi_102268067(PLA2R1);ncbi_102268614(MSH2);ncbi_102268672(CDKN1A);ncbi_102269414(GHRHR);ncbi_102270270(PRELP);ncbi_102271407(MNT);ncbi_102271980(CITED2);ncbi_102272283(NOX4);ncbi_102274762(TBX3);ncbi_102276645(MME);ncbi_102277011(HRAS);ncbi_102277566(MORC3);ncbi_102279664(ERCC1);ncbi_102281000(ID2);ncbi_102282543(CTC1);ncbi_102282769(NUP62);ncbi_10228…
GO:1903308	regulation of chromatin modification	38	86	0.00820333	0.0873891	MSTRG.7753(TADA2A);ncbi_102265526(PYGO2);ncbi_102266129(WBP2);ncbi_102266500(LOC102266500);ncbi_102268144(CTCF);ncbi_102268445(KDM3A);ncbi_102269320(KMT2B);ncbi_102270607(VEGFA);ncbi_102271377(LOC102271377);ncbi_102271576(LIF);ncbi_102272236(SET);ncbi_102272466(ZNF335);ncbi_102272556(SREBF1);ncbi_102272906(DNMT3B);ncbi_102273704(IWS1);ncbi_102275499(DNMT1);ncbi_102275776(PAXIP1);ncbi_102276202(LO…
GO:0042063	gliogenesis	45	105	0.00835969	0.0888504	MSTRG.19112(EIF2B5);ncbi_102264508(HES1);ncbi_102264670(FGFR3);ncbi_102264745(TSPAN2);ncbi_102265183(HDAC1);ncbi_102265818(NLGN3);ncbi_102266228(DLX1);ncbi_102266455(LGI4);ncbi_102266946(LEF1);ncbi_102267732(TRPC4);ncbi_102267975(ERBB2);ncbi_102269089(NTRK2);ncbi_102269556(SOX5);ncbi_102270228(ITGAX);ncbi_102270505(CLCF1);ncbi_102270713(PLPP3);ncbi_102271186(DUSP10);ncbi_102271576(LIF);ncbi_10227…
GO:0048017	inositol lipid-mediated signaling	49	116	0.00847016	0.0898186	ncbi_102264670(FGFR3);ncbi_102264909(DAB2IP);ncbi_102265976(PREX2);ncbi_102266601(MLST8);ncbi_102267477(PLEKHA1);ncbi_102267776(FGFR1);ncbi_102267837(HGF);ncbi_102267909(SLC9A3R2);ncbi_102267975(ERBB2);ncbi_102268478(PTEN);ncbi_102268648(HTR2B);ncbi_102268893(PIK3C2B);ncbi_102269456(PLCH1);ncbi_102269660(FLT1);ncbi_102270608(PDGFRB);ncbi_102272711(RASGRP1);ncbi_102272983(EDN1);ncbi_102273668(FGF9…
GO:0031099	regeneration	17	32	0.00849158	0.0898402	MSTRG.18140(EZH2);ncbi_102265783(ERBB4);ncbi_102267910(ENO3);ncbi_102268364(MTPN);ncbi_102272560(PTPRU);ncbi_102275229(LOC102275229);ncbi_102275255(FZD7);ncbi_102276375(LARGE);ncbi_102277344(CDK2);ncbi_102277581(ISL1);ncbi_102277930(NOTCH1);ncbi_102279659(HOPX);ncbi_102280278(GPX1);ncbi_102282577(NACA);ncbi_102283502(TNC);ncbi_102287071(CDK1);ncbi_102287858(EZH2)
GO:0042476	odontogenesis	30	65	0.00861302	0.0909174	ncbi_102264394(SOSTDC1);ncbi_102265105(COL1A1);ncbi_102265183(HDAC1);ncbi_102265941(ITGA6);ncbi_102266228(DLX1);ncbi_102266736(LAMA5);ncbi_102266946(LEF1);ncbi_102266991(DLX3);ncbi_102267959(ANKRD11);ncbi_102269357(BCL11B);ncbi_102270657(FAM20C);ncbi_102271045(HAND2);ncbi_102271735(SHH);ncbi_102271993(FGF10);ncbi_102274099(FAM20A);ncbi_102274572(EDA);ncbi_102275083(FST);ncbi_102276011(TBX1);ncbi_…
GO:0001578	microtubule bundle formation	11	18	0.00874325	0.091647	ncbi_102264548(CCDC151);ncbi_102265251(LRRC6);ncbi_102268771(OFD1);ncbi_102274763(LOC102274763);ncbi_102274843(TEKT2);ncbi_102279091(RSPH9);ncbi_102279301(AK7);ncbi_102282690(ARMC4);ncbi_102284279(RSPH1);ncbi_102285213(CFAP46);ncbi_102285555(DNAAF1)
GO:0043551	regulation of phosphatidylinositol 3-kinase activity	11	18	0.00874325	0.091647	ncbi_102264670(FGFR3);ncbi_102264909(DAB2IP);ncbi_102265783(ERBB4);ncbi_102269660(FLT1);ncbi_102270608(PDGFRB);ncbi_102273253(RAC1);ncbi_102275229(LOC102275229);ncbi_102281896(VAV3);ncbi_102282598(PDGFRA);ncbi_102283049(TEK);ncbi_102284897(FGF2)
GO:0043244	regulation of protein complex disassembly	23	47	0.00876125	0.091647	MSTRG.11787(CARMIL1);MSTRG.17627(CARMIL1);MSTRG.17921(PLEKHH2);MSTRG.18373(CARMIL1);MSTRG.1980(TWF1);ncbi_102265485(SCIN);ncbi_102266026(LOC102266026);ncbi_102267384(IRAK3);ncbi_102268364(MTPN);ncbi_102269781(SPTBN1);ncbi_102270171(EIF5A2);ncbi_102270629(HDAC6);ncbi_102270744(TPM1);ncbi_102271584(EPS8);ncbi_102271978(CFL2);ncbi_102275108(LOC102275108);ncbi_102278595(CAPG);ncbi_102282864(DSTN);ncb…
GO:0072073	kidney epithelium development	23	47	0.00876125	0.091647	ncbi_102264508(HES1);ncbi_102265238(LHX1);ncbi_102266448(IRX1);ncbi_102271576(LIF);ncbi_102274376(OSR1);ncbi_102274773(CNTD1);ncbi_102275627(LOC102275627);ncbi_102275765(AQP11);ncbi_102275862(WT1);ncbi_102276692(CALB1);ncbi_102277828(FOXJ1);ncbi_102277930(NOTCH1);ncbi_102279144(LGR4);ncbi_102280981(POU3F3);ncbi_102283833(DLL1);ncbi_102283997(PAX2);ncbi_102284473(PAX8);ncbi_102284630(TFAP2B);ncbi_…
GO:0044711	single-organism biosynthetic process	179	492	0.00882441	0.0919354	ncbi_102264723(ELOVL7);ncbi_102264771(PMVK);ncbi_102264772(TYMS);ncbi_102264999(PDK4);ncbi_102265005(B3GALT6);ncbi_102265196(PYCRL);ncbi_102265342(ATP5G2);ncbi_102265758(SLC1A3);ncbi_102266008(HACD3);ncbi_102266035(NANS);ncbi_102266353(AKAP12);ncbi_102266461(STARD3);ncbi_102266543(CSGALNACT1);ncbi_102266630(SPTLC3);ncbi_102266679(GFPT2);ncbi_102267123(LOC102267123);ncbi_102267135(EXTL1);ncbi_1022…
GO:0045944	positive regulation of transcription from RNA polymerase II promoter	19	37	0.0088285	0.0919354	ncbi_102265047(RXRA);ncbi_102265476(NPNT);ncbi_102266322(SMAD1);ncbi_102266509(MICAL2);ncbi_102267423(ATF4);ncbi_102268575(MICALCL);ncbi_102270607(VEGFA);ncbi_102273105(ITGA8);ncbi_102275436(NKX2-5);ncbi_102275776(PAXIP1);ncbi_102277061(SMAD9);ncbi_102277930(NOTCH1);ncbi_102278519(RUVBL2);ncbi_102278690(RBM15);ncbi_102278715(HNRNPK);ncbi_102282577(NACA);ncbi_102284417(PPARA);ncbi_102284875(IRF8);…
GO:0050678	regulation of epithelial cell proliferation	50	119	0.00888328	0.0922985	ncbi_102264398(SPARC);ncbi_102264592(EFNB2);ncbi_102264670(FGFR3);ncbi_102265526(PYGO2);ncbi_102267237(FOXP2);ncbi_102268648(HTR2B);ncbi_102269357(BCL11B);ncbi_102269762(B4GALT1);ncbi_102270546(CCND1);ncbi_102270607(VEGFA);ncbi_102271735(SHH);ncbi_102271993(FGF10);ncbi_102273160(PROX1);ncbi_102274467(LIMS2);ncbi_102275255(FZD7);ncbi_102275768(CASK);ncbi_102276189(APOH);ncbi_102277930(NOTCH1);ncbi…
GO:0051338	regulation of transferase activity	157	427	0.00890996	0.0923685	MSTRG.18140(EZH2);ncbi_102264670(FGFR3);ncbi_102264710(MAGI3);ncbi_102264909(DAB2IP);ncbi_102265381(DAB2);ncbi_102265783(ERBB4);ncbi_102266008(HACD3);ncbi_102266381(ADAM9);ncbi_102266392(SPDYA);ncbi_102266745(PSMD11);ncbi_102266863(TAB1);ncbi_102267031(ADAR);ncbi_102267081(NEURL1);ncbi_102267267(TP73);ncbi_102267384(IRAK3);ncbi_102267447(GBAS);ncbi_102267720(PSME1);ncbi_102267727(GPRC5B);ncbi_102…
GO:0031023	microtubule organizing center organization	28	60	0.00913732	0.0945142	MSTRG.19106(PKHD1);MSTRG.7665(PKHD1);ncbi_102264654(CDK5RAP2);ncbi_102265664(SH3GL2);ncbi_102266195(TRIM37);ncbi_102266414(PLK2);ncbi_102269756(LOC102269756);ncbi_102271433(CHMP4B);ncbi_102271871(XPO1);ncbi_102272163(PLK1);ncbi_102274763(LOC102274763);ncbi_102278461(SPICE1);ncbi_102278796(AJUBA);ncbi_102279074(HAUS4);ncbi_102279951(HAUS6);ncbi_102280266(CHMP4C);ncbi_102280575(CHD3);ncbi_102281333…
GO:0055007	cardiac muscle cell differentiation	14	25	0.00916271	0.0945657	ncbi_102265047(RXRA);ncbi_102268539(MESP1);ncbi_102273160(PROX1);ncbi_102274518(FHL2);ncbi_102274762(TBX3);ncbi_102274769(RARA);ncbi_102275436(NKX2-5);ncbi_102280275(HEY2);ncbi_102280825(MYH10);ncbi_102282197(POPDC3);ncbi_102284000(MEF2A);ncbi_102284234(PITX2);ncbi_102286323(MEF2C);ncbi_102287071(CDK1)
GO:0008544	epidermis development	37	84	0.00956269	0.0971114	MSTRG.9198(ANXA1);ncbi_102264508(HES1);ncbi_102264815(CDH23);ncbi_102266381(ADAM9);ncbi_102266472(KRT10);ncbi_102268019(EVPL);ncbi_102268089(LOC102268089);ncbi_102268422(GFI1);ncbi_102270766(CUX1);ncbi_102271062(USH1C);ncbi_102274155(PAX6);ncbi_102274581(MYO6);ncbi_102275761(MCOLN3);ncbi_102276099(IRF6);ncbi_102276896(MYO7A);ncbi_102277353(ST14);ncbi_102277930(NOTCH1);ncbi_102278257(LOC102278257)…
GO:0050920	regulation of chemotaxis	34	76	0.0096063	0.0971114	MSTRG.17882(--);MSTRG.5827(--);MSTRG.9596(--);ncbi_102264597(CDH13);ncbi_102264632(C3AR1);ncbi_102265006(NBL1);ncbi_102266016(AGER);ncbi_102268047(GREM1);ncbi_102270607(VEGFA);ncbi_102271919(CD74);ncbi_102271993(FGF10);ncbi_102272495(ANGPT2);ncbi_102272753(SLIT2);ncbi_102272927(NRP1);ncbi_102273253(RAC1);ncbi_102274202(MMP28);ncbi_102274511(RARRES2);ncbi_102275373(CXCL12);ncbi_102276504(JAM3);ncb…
GO:0003151	outflow tract morphogenesis	4	4	0.00966084	0.0971114	ncbi_102264508(HES1);ncbi_102271045(HAND2);ncbi_102277840(LRP6);ncbi_102287080(JAG1)
GO:0006222	UMP biosynthetic process	4	4	0.00966084	0.0971114	ncbi_102267270(UCKL1);ncbi_102268246(UMPS);ncbi_102269873(UCK2);ncbi_102286684(UCK1)
GO:0010715	regulation of extracellular matrix disassembly	4	4	0.00966084	0.0971114	ncbi_102264961(DPP4);ncbi_102265709(FAP);ncbi_102266066(DDR2);ncbi_102284324(MFI2)
GO:0035290	trunk segmentation	4	4	0.00966084	0.0971114	ncbi_102269924(SEMA3A);ncbi_102270422(NRP2);ncbi_102272927(NRP1);ncbi_102273392(SEMA3F)
GO:0036072	direct ossification	4	4	0.00966084	0.0971114	ncbi_102265105(COL1A1);ncbi_102269336(MMP2);ncbi_102278168(AXIN2);ncbi_102287270(FGF18)
GO:0036484	trunk neural crest cell migration	4	4	0.00966084	0.0971114	ncbi_102269924(SEMA3A);ncbi_102270422(NRP2);ncbi_102272927(NRP1);ncbi_102273392(SEMA3F)
GO:0046049	UMP metabolic process	4	4	0.00966084	0.0971114	ncbi_102267270(UCKL1);ncbi_102268246(UMPS);ncbi_102269873(UCK2);ncbi_102286684(UCK1)
GO:0055003	cardiac myofibril assembly	4	4	0.00966084	0.0971114	ncbi_102273160(PROX1);ncbi_102275436(NKX2-5);ncbi_102284000(MEF2A);ncbi_102286323(MEF2C)
GO:0060973	cell migration involved in heart development	4	4	0.00966084	0.0971114	ncbi_102268539(MESP1);ncbi_102277930(NOTCH1);ncbi_102280193(SNAI2);ncbi_102286826(ENG)
GO:0072217	negative regulation of metanephros development	4	4	0.00966084	0.0971114	ncbi_102275862(WT1);ncbi_102283997(PAX2);ncbi_102284473(PAX8);ncbi_102286052(HNF1B)
GO:0033554	cellular response to stress	277	787	0.00979488	0.0982456	MSTRG.11659(SETMAR);MSTRG.13077(ING4);MSTRG.14223(SETMAR);MSTRG.18140(EZH2);MSTRG.19112(EIF2B5);MSTRG.7290(SETMAR);MSTRG.8291(SETMAR);MSTRG.991(SETMAR);ncbi_102264330(ERCC4);ncbi_102264389(WHSC1);ncbi_102264435(LOC102264435);ncbi_102264513(PNKP);ncbi_102264570(CEBPG);ncbi_102264708(RUVBL1);ncbi_102264710(MAGI3);ncbi_102264909(DAB2IP);ncbi_102264999(PDK4);ncbi_102265200(TNFRSF1B);ncbi_102265290(SR…
GO:0009893	positive regulation of metabolic process	380	1100	0.00993807	0.0992759	MSTRG.10397(--);MSTRG.1063(--);MSTRG.11659(SETMAR);MSTRG.12801(--);MSTRG.12995(--);MSTRG.14223(SETMAR);MSTRG.17660(--);MSTRG.18024(--);MSTRG.18140(EZH2);MSTRG.4296(--);MSTRG.5401(--);MSTRG.7290(SETMAR);MSTRG.7993(SIPA1L1);MSTRG.8291(SETMAR);MSTRG.8843(--);MSTRG.9247(APP);MSTRG.991(SETMAR);ncbi_102264346(MTCH1);ncbi_102264389(WHSC1);ncbi_102264606(TRIM13);ncbi_102264659(RNF180);ncbi_102264670(FGFR…
GO:0043069	negative regulation of programmed cell death	87	224	0.00999281	0.0992759	ncbi_102264712(POU4F1);ncbi_102264999(PDK4);ncbi_102265183(HDAC1);ncbi_102265493(SIX4);ncbi_102265512(OXR1);ncbi_102265632(ING2);ncbi_102265699(PRDX5);ncbi_102265831(PRKCG);ncbi_102266228(DLX1);ncbi_102266322(SMAD1);ncbi_102266689(LOC102266689);ncbi_102266946(LEF1);ncbi_102267267(TP73);ncbi_102267837(HGF);ncbi_102268043(PRKCI);ncbi_102268614(MSH2);ncbi_102268706(NDNF);ncbi_102269089(NTRK2);ncbi_1…
GO:0003229	ventricular cardiac muscle tissue development	10	16	0.0100047	0.0992759	ncbi_102264712(POU4F1);ncbi_102265231(ZFPM2);ncbi_102274762(TBX3);ncbi_102275436(NKX2-5);ncbi_102277712(DLL4);ncbi_102277930(NOTCH1);ncbi_102280275(HEY2);ncbi_102280999(RYR2);ncbi_102281000(ID2);ncbi_102286855(DSP)
GO:0017145	stem cell division	10	16	0.0100047	0.0992759	ncbi_102265632(ING2);ncbi_102266946(LEF1);ncbi_102268705(ASPM);ncbi_102272593(BMI1);ncbi_102275064(VANGL2);ncbi_102275255(FZD7);ncbi_102277930(NOTCH1);ncbi_102282992(HOXB4);ncbi_102284461(CDKN2A);ncbi_102288114(ZFP36L2)
GO:0040001	establishment of mitotic spindle localization	10	16	0.0100047	0.0992759	ncbi_102265890(CENPA);ncbi_102267001(GPSM2);ncbi_102270903(SPRY2);ncbi_102271993(FGF10);ncbi_102274155(PAX6);ncbi_102274174(LOC102274174);ncbi_102278442(LOC102278442);ncbi_102282008(DYNLT1);ncbi_102283586(HTT);ncbi_102283879(SPRY1)
GO:0030183	B cell differentiation	16	30	0.010071	0.0995078	ncbi_102265549(CARD11);ncbi_102266365(INPP5D);ncbi_102268818(IKZF3);ncbi_102269712(MALT1);ncbi_102272113(FLT3);ncbi_102272986(KIT);ncbi_102273135(PLCL2);ncbi_102274878(BCL3);ncbi_102281000(ID2);ncbi_102282264(LGALS1);ncbi_102282927(STAT5A);ncbi_102283821(PTPN6);ncbi_102284238(ATP11C);ncbi_102284995(PRDM1);ncbi_102285300(PLCG2);ncbi_102286812(ITFG2)
GO:0045185	maintenance of protein location	16	30	0.010071	0.0995078	ncbi_102267053(KDELR2);ncbi_102271890(SRGN);ncbi_102271901(TAF3);ncbi_102273135(PLCL2);ncbi_102274878(BCL3);ncbi_102277566(MORC3);ncbi_102278489(TOPORS);ncbi_102282074(FAF1);ncbi_102282736(SORL1);ncbi_102283005(LOC102283005);ncbi_102283694(ARL2BP);ncbi_102284139(ANK3);ncbi_102285199(BBS4);ncbi_102286043(PML);ncbi_102286522(GOLPH3);ncbi_102286940(NR5A1)
GO:0050673	epithelial cell proliferation	63	156	0.0102452	0.101013	ncbi_102264398(SPARC);ncbi_102264592(EFNB2);ncbi_102264597(CDH13);ncbi_102264670(FGFR3);ncbi_102265526(PYGO2);ncbi_102265709(FAP);ncbi_102267237(FOXP2);ncbi_102268648(HTR2B);ncbi_102269357(BCL11B);ncbi_102269762(B4GALT1);ncbi_102270546(CCND1);ncbi_102270607(VEGFA);ncbi_102271327(ALDH1A2);ncbi_102271735(SHH);ncbi_102271993(FGF10);ncbi_102273160(PROX1);ncbi_102274467(LIMS2);ncbi_102275083(FST);ncbi…
GO:0001933	negative regulation of protein phosphorylation	69	173	0.0103829	0.101673	ncbi_102264620(PTPRR);ncbi_102264909(DAB2IP);ncbi_102265962(PPEF2);ncbi_102266824(TRIB1);ncbi_102267031(ADAR);ncbi_102267267(TP73);ncbi_102268047(GREM1);ncbi_102268061(CALM2);ncbi_102268672(CDKN1A);ncbi_102268951(RGS4);ncbi_102269165(LOC102269165);ncbi_102269306(SMAD7);ncbi_102269548(DUSP8);ncbi_102269695(PRKCZ);ncbi_102269756(LOC102269756);ncbi_102269809(PRKAR1B);ncbi_102269843(PPM1E);ncbi_10227…
GO:0035270	endocrine system development	22	45	0.0103877	0.101673	ncbi_102264508(HES1);ncbi_102270608(PDGFRB);ncbi_102271735(SHH);ncbi_102271980(CITED2);ncbi_102271993(FGF10);ncbi_102272957(THRA);ncbi_102273437(SALL1);ncbi_102275436(NKX2-5);ncbi_102275855(PBX1);ncbi_102275862(WT1);ncbi_102276011(TBX1);ncbi_102277025(CRKL);ncbi_102282598(PDGFRA);ncbi_102283277(HOXB3);ncbi_102284473(PAX8);ncbi_102284632(STRA6);ncbi_102286068(SIX1);ncbi_102286413(NR3C1);ncbi_10228…
GO:0016337	single organismal cell-cell adhesion	119	317	0.0104298	0.101673	MSTRG.9198(ANXA1);ncbi_102264508(HES1);ncbi_102264647(JAG2);ncbi_102264825(NLGN1);ncbi_102264830(SELPLG);ncbi_102264958(PSMB10);ncbi_102264961(DPP4);ncbi_102265476(NPNT);ncbi_102265549(CARD11);ncbi_102265941(ITGA6);ncbi_102266197(LOC102266197);ncbi_102266381(ADAM9);ncbi_102266946(LEF1);ncbi_102267975(ERBB2);ncbi_102268077(CCND3);ncbi_102268337(EPCAM);ncbi_102268678(PAWR);ncbi_102269181(PELI1);ncb…
GO:0071495	cellular response to endogenous stimulus	119	317	0.0104298	0.101673	MSTRG.36(GATA4);ncbi_102264394(SOSTDC1);ncbi_102264508(HES1);ncbi_102264597(CDH13);ncbi_102264670(FGFR3);ncbi_102264754(PTGDR);ncbi_102265006(NBL1);ncbi_102265047(RXRA);ncbi_102265183(HDAC1);ncbi_102265315(CRB2);ncbi_102265381(DAB2);ncbi_102265476(NPNT);ncbi_102265537(PPARG);ncbi_102265632(ING2);ncbi_102266946(LEF1);ncbi_102267459(FBN2);ncbi_102267776(FGFR1);ncbi_102268047(GREM1);ncbi_102268445(K…
GO:0048285	organelle fission	108	285	0.0104632	0.101673	MSTRG.7753(TADA2A);MSTRG.9267(CCNG1);ncbi_102264480(SMC2);ncbi_102264536(CCNB1);ncbi_102264670(FGFR3);ncbi_102264705(NEDD1);ncbi_102264708(RUVBL1);ncbi_102264742(SYCP2);ncbi_102264756(SUV39H2);ncbi_102265632(ING2);ncbi_102265783(ERBB4);ncbi_102265805(FAM83D);ncbi_102266392(SPDYA);ncbi_102266500(LOC102266500);ncbi_102266504(LOC102266504);ncbi_102266850(SPIN1);ncbi_102266940(CCAR2);ncbi_102267023(Z…
GO:0008589	regulation of smoothened signaling pathway	18	35	0.0104876	0.101673	ncbi_102264670(FGFR3);ncbi_102266331(TULP3);ncbi_102268486(SHOX2);ncbi_102270830(KCTD11);ncbi_102271208(PRRX2);ncbi_102271383(SUFU);ncbi_102271648(LOC102271648);ncbi_102273071(LOC102273071);ncbi_102273437(SALL1);ncbi_102273668(FGF9);ncbi_102274967(PRRX1);ncbi_102276944(IFT80);ncbi_102277371(IHH);ncbi_102279604(GLI3);ncbi_102285296(DYNC2H1);ncbi_102286217(KAAG1);ncbi_102286795(INTU);ncbi_102288013…
GO:0045685	regulation of glial cell differentiation	18	35	0.0104876	0.101673	ncbi_102264508(HES1);ncbi_102264670(FGFR3);ncbi_102265183(HDAC1);ncbi_102266228(DLX1);ncbi_102270505(CLCF1);ncbi_102271576(LIF);ncbi_102271735(SHH);ncbi_102274633(BIN1);ncbi_102277919(NOG);ncbi_102277930(NOTCH1);ncbi_102279973(EPHA4);ncbi_102280853(CXCR4);ncbi_102281000(ID2);ncbi_102282365(NR2E1);ncbi_102283355(TNFRSF21);ncbi_102287071(CDK1);ncbi_102287886(LOC102287886);ncbi_102288013(GPR37L1)
GO:0051153	regulation of striated muscle cell differentiation	18	35	0.0104876	0.101673	MSTRG.2009(HDAC9);ncbi_102264592(EFNB2);ncbi_102265183(HDAC1);ncbi_102268047(GREM1);ncbi_102269742(RBM24);ncbi_102271194(RBM38);ncbi_102272957(THRA);ncbi_102275373(CXCL12);ncbi_102275436(NKX2-5);ncbi_102276588(FLT3LG);ncbi_102277833(HDAC9);ncbi_102277930(NOTCH1);ncbi_102282577(NACA);ncbi_102286002(DMPK);ncbi_102286323(MEF2C);ncbi_102286910(SIK1);ncbi_102287736(PLPP7);ncbi_106701275(LOC106701275)
GO:0006023	aminoglycan biosynthetic process	20	40	0.0105569	0.101706	ncbi_102265005(B3GALT6);ncbi_102266543(CSGALNACT1);ncbi_102267135(EXTL1);ncbi_102267802(B4GALT6);ncbi_102269297(B3GAT3);ncbi_102274550(GLCE);ncbi_102275878(HYAL1);ncbi_102279883(DSE);ncbi_102281178(XYLT1);ncbi_102283309(HAS3);ncbi_102284379(CHPF);ncbi_102284593(CHST6);ncbi_102284894(GPC5);ncbi_102284925(CHST12);ncbi_102284949(B3GNT8);ncbi_102285060(SLC35D2);ncbi_102285203(CSGALNACT2);ncbi_1022853…
GO:0010717	regulation of epithelial to mesenchymal transition	20	40	0.0105569	0.101706	MSTRG.18140(EZH2);ncbi_102264909(DAB2IP);ncbi_102265105(COL1A1);ncbi_102265315(CRB2);ncbi_102265381(DAB2);ncbi_102266946(LEF1);ncbi_102267587(TGFBR3);ncbi_102269306(SMAD7);ncbi_102274622(PBLD);ncbi_102277629(LOC102277629);ncbi_102277930(NOTCH1);ncbi_102278168(AXIN2);ncbi_102280265(BAMBI);ncbi_102282045(GLIPR2);ncbi_102282540(PPP2CB);ncbi_102283714(OVOL2);ncbi_102285358(EPB41L5);ncbi_102286303(DAC…
GO:0060411	cardiac septum morphogenesis	20	40	0.0105569	0.101706	MSTRG.36(GATA4);ncbi_102264389(WHSC1);ncbi_102264508(HES1);ncbi_102265231(ZFPM2);ncbi_102269306(SMAD7);ncbi_102271980(CITED2);ncbi_102273160(PROX1);ncbi_102273667(CYR61);ncbi_102274762(TBX3);ncbi_102274769(RARA);ncbi_102275064(VANGL2);ncbi_102275436(NKX2-5);ncbi_102277581(ISL1);ncbi_102277840(LRP6);ncbi_102277930(NOTCH1);ncbi_102278690(RBM15);ncbi_102280275(HEY2);ncbi_102284081(GATA4);ncbi_102284…
GO:0043436	oxoacid metabolic process	186	515	0.0106539	0.102428	MSTRG.3255(RENBP);ncbi_102264723(ELOVL7);ncbi_102264928(PTGES3L);ncbi_102264999(PDK4);ncbi_102265177(EARS2);ncbi_102265196(PYCRL);ncbi_102265387(SLC27A6);ncbi_102265407(ENO1);ncbi_102265568(CPT1A);ncbi_102265648(PDK1);ncbi_102265758(SLC1A3);ncbi_102266008(HACD3);ncbi_102266253(PDK2);ncbi_102266366(ACADSB);ncbi_102266389(ME1);ncbi_102266679(GFPT2);ncbi_102266770(LPL);ncbi_102266815(LIPE);ncbi_1022…
GO:0080134	regulation of response to stress	192	533	0.0107574	0.103209	MSTRG.8243(AP2M1);ncbi_102264570(CEBPG);ncbi_102264710(MAGI3);ncbi_102264909(DAB2IP);ncbi_102265200(TNFRSF1B);ncbi_102265205(PM20D1);ncbi_102265344(ANO6);ncbi_102265709(FAP);ncbi_102265831(PRKCG);ncbi_102266104(NOD1);ncbi_102266601(MLST8);ncbi_102266737(PACS1);ncbi_102266745(PSMD11);ncbi_102266749(PPP3CA);ncbi_102266863(TAB1);ncbi_102266940(CCAR2);ncbi_102267267(TP73);ncbi_102267384(IRAK3);ncbi_1…
GO:0030111	regulation of Wnt signaling pathway	61	151	0.0112977	0.10801	ncbi_102264394(SOSTDC1);ncbi_102264670(FGFR3);ncbi_102264909(DAB2IP);ncbi_102264966(G3BP1);ncbi_102264968(CTHRC1);ncbi_102265105(COL1A1);ncbi_102265183(HDAC1);ncbi_102265381(DAB2);ncbi_102266188(BICC1);ncbi_102266745(PSMD11);ncbi_102266946(LEF1);ncbi_102267547(ZNRF3);ncbi_102267720(PSME1);ncbi_102267727(GPRC5B);ncbi_102268047(GREM1);ncbi_102268539(MESP1);ncbi_102268705(ASPM);ncbi_102269661(CDK14)…
GO:0070661	leukocyte proliferation	56	137	0.0113045	0.10801	ncbi_102264508(HES1);ncbi_102265549(CARD11);ncbi_102266365(INPP5D);ncbi_102267975(ERBB2);ncbi_102268047(GREM1);ncbi_102268672(CDKN1A);ncbi_102268678(PAWR);ncbi_102268818(IKZF3);ncbi_102269181(PELI1);ncbi_102269581(LGALS3);ncbi_102270228(ITGAX);ncbi_102270505(CLCF1);ncbi_102270806(LOC102270806);ncbi_102271735(SHH);ncbi_102271919(CD74);ncbi_102271993(FGF10);ncbi_102272413(LOC102272413);ncbi_1022724…
GO:0035265	organ growth	9	14	0.011333	0.108017	ncbi_102264670(FGFR3);ncbi_102266066(DDR2);ncbi_102266604(S1PR1);ncbi_102270908(TTN);ncbi_102272267(LOC102272267);ncbi_102273160(PROX1);ncbi_102275206(ACACB);ncbi_102275862(WT1);ncbi_102275994(STC1)
GO:0000280	nuclear division	105	277	0.0113518	0.108017	MSTRG.7753(TADA2A);MSTRG.9267(CCNG1);ncbi_102264480(SMC2);ncbi_102264536(CCNB1);ncbi_102264670(FGFR3);ncbi_102264705(NEDD1);ncbi_102264708(RUVBL1);ncbi_102264742(SYCP2);ncbi_102264756(SUV39H2);ncbi_102265632(ING2);ncbi_102265805(FAM83D);ncbi_102266392(SPDYA);ncbi_102266500(LOC102266500);ncbi_102266504(LOC102266504);ncbi_102266850(SPIN1);ncbi_102267023(ZNF207);ncbi_102267927(CCNG1);ncbi_102267945(…
GO:0010212	response to ionizing radiation	25	53	0.0113774	0.108039	ncbi_102264606(TRIM13);ncbi_102268614(MSH2);ncbi_102268672(CDKN1A);ncbi_102269452(DCUN1D3);ncbi_102274718(SWI5);ncbi_102277199(RHOB);ncbi_102278463(INO80);ncbi_102279664(ERCC1);ncbi_102280193(SNAI2);ncbi_102280278(GPX1);ncbi_102281436(BRCC3);ncbi_102281850(BLM);ncbi_102283005(LOC102283005);ncbi_102283138(XRRA1);ncbi_102283552(CHEK2);ncbi_102284064(CRYAB);ncbi_102284334(LOC102284334);ncbi_10228490…
GO:0031401	positive regulation of protein modification process	185	513	0.0115636	0.109582	MSTRG.18140(EZH2);ncbi_102264670(FGFR3);ncbi_102264710(MAGI3);ncbi_102264800(IL11);ncbi_102264909(DAB2IP);ncbi_102265040(RELN);ncbi_102265381(DAB2);ncbi_102265476(NPNT);ncbi_102265783(ERBB4);ncbi_102266008(HACD3);ncbi_102266066(DDR2);ncbi_102266104(NOD1);ncbi_102266129(WBP2);ncbi_102266381(ADAM9);ncbi_102266601(MLST8);ncbi_102266745(PSMD11);ncbi_102266863(TAB1);ncbi_102267720(PSME1);ncbi_10226772…
GO:0033043	regulation of organelle organization	189	525	0.011632	0.110005	MSTRG.11787(CARMIL1);MSTRG.12801(--);MSTRG.17627(CARMIL1);MSTRG.17921(PLEKHH2);MSTRG.18373(CARMIL1);MSTRG.19106(PKHD1);MSTRG.1980(TWF1);MSTRG.4296(--);MSTRG.7665(PKHD1);MSTRG.7753(TADA2A);MSTRG.9198(ANXA1);ncbi_102264330(ERCC4);ncbi_102264451(WASF1);ncbi_102264508(HES1);ncbi_102264536(CCNB1);ncbi_102264554(KIAA1324);ncbi_102264654(CDK5RAP2);ncbi_102264670(FGFR3);ncbi_102265485(SCIN);ncbi_10226552…
GO:0009416	response to light stimulus	68	171	0.0117414	0.110814	MSTRG.9247(APP);ncbi_102264330(ERCC4);ncbi_102265772(DHRS3);ncbi_102265818(NLGN3);ncbi_102266500(LOC102266500);ncbi_102266940(CCAR2);ncbi_102267321(APP);ncbi_102267359(HMGN1);ncbi_102268061(CALM2);ncbi_102268385(RDH10);ncbi_102268455(PDE1B);ncbi_102268614(MSH2);ncbi_102268672(CDKN1A);ncbi_102268964(REV1);ncbi_102269105(DCDC2);ncbi_102269452(DCUN1D3);ncbi_102269868(LOC102269868);ncbi_102270546(CCN…
GO:0006461	protein complex assembly	226	636	0.0118254	0.110842	MSTRG.11787(CARMIL1);MSTRG.17627(CARMIL1);MSTRG.18373(CARMIL1);MSTRG.19103(VWF);MSTRG.1980(TWF1);MSTRG.5956(TUBA3C);ncbi_102264451(WASF1);ncbi_102264512(LOC102264512);ncbi_102264548(CCDC151);ncbi_102264825(NLGN1);ncbi_102265047(RXRA);ncbi_102265105(COL1A1);ncbi_102265251(LRRC6);ncbi_102265316(KCTD16);ncbi_102265890(CENPA);ncbi_102266026(LOC102266026);ncbi_102266098(JCHAIN);ncbi_102266287(SEPT11);…
GO:0070271	protein complex biogenesis	226	636	0.0118254	0.110842	MSTRG.11787(CARMIL1);MSTRG.17627(CARMIL1);MSTRG.18373(CARMIL1);MSTRG.19103(VWF);MSTRG.1980(TWF1);MSTRG.5956(TUBA3C);ncbi_102264451(WASF1);ncbi_102264512(LOC102264512);ncbi_102264548(CCDC151);ncbi_102264825(NLGN1);ncbi_102265047(RXRA);ncbi_102265105(COL1A1);ncbi_102265251(LRRC6);ncbi_102265316(KCTD16);ncbi_102265890(CENPA);ncbi_102266026(LOC102266026);ncbi_102266098(JCHAIN);ncbi_102266287(SEPT11);…
GO:0009059	macromolecule biosynthetic process	922	2781	0.0118755	0.110842	MSTRG.1036(PRDM5);MSTRG.10797(ZNF75A);MSTRG.11845(Rcor1);MSTRG.13077(ING4);MSTRG.13551(EEF1A1);MSTRG.15320(--);MSTRG.18140(EZH2);MSTRG.19106(PKHD1);MSTRG.19112(EIF2B5);MSTRG.2009(HDAC9);MSTRG.36(GATA4);MSTRG.6105(EIF4G2);MSTRG.7665(PKHD1);MSTRG.7753(TADA2A);MSTRG.9247(APP);ncbi_102264382(DR1);ncbi_102264394(SOSTDC1);ncbi_102264433(TEAD4);ncbi_102264508(HES1);ncbi_102264566(MEPCE);ncbi_102264570(C…
GO:0010557	positive regulation of macromolecule biosynthetic process	82	211	0.0119005	0.110842	ncbi_102264606(TRIM13);ncbi_102265047(RXRA);ncbi_102265183(HDAC1);ncbi_102265381(DAB2);ncbi_102265476(NPNT);ncbi_102265549(CARD11);ncbi_102265699(PRDX5);ncbi_102266016(AGER);ncbi_102266104(NOD1);ncbi_102266195(TRIM37);ncbi_102266322(SMAD1);ncbi_102266509(MICAL2);ncbi_102266863(TAB1);ncbi_102267384(IRAK3);ncbi_102267393(MTDH);ncbi_102267423(ATF4);ncbi_102267587(TGFBR3);ncbi_102267813(FGFR4);ncbi_1…
GO:0010810	regulation of cell-substrate adhesion	37	85	0.0119118	0.110842	ncbi_102264597(CDH13);ncbi_102265304(RELL2);ncbi_102265476(NPNT);ncbi_102267722(SMOC1);ncbi_102268047(GREM1);ncbi_102268255(EMILIN1);ncbi_102268478(PTEN);ncbi_102268706(NDNF);ncbi_102269052(SEMA3E);ncbi_102270607(VEGFA);ncbi_102270887(WDPCP);ncbi_102273253(RAC1);ncbi_102273612(CCL28);ncbi_102273667(CYR61);ncbi_102273749(EPHA1);ncbi_102274580(SPP1);ncbi_102275719(FBLN2);ncbi_102275768(CASK);ncbi_1…
GO:0002688	regulation of leukocyte chemotaxis	23	48	0.0119118	0.110842	ncbi_102264632(C3AR1);ncbi_102265006(NBL1);ncbi_102268047(GREM1);ncbi_102270607(VEGFA);ncbi_102271919(CD74);ncbi_102272753(SLIT2);ncbi_102273253(RAC1);ncbi_102274202(MMP28);ncbi_102274511(RARRES2);ncbi_102275373(CXCL12);ncbi_102276504(JAM3);ncbi_102277751(S100A14);ncbi_102277999(PADI2);ncbi_102278109(THBS1);ncbi_102278348(LOC102278348);ncbi_102279111(ADAM17);ncbi_102279470(C5AR2);ncbi_102280941(V…
GO:0070252	actin-mediated cell contraction	23	48	0.0119118	0.110842	ncbi_102266197(LOC102266197);ncbi_102266730(ACTC1);ncbi_102267387(NEDD4L);ncbi_102268065(PKP2);ncbi_102270744(TPM1);ncbi_102270875(TNNC1);ncbi_102271625(ACTA1);ncbi_102272267(LOC102272267);ncbi_102274194(ACTA2);ncbi_102274295(SNTA1);ncbi_102275340(TPM2);ncbi_102275623(ACTG2);ncbi_102275782(LOC102275782);ncbi_102278855(TNNT2);ncbi_102280999(RYR2);ncbi_102283076(DES);ncbi_102283564(TPM3);ncbi_10228…
GO:0042592	homeostatic process	305	875	0.012116	0.112516	MSTRG.19106(PKHD1);MSTRG.19122(ITPR3);MSTRG.7665(PKHD1);MSTRG.9198(ANXA1);MSTRG.9247(APP);ncbi_102264330(ERCC4);ncbi_102264444(XK);ncbi_102264476(DCSTAMP);ncbi_102264489(APPL2);ncbi_102264570(CEBPG);ncbi_102264632(C3AR1);ncbi_102264713(LOC102264713);ncbi_102264749(CLDN4);ncbi_102264815(CDH23);ncbi_102264854(CEBPA);ncbi_102264999(PDK4);ncbi_102265014(LOC102265014);ncbi_102265537(PPARG);ncbi_102265…
GO:0043542	endothelial cell migration	41	96	0.0122553	0.113356	MSTRG.17882(--);MSTRG.2009(HDAC9);MSTRG.5827(--);MSTRG.9596(--);ncbi_102264398(SPARC);ncbi_102264592(EFNB2);ncbi_102264909(DAB2IP);ncbi_102268047(GREM1);ncbi_102270607(VEGFA);ncbi_102271616(HSPB1);ncbi_102272066(MMRN2);ncbi_102272495(ANGPT2);ncbi_102272753(SLIT2);ncbi_102272927(NRP1);ncbi_102273160(PROX1);ncbi_102273972(ITGB1);ncbi_102274542(ANGPTL4);ncbi_102275994(STC1);ncbi_102276189(APOH);ncbi…
GO:0045786	negative regulation of cell cycle	41	96	0.0122553	0.113356	MSTRG.11659(SETMAR);MSTRG.14223(SETMAR);MSTRG.7290(SETMAR);MSTRG.8291(SETMAR);MSTRG.991(SETMAR);ncbi_102264536(CCNB1);ncbi_102264654(CDK5RAP2);ncbi_102264909(DAB2IP);ncbi_102265709(FAP);ncbi_102266195(TRIM37);ncbi_102267866(CRLF3);ncbi_102268614(MSH2);ncbi_102268672(CDKN1A);ncbi_102269169(MDM4);ncbi_102269909(CCNK);ncbi_102270546(CCND1);ncbi_102271428(MAGI2);ncbi_102271576(LIF);ncbi_102271993(FGF…
GO:0008610	lipid biosynthetic process	64	160	0.0123029	0.113437	ncbi_102264723(ELOVL7);ncbi_102264771(PMVK);ncbi_102264999(PDK4);ncbi_102266008(HACD3);ncbi_102266035(NANS);ncbi_102266461(STARD3);ncbi_102266630(SPTLC3);ncbi_102267123(LOC102267123);ncbi_102267413(ARF3);ncbi_102267813(FGFR4);ncbi_102268029(CHKA);ncbi_102268224(LDLR);ncbi_102268385(RDH10);ncbi_102268422(GFI1);ncbi_102268478(PTEN);ncbi_102268648(HTR2B);ncbi_102268825(IDI1);ncbi_102269585(INSIG1);n…
GO:0010769	regulation of cell morphogenesis involved in differentiation	70	177	0.0123131	0.113437	MSTRG.11787(CARMIL1);MSTRG.17627(CARMIL1);MSTRG.18140(EZH2);MSTRG.18373(CARMIL1);MSTRG.7993(SIPA1L1);ncbi_102264909(DAB2IP);ncbi_102265105(COL1A1);ncbi_102265315(CRB2);ncbi_102265381(DAB2);ncbi_102265818(NLGN3);ncbi_102266322(SMAD1);ncbi_102266749(PPP3CA);ncbi_102266946(LEF1);ncbi_102267587(TGFBR3);ncbi_102267844(LRRK2);ncbi_102268047(GREM1);ncbi_102268478(PTEN);ncbi_102268486(SHOX2);ncbi_1022693…
GO:0019752	carboxylic acid metabolic process	181	502	0.0124878	0.114818	MSTRG.3255(RENBP);ncbi_102264723(ELOVL7);ncbi_102264928(PTGES3L);ncbi_102264999(PDK4);ncbi_102265177(EARS2);ncbi_102265196(PYCRL);ncbi_102265387(SLC27A6);ncbi_102265407(ENO1);ncbi_102265568(CPT1A);ncbi_102265648(PDK1);ncbi_102265758(SLC1A3);ncbi_102266008(HACD3);ncbi_102266253(PDK2);ncbi_102266366(ACADSB);ncbi_102266389(ME1);ncbi_102266679(GFPT2);ncbi_102266770(LPL);ncbi_102266815(LIPE);ncbi_1022…
GO:0033081	regulation of T cell differentiation in thymus	8	12	0.0126385	0.115744	ncbi_102267975(ERBB2);ncbi_102269407(VNN1);ncbi_102271735(SHH);ncbi_102272593(BMI1);ncbi_102277371(IHH);ncbi_102277828(FOXJ1);ncbi_102284461(CDKN2A);ncbi_102284629(IL7R)
GO:2000398	regulation of thymocyte aggregation	8	12	0.0126385	0.115744	ncbi_102267975(ERBB2);ncbi_102269407(VNN1);ncbi_102271735(SHH);ncbi_102272593(BMI1);ncbi_102277371(IHH);ncbi_102277828(FOXJ1);ncbi_102284461(CDKN2A);ncbi_102284629(IL7R)
GO:0045604	regulation of epidermal cell differentiation	12	21	0.0127065	0.116138	ncbi_102268089(LOC102268089);ncbi_102277930(NOTCH1);ncbi_102278257(LOC102278257);ncbi_102280275(HEY2);ncbi_102282945(HOXA7);ncbi_102283023(TP63);ncbi_102283144(VDR);ncbi_102283714(OVOL2);ncbi_102285648(CD109);ncbi_102285695(LOC102285695);ncbi_102287966(PRKCH);ncbi_102288368(ERRFI1)
GO:0007159	leukocyte cell-cell adhesion	81	209	0.0133304	0.119689	MSTRG.9198(ANXA1);ncbi_102264508(HES1);ncbi_102264647(JAG2);ncbi_102264830(SELPLG);ncbi_102264958(PSMB10);ncbi_102265549(CARD11);ncbi_102266946(LEF1);ncbi_102267975(ERBB2);ncbi_102268077(CCND3);ncbi_102268678(PAWR);ncbi_102269181(PELI1);ncbi_102269357(BCL11B);ncbi_102269407(VNN1);ncbi_102269417(PTGER4);ncbi_102269581(LGALS3);ncbi_102269712(MALT1);ncbi_102269978(LOC102269978);ncbi_102270228(ITGAX)…
GO:0031400	negative regulation of protein modification process	81	209	0.0133304	0.119689	ncbi_102264620(PTPRR);ncbi_102264909(DAB2IP);ncbi_102265962(PPEF2);ncbi_102266824(TRIB1);ncbi_102267031(ADAR);ncbi_102267267(TP73);ncbi_102268047(GREM1);ncbi_102268061(CALM2);ncbi_102268445(KDM3A);ncbi_102268672(CDKN1A);ncbi_102268951(RGS4);ncbi_102269165(LOC102269165);ncbi_102269306(SMAD7);ncbi_102269548(DUSP8);ncbi_102269695(PRKCZ);ncbi_102269756(LOC102269756);ncbi_102269809(PRKAR1B);ncbi_10226…
GO:0000097	sulfur amino acid biosynthetic process	5	6	0.0134222	0.119689	ncbi_102269372(CTH);ncbi_102272056(ADI1);ncbi_102275636(GGT1);ncbi_102281965(APIP);ncbi_102284190(MTAP)
GO:0002692	negative regulation of cellular extravasation	5	6	0.0134222	0.119689	ncbi_102269417(PTGER4);ncbi_102273347(PLCB1);ncbi_102273612(CCL28);ncbi_102275373(CXCL12);ncbi_102275960(CCL25)
GO:0017121	phospholipid scrambling	5	6	0.0134222	0.119689	MSTRG.18316(ANO4);ncbi_102265344(ANO6);ncbi_102274548(ANO4);ncbi_102277459(ANO3);ncbi_102283677(ANO9)
GO:0022617	extracellular matrix disassembly	5	6	0.0134222	0.119689	ncbi_102264961(DPP4);ncbi_102265709(FAP);ncbi_102266066(DDR2);ncbi_102284324(MFI2);ncbi_102287237(CTSS)
GO:0033079	immature T cell proliferation	5	6	0.0134222	0.119689	ncbi_102267975(ERBB2);ncbi_102271735(SHH);ncbi_102272593(BMI1);ncbi_102277371(IHH);ncbi_102284461(CDKN2A)
GO:0033083	regulation of immature T cell proliferation	5	6	0.0134222	0.119689	ncbi_102267975(ERBB2);ncbi_102271735(SHH);ncbi_102272593(BMI1);ncbi_102277371(IHH);ncbi_102284461(CDKN2A)
GO:0034698	response to gonadotropin	5	6	0.0134222	0.119689	MSTRG.36(GATA4);ncbi_102267587(TGFBR3);ncbi_102270636(GJB2);ncbi_102277930(NOTCH1);ncbi_102284081(GATA4)
GO:0043330	response to exogenous dsRNA	5	6	0.0134222	0.119689	ncbi_102273042(LOC102273042);ncbi_102277675(MAVS);ncbi_102280504(TMEM173);ncbi_102284066(RALB);ncbi_102285090(MB21D1)
GO:0051303	establishment of chromosome localization	5	6	0.0134222	0.119689	ncbi_102266504(LOC102266504);ncbi_102272590(CENPF);ncbi_102278461(SPICE1);ncbi_102283107(GEM);ncbi_102286041(CCDC155)
GO:0097035	regulation of membrane lipid distribution	5	6	0.0134222	0.119689	MSTRG.18316(ANO4);ncbi_102265344(ANO6);ncbi_102274548(ANO4);ncbi_102277459(ANO3);ncbi_102283677(ANO9)
GO:1902275	regulation of chromatin organization	39	91	0.0134308	0.119689	MSTRG.7753(TADA2A);ncbi_102265526(PYGO2);ncbi_102266129(WBP2);ncbi_102266500(LOC102266500);ncbi_102268144(CTCF);ncbi_102268445(KDM3A);ncbi_102269320(KMT2B);ncbi_102270607(VEGFA);ncbi_102271377(LOC102271377);ncbi_102271576(LIF);ncbi_102272236(SET);ncbi_102272466(ZNF335);ncbi_102272556(SREBF1);ncbi_102272906(DNMT3B);ncbi_102273704(IWS1);ncbi_102275499(DNMT1);ncbi_102275776(PAXIP1);ncbi_102276202(LO…
GO:0051254	positive regulation of RNA metabolic process	75	192	0.0136702	0.121242	ncbi_102264606(TRIM13);ncbi_102265047(RXRA);ncbi_102265381(DAB2);ncbi_102265476(NPNT);ncbi_102265549(CARD11);ncbi_102266016(AGER);ncbi_102266104(NOD1);ncbi_102266195(TRIM37);ncbi_102266322(SMAD1);ncbi_102266509(MICAL2);ncbi_102266863(TAB1);ncbi_102267384(IRAK3);ncbi_102267393(MTDH);ncbi_102267423(ATF4);ncbi_102267587(TGFBR3);ncbi_102268043(PRKCI);ncbi_102268047(GREM1);ncbi_102268364(MTPN);ncbi_10…
GO:0030540	female genitalia development	7	10	0.0137359	0.121242	ncbi_102265238(LHX1);ncbi_102270451(RBP4);ncbi_102271993(FGF10);ncbi_102275525(ESR2);ncbi_102275593(MERTK);ncbi_102280428(TYRO3);ncbi_102283023(TP63)
GO:0061323	cell proliferation involved in heart morphogenesis	7	10	0.0137359	0.121242	ncbi_102264508(HES1);ncbi_102271045(HAND2);ncbi_102276011(TBX1);ncbi_102277581(ISL1);ncbi_102277930(NOTCH1);ncbi_102284234(PITX2);ncbi_102286068(SIX1)
GO:0072074	kidney mesenchyme development	7	10	0.0137359	0.121242	ncbi_102265493(SIX4);ncbi_102271192(TCF21);ncbi_102271735(SHH);ncbi_102274376(OSR1);ncbi_102275862(WT1);ncbi_102283997(PAX2);ncbi_102286068(SIX1)
GO:2000826	regulation of heart morphogenesis	7	10	0.0137359	0.121242	ncbi_102264508(HES1);ncbi_102268539(MESP1);ncbi_102271045(HAND2);ncbi_102276011(TBX1);ncbi_102277581(ISL1);ncbi_102277930(NOTCH1);ncbi_102286068(SIX1)
GO:0043066	negative regulation of apoptotic process	83	215	0.0137706	0.121318	ncbi_102264712(POU4F1);ncbi_102264999(PDK4);ncbi_102265183(HDAC1);ncbi_102265493(SIX4);ncbi_102265512(OXR1);ncbi_102265632(ING2);ncbi_102265699(PRDX5);ncbi_102265831(PRKCG);ncbi_102266228(DLX1);ncbi_102266322(SMAD1);ncbi_102266689(LOC102266689);ncbi_102266946(LEF1);ncbi_102267267(TP73);ncbi_102267837(HGF);ncbi_102268043(PRKCI);ncbi_102268614(MSH2);ncbi_102268706(NDNF);ncbi_102269089(NTRK2);ncbi_1…
GO:0000278	mitotic cell cycle	157	432	0.0140771	0.122299	MSTRG.11659(SETMAR);MSTRG.14223(SETMAR);MSTRG.18140(EZH2);MSTRG.7290(SETMAR);MSTRG.8291(SETMAR);MSTRG.9198(ANXA1);MSTRG.9247(APP);MSTRG.991(SETMAR);ncbi_102264480(SMC2);ncbi_102264508(HES1);ncbi_102264536(CCNB1);ncbi_102264566(MEPCE);ncbi_102264670(FGFR3);ncbi_102264842(PPM1D);ncbi_102265521(LOC102265521);ncbi_102265890(CENPA);ncbi_102266392(SPDYA);ncbi_102266414(PLK2);ncbi_102266500(LOC102266500…
GO:0007409	axonogenesis	40	94	0.01418	0.122299	MSTRG.9247(APP);ncbi_102264670(FGFR3);ncbi_102264826(TSKU);ncbi_102265020(LOC102265020);ncbi_102265238(LHX1);ncbi_102267291(DCLK1);ncbi_102267321(APP);ncbi_102267975(ERBB2);ncbi_102268478(PTEN);ncbi_102269340(ARHGEF28);ncbi_102269357(BCL11B);ncbi_102269924(SEMA3A);ncbi_102270422(NRP2);ncbi_102270607(VEGFA);ncbi_102272753(SLIT2);ncbi_102272927(NRP1);ncbi_102273392(SEMA3F);ncbi_102274127(SEMA4F);nc…
GO:0010634	positive regulation of epithelial cell migration	14	26	0.0141988	0.122299	MSTRG.2009(HDAC9);ncbi_102266381(ADAM9);ncbi_102270607(VEGFA);ncbi_102271616(HSPB1);ncbi_102271993(FGF10);ncbi_102273141(MMP9);ncbi_102274542(ANGPTL4);ncbi_102277833(HDAC9);ncbi_102278009(SRPX2);ncbi_102278109(THBS1);ncbi_102278724(PRKCA);ncbi_102281947(ANGPT4);ncbi_102284897(FGF2);ncbi_102285634(MET)
GO:0043550	regulation of lipid kinase activity	14	26	0.0141988	0.122299	ncbi_102264670(FGFR3);ncbi_102264909(DAB2IP);ncbi_102265783(ERBB4);ncbi_102268229(DAPP1);ncbi_102269660(FLT1);ncbi_102270608(PDGFRB);ncbi_102273253(RAC1);ncbi_102274769(RARA);ncbi_102275229(LOC102275229);ncbi_102281896(VAV3);ncbi_102282596(PIK3R5);ncbi_102282598(PDGFRA);ncbi_102283049(TEK);ncbi_102284897(FGF2)
GO:0061005	cell differentiation involved in kidney development	14	26	0.0141988	0.122299	ncbi_102265238(LHX1);ncbi_102271192(TCF21);ncbi_102271576(LIF);ncbi_102274376(OSR1);ncbi_102277828(FOXJ1);ncbi_102279144(LGR4);ncbi_102279820(CD34);ncbi_102280981(POU3F3);ncbi_102283419(SIX2);ncbi_102283997(PAX2);ncbi_102284473(PAX8);ncbi_102286323(MEF2C);ncbi_102286968(FAT4);ncbi_102288062(MTSS1)
GO:0051091	positive regulation of sequence-specific DNA binding transcription factor activity	44	105	0.0142226	0.122299	ncbi_102264606(TRIM13);ncbi_102265549(CARD11);ncbi_102266016(AGER);ncbi_102266104(NOD1);ncbi_102266195(TRIM37);ncbi_102266863(TAB1);ncbi_102267384(IRAK3);ncbi_102267393(MTDH);ncbi_102267587(TGFBR3);ncbi_102268043(PRKCI);ncbi_102268047(GREM1);ncbi_102268364(MTPN);ncbi_102268437(TLR3);ncbi_102268835(TLR2);ncbi_102269164(RHEBL1);ncbi_102269372(CTH);ncbi_102269712(MALT1);ncbi_102269756(LOC102269756);…
GO:0032943	mononuclear cell proliferation	53	130	0.0142284	0.122299	ncbi_102264508(HES1);ncbi_102265549(CARD11);ncbi_102266365(INPP5D);ncbi_102267975(ERBB2);ncbi_102268672(CDKN1A);ncbi_102268678(PAWR);ncbi_102268818(IKZF3);ncbi_102269181(PELI1);ncbi_102269581(LGALS3);ncbi_102270228(ITGAX);ncbi_102270505(CLCF1);ncbi_102270806(LOC102270806);ncbi_102271735(SHH);ncbi_102271919(CD74);ncbi_102271993(FGF10);ncbi_102272413(LOC102272413);ncbi_102272466(ZNF335);ncbi_102272…
GO:0003263	cardioblast proliferation	6	8	0.0142515	0.122299	ncbi_102264508(HES1);ncbi_102271045(HAND2);ncbi_102276011(TBX1);ncbi_102277581(ISL1);ncbi_102277930(NOTCH1);ncbi_102286068(SIX1)
GO:0003264	regulation of cardioblast proliferation	6	8	0.0142515	0.122299	ncbi_102264508(HES1);ncbi_102271045(HAND2);ncbi_102276011(TBX1);ncbi_102277581(ISL1);ncbi_102277930(NOTCH1);ncbi_102286068(SIX1)
GO:0008584	male gonad development	6	8	0.0142515	0.122299	ncbi_102265231(ZFPM2);ncbi_102269924(SEMA3A);ncbi_102271980(CITED2);ncbi_102275862(WT1);ncbi_102278615(ASMT);ncbi_102286940(NR5A1)
GO:0046546	development of primary male sexual characteristics	6	8	0.0142515	0.122299	ncbi_102265231(ZFPM2);ncbi_102269924(SEMA3A);ncbi_102271980(CITED2);ncbi_102275862(WT1);ncbi_102278615(ASMT);ncbi_102286940(NR5A1)
GO:0046661	male sex differentiation	6	8	0.0142515	0.122299	ncbi_102265231(ZFPM2);ncbi_102269924(SEMA3A);ncbi_102271980(CITED2);ncbi_102275862(WT1);ncbi_102278615(ASMT);ncbi_102286940(NR5A1)
GO:0060231	mesenchymal to epithelial transition	6	8	0.0142515	0.122299	ncbi_102268047(GREM1);ncbi_102271576(LIF);ncbi_102273437(SALL1);ncbi_102283419(SIX2);ncbi_102283997(PAX2);ncbi_102284473(PAX8)
GO:0071941	nitrogen cycle metabolic process	6	8	0.0142515	0.122299	ncbi_102264854(CEBPA);ncbi_102272637(ISCU);ncbi_102277083(ASL);ncbi_102283586(HTT);ncbi_102285691(LOC102285691);ncbi_102286322(ARG2)
GO:0003012	muscle system process	87	227	0.0146065	0.124233	MSTRG.36(GATA4);ncbi_102264614(LOC102264614);ncbi_102265044(MYL9);ncbi_102265476(NPNT);ncbi_102265672(SGCA);ncbi_102266197(LOC102266197);ncbi_102266465(P2RY1);ncbi_102266730(ACTC1);ncbi_102266749(PPP3CA);ncbi_102266843(GTF2IRD2B);ncbi_102266861(SLMAP);ncbi_102266905(MYL1);ncbi_102267387(NEDD4L);ncbi_102268061(CALM2);ncbi_102268062(TBXA2R);ncbi_102268065(PKP2);ncbi_102268290(ADORA2B);ncbi_10226836…
GO:0003279	cardiac septum development	20	41	0.0146373	0.124233	MSTRG.36(GATA4);ncbi_102264389(WHSC1);ncbi_102264508(HES1);ncbi_102265231(ZFPM2);ncbi_102269306(SMAD7);ncbi_102271980(CITED2);ncbi_102273160(PROX1);ncbi_102273667(CYR61);ncbi_102274762(TBX3);ncbi_102274769(RARA);ncbi_102275064(VANGL2);ncbi_102275436(NKX2-5);ncbi_102277581(ISL1);ncbi_102277840(LRP6);ncbi_102277930(NOTCH1);ncbi_102278690(RBM15);ncbi_102280275(HEY2);ncbi_102284081(GATA4);ncbi_102284…
GO:0050808	synapse organization	20	41	0.0146373	0.124233	MSTRG.9247(APP);ncbi_102264438(LRRTM4);ncbi_102264825(NLGN1);ncbi_102265818(NLGN3);ncbi_102267321(APP);ncbi_102267844(LRRK2);ncbi_102267975(ERBB2);ncbi_102268478(PTEN);ncbi_102269089(NTRK2);ncbi_102271607(COL4A5);ncbi_102274036(NEDD4);ncbi_102274295(SNTA1);ncbi_102274317(ALS2);ncbi_102276349(DISC1);ncbi_102276724(CTNNA2);ncbi_102280500(LRP4);ncbi_102282767(COL4A1);ncbi_102283502(TNC);ncbi_1022854…
GO:0045893	positive regulation of transcription, DNA-templated	65	164	0.0146377	0.124233	ncbi_102264606(TRIM13);ncbi_102265047(RXRA);ncbi_102265381(DAB2);ncbi_102265476(NPNT);ncbi_102265549(CARD11);ncbi_102266016(AGER);ncbi_102266104(NOD1);ncbi_102266195(TRIM37);ncbi_102266322(SMAD1);ncbi_102266509(MICAL2);ncbi_102266863(TAB1);ncbi_102267384(IRAK3);ncbi_102267393(MTDH);ncbi_102267423(ATF4);ncbi_102267587(TGFBR3);ncbi_102268043(PRKCI);ncbi_102268047(GREM1);ncbi_102268364(MTPN);ncbi_10…
GO:1902680	positive regulation of RNA biosynthetic process	65	164	0.0146377	0.124233	ncbi_102264606(TRIM13);ncbi_102265047(RXRA);ncbi_102265381(DAB2);ncbi_102265476(NPNT);ncbi_102265549(CARD11);ncbi_102266016(AGER);ncbi_102266104(NOD1);ncbi_102266195(TRIM37);ncbi_102266322(SMAD1);ncbi_102266509(MICAL2);ncbi_102266863(TAB1);ncbi_102267384(IRAK3);ncbi_102267393(MTDH);ncbi_102267423(ATF4);ncbi_102267587(TGFBR3);ncbi_102268043(PRKCI);ncbi_102268047(GREM1);ncbi_102268364(MTPN);ncbi_10…
GO:1903508	positive regulation of nucleic acid-templated transcription	65	164	0.0146377	0.124233	ncbi_102264606(TRIM13);ncbi_102265047(RXRA);ncbi_102265381(DAB2);ncbi_102265476(NPNT);ncbi_102265549(CARD11);ncbi_102266016(AGER);ncbi_102266104(NOD1);ncbi_102266195(TRIM37);ncbi_102266322(SMAD1);ncbi_102266509(MICAL2);ncbi_102266863(TAB1);ncbi_102267384(IRAK3);ncbi_102267393(MTDH);ncbi_102267423(ATF4);ncbi_102267587(TGFBR3);ncbi_102268043(PRKCI);ncbi_102268047(GREM1);ncbi_102268364(MTPN);ncbi_10…
GO:0061564	axon development	41	97	0.0149207	0.126114	MSTRG.9247(APP);ncbi_102264670(FGFR3);ncbi_102264826(TSKU);ncbi_102265020(LOC102265020);ncbi_102265238(LHX1);ncbi_102267291(DCLK1);ncbi_102267321(APP);ncbi_102267975(ERBB2);ncbi_102268478(PTEN);ncbi_102269340(ARHGEF28);ncbi_102269357(BCL11B);ncbi_102269924(SEMA3A);ncbi_102270422(NRP2);ncbi_102270607(VEGFA);ncbi_102272753(SLIT2);ncbi_102272927(NRP1);ncbi_102273392(SEMA3F);ncbi_102274127(SEMA4F);nc…
GO:0021545	cranial nerve development	18	36	0.0149258	0.126114	ncbi_102264508(HES1);ncbi_102264712(POU4F1);ncbi_102265493(SIX4);ncbi_102269924(SEMA3A);ncbi_102270422(NRP2);ncbi_102272927(NRP1);ncbi_102273392(SEMA3F);ncbi_102273437(SALL1);ncbi_102275578(HOXB2);ncbi_102276011(TBX1);ncbi_102277581(ISL1);ncbi_102279604(GLI3);ncbi_102282901(NAV2);ncbi_102283168(CHD7);ncbi_102283277(HOXB3);ncbi_102283997(PAX2);ncbi_102286068(SIX1);ncbi_102286886(HOXA3)
GO:0035567	non-canonical Wnt signaling pathway	11	19	0.0149409	0.126114	ncbi_102264968(CTHRC1);ncbi_102265381(DAB2);ncbi_102267547(ZNRF3);ncbi_102271468(ROR2);ncbi_102273253(RAC1);ncbi_102275064(VANGL2);ncbi_102275255(FZD7);ncbi_102277840(LRP6);ncbi_102278780(LOC102278780);ncbi_102279656(MLLT3);ncbi_102279668(DACT1)
GO:0034645	cellular macromolecule biosynthetic process	890	2688	0.0154366	0.129837	MSTRG.1036(PRDM5);MSTRG.10797(ZNF75A);MSTRG.11845(Rcor1);MSTRG.13077(ING4);MSTRG.13551(EEF1A1);MSTRG.18140(EZH2);MSTRG.19106(PKHD1);MSTRG.19112(EIF2B5);MSTRG.2009(HDAC9);MSTRG.36(GATA4);MSTRG.6105(EIF4G2);MSTRG.7665(PKHD1);MSTRG.7753(TADA2A);MSTRG.9247(APP);ncbi_102264382(DR1);ncbi_102264394(SOSTDC1);ncbi_102264433(TEAD4);ncbi_102264508(HES1);ncbi_102264566(MEPCE);ncbi_102264570(CEBPG);ncbi_10226…
GO:0031328	positive regulation of cellular biosynthetic process	102	271	0.0154382	0.129837	MSTRG.10397(--);MSTRG.1063(--);MSTRG.12995(--);MSTRG.17660(--);MSTRG.4296(--);MSTRG.5401(--);MSTRG.8843(--);ncbi_102264606(TRIM13);ncbi_102265047(RXRA);ncbi_102265381(DAB2);ncbi_102265476(NPNT);ncbi_102265549(CARD11);ncbi_102266016(AGER);ncbi_102266104(NOD1);ncbi_102266195(TRIM37);ncbi_102266322(SMAD1);ncbi_102266353(AKAP12);ncbi_102266509(MICAL2);ncbi_102266863(TAB1);ncbi_102267384(IRAK3);ncbi_1…
GO:0042327	positive regulation of phosphorylation	162	448	0.0155401	0.130458	MSTRG.18140(EZH2);ncbi_102264670(FGFR3);ncbi_102264710(MAGI3);ncbi_102264800(IL11);ncbi_102264909(DAB2IP);ncbi_102265040(RELN);ncbi_102265142(KSR1);ncbi_102265381(DAB2);ncbi_102265476(NPNT);ncbi_102265783(ERBB4);ncbi_102266008(HACD3);ncbi_102266066(DDR2);ncbi_102266104(NOD1);ncbi_102266381(ADAM9);ncbi_102266459(BANK1);ncbi_102266601(MLST8);ncbi_102266863(TAB1);ncbi_102267727(GPRC5B);ncbi_10226777…
GO:0009967	positive regulation of signal transduction	138	377	0.0158319	0.132668	ncbi_102264670(FGFR3);ncbi_102264710(MAGI3);ncbi_102264825(NLGN1);ncbi_102264909(DAB2IP);ncbi_102265105(COL1A1);ncbi_102265381(DAB2);ncbi_102265476(NPNT);ncbi_102265783(ERBB4);ncbi_102266008(HACD3);ncbi_102266104(NOD1);ncbi_102266745(PSMD11);ncbi_102266850(SPIN1);ncbi_102267267(TP73);ncbi_102267720(PSME1);ncbi_102267727(GPRC5B);ncbi_102267743(CRADD);ncbi_102267813(FGFR4);ncbi_102267844(LRRK2);ncb…
GO:0016049	cell growth	94	248	0.0159284	0.133235	MSTRG.9247(APP);ncbi_102264476(DCSTAMP);ncbi_102264697(RERG);ncbi_102265020(LOC102265020);ncbi_102265407(ENO1);ncbi_102265923(CDKN2AIP);ncbi_102266062(RND2);ncbi_102266698(KAZALD1);ncbi_102266946(LEF1);ncbi_102267291(DCLK1);ncbi_102267321(APP);ncbi_102267866(CRLF3);ncbi_102267975(ERBB2);ncbi_102268047(GREM1);ncbi_102268089(LOC102268089);ncbi_102268179(LPAR3);ncbi_102268364(MTPN);ncbi_102268574(IG…
GO:0000003	reproduction	260	743	0.0161358	0.134727	MSTRG.17883(--);MSTRG.19103(VWF);MSTRG.19112(EIF2B5);MSTRG.36(GATA4);MSTRG.9247(APP);ncbi_102264489(APPL2);ncbi_102264539(SPATA16);ncbi_102264708(RUVBL1);ncbi_102264742(SYCP2);ncbi_102264754(PTGDR);ncbi_102264756(SUV39H2);ncbi_102264786(KRT8);ncbi_102264854(CEBPA);ncbi_102265047(RXRA);ncbi_102265117(RSPO3);ncbi_102265173(SPINT1);ncbi_102265231(ZFPM2);ncbi_102265238(LHX1);ncbi_102265251(LRRC6);ncb…
GO:1903047	mitotic cell cycle process	124	336	0.0163163	0.135989	MSTRG.11659(SETMAR);MSTRG.14223(SETMAR);MSTRG.18140(EZH2);MSTRG.7290(SETMAR);MSTRG.8291(SETMAR);MSTRG.9198(ANXA1);MSTRG.9247(APP);MSTRG.991(SETMAR);ncbi_102264536(CCNB1);ncbi_102264566(MEPCE);ncbi_102264670(FGFR3);ncbi_102264842(PPM1D);ncbi_102265890(CENPA);ncbi_102266392(SPDYA);ncbi_102266414(PLK2);ncbi_102266500(LOC102266500);ncbi_102266676(CKS1B);ncbi_102266745(PSMD11);ncbi_102266749(PPP3CA);n…
GO:0035051	cardiocyte differentiation	26	57	0.0165237	0.13747	MSTRG.36(GATA4);ncbi_102265047(RXRA);ncbi_102268047(GREM1);ncbi_102268539(MESP1);ncbi_102270607(VEGFA);ncbi_102272283(NOX4);ncbi_102273160(PROX1);ncbi_102273972(ITGB1);ncbi_102274518(FHL2);ncbi_102274762(TBX3);ncbi_102274769(RARA);ncbi_102275064(VANGL2);ncbi_102275436(NKX2-5);ncbi_102277581(ISL1);ncbi_102277930(NOTCH1);ncbi_102280275(HEY2);ncbi_102280825(MYH10);ncbi_102282197(POPDC3);ncbi_1022840…
GO:0019827	stem cell population maintenance	29	65	0.0166749	0.138231	ncbi_102264508(HES1);ncbi_102264670(FGFR3);ncbi_102264880(CREBBP);ncbi_102266471(KLF10);ncbi_102268705(ASPM);ncbi_102269262(VPS72);ncbi_102271167(HOOK3);ncbi_102271993(FGF10);ncbi_102273160(PROX1);ncbi_102274967(PRRX1);ncbi_102275064(VANGL2);ncbi_102275855(PBX1);ncbi_102277919(NOG);ncbi_102277930(NOTCH1);ncbi_102281122(SRRT);ncbi_102282282(STAT3);ncbi_102282365(NR2E1);ncbi_102282884(PRDM16);ncbi_…
GO:0098727	maintenance of cell number	29	65	0.0166749	0.138231	ncbi_102264508(HES1);ncbi_102264670(FGFR3);ncbi_102264880(CREBBP);ncbi_102266471(KLF10);ncbi_102268705(ASPM);ncbi_102269262(VPS72);ncbi_102271167(HOOK3);ncbi_102271993(FGF10);ncbi_102273160(PROX1);ncbi_102274967(PRRX1);ncbi_102275064(VANGL2);ncbi_102275855(PBX1);ncbi_102277919(NOG);ncbi_102277930(NOTCH1);ncbi_102281122(SRRT);ncbi_102282282(STAT3);ncbi_102282365(NR2E1);ncbi_102282884(PRDM16);ncbi_…
GO:0072009	nephron epithelium development	21	44	0.0167366	0.138495	ncbi_102264508(HES1);ncbi_102265238(LHX1);ncbi_102266448(IRX1);ncbi_102271576(LIF);ncbi_102274376(OSR1);ncbi_102274773(CNTD1);ncbi_102275627(LOC102275627);ncbi_102275765(AQP11);ncbi_102276692(CALB1);ncbi_102277828(FOXJ1);ncbi_102277930(NOTCH1);ncbi_102279144(LGR4);ncbi_102280981(POU3F3);ncbi_102283833(DLL1);ncbi_102283997(PAX2);ncbi_102284473(PAX8);ncbi_102284630(TFAP2B);ncbi_102286052(HNF1B);ncb…
GO:0048844	artery morphogenesis	13	24	0.0168808	0.13944	ncbi_102264508(HES1);ncbi_102270607(VEGFA);ncbi_102271045(HAND2);ncbi_102271980(CITED2);ncbi_102272927(NRP1);ncbi_102276011(TBX1);ncbi_102277712(DLL4);ncbi_102277930(NOTCH1);ncbi_102280275(HEY2);ncbi_102284630(TFAP2B);ncbi_102284632(STRA6);ncbi_102286068(SIX1);ncbi_102287080(JAG1)
GO:0046651	lymphocyte proliferation	49	120	0.0173317	0.1427	ncbi_102264508(HES1);ncbi_102265549(CARD11);ncbi_102266365(INPP5D);ncbi_102267975(ERBB2);ncbi_102268672(CDKN1A);ncbi_102268678(PAWR);ncbi_102268818(IKZF3);ncbi_102269181(PELI1);ncbi_102269581(LGALS3);ncbi_102270228(ITGAX);ncbi_102270505(CLCF1);ncbi_102270806(LOC102270806);ncbi_102271735(SHH);ncbi_102271919(CD74);ncbi_102272413(LOC102272413);ncbi_102272593(BMI1);ncbi_102273101(TCF3);ncbi_102273190…
GO:0030042	actin filament depolymerization	19	39	0.0173987	0.1427	MSTRG.11787(CARMIL1);MSTRG.17627(CARMIL1);MSTRG.17921(PLEKHH2);MSTRG.18373(CARMIL1);MSTRG.1980(TWF1);ncbi_102265485(SCIN);ncbi_102266026(LOC102266026);ncbi_102268364(MTPN);ncbi_102269781(SPTBN1);ncbi_102270744(TPM1);ncbi_102271584(EPS8);ncbi_102271978(CFL2);ncbi_102275108(LOC102275108);ncbi_102278595(CAPG);ncbi_102282864(DSTN);ncbi_102282915(DMTN);ncbi_102286044(SHROOM2);ncbi_102287218(LRRC16A);n…
GO:0030834	regulation of actin filament depolymerization	19	39	0.0173987	0.1427	MSTRG.11787(CARMIL1);MSTRG.17627(CARMIL1);MSTRG.17921(PLEKHH2);MSTRG.18373(CARMIL1);MSTRG.1980(TWF1);ncbi_102265485(SCIN);ncbi_102266026(LOC102266026);ncbi_102268364(MTPN);ncbi_102269781(SPTBN1);ncbi_102270744(TPM1);ncbi_102271584(EPS8);ncbi_102271978(CFL2);ncbi_102275108(LOC102275108);ncbi_102278595(CAPG);ncbi_102282864(DSTN);ncbi_102282915(DMTN);ncbi_102286044(SHROOM2);ncbi_102287218(LRRC16A);n…
GO:1901879	regulation of protein depolymerization	19	39	0.0173987	0.1427	MSTRG.11787(CARMIL1);MSTRG.17627(CARMIL1);MSTRG.17921(PLEKHH2);MSTRG.18373(CARMIL1);MSTRG.1980(TWF1);ncbi_102265485(SCIN);ncbi_102266026(LOC102266026);ncbi_102268364(MTPN);ncbi_102269781(SPTBN1);ncbi_102270744(TPM1);ncbi_102271584(EPS8);ncbi_102271978(CFL2);ncbi_102275108(LOC102275108);ncbi_102278595(CAPG);ncbi_102282864(DSTN);ncbi_102282915(DMTN);ncbi_102286044(SHROOM2);ncbi_102287218(LRRC16A);n…
GO:0030166	proteoglycan biosynthetic process	10	17	0.0175363	0.142842	ncbi_102265005(B3GALT6);ncbi_102267135(EXTL1);ncbi_102269297(B3GAT3);ncbi_102274550(GLCE);ncbi_102275064(VANGL2);ncbi_102279883(DSE);ncbi_102281178(XYLT1);ncbi_102284070(HS6ST1);ncbi_102285203(CSGALNACT2);ncbi_106700904(LOC106700904)
GO:0035315	hair cell differentiation	10	17	0.0175363	0.142842	ncbi_102264508(HES1);ncbi_102264815(CDH23);ncbi_102268422(GFI1);ncbi_102270766(CUX1);ncbi_102271062(USH1C);ncbi_102274581(MYO6);ncbi_102275761(MCOLN3);ncbi_102276896(MYO7A);ncbi_102283108(LOC102283108);ncbi_102287080(JAG1)
GO:0072595	maintenance of protein localization in organelle	10	17	0.0175363	0.142842	ncbi_102267053(KDELR2);ncbi_102271901(TAF3);ncbi_102274878(BCL3);ncbi_102277566(MORC3);ncbi_102278489(TOPORS);ncbi_102283005(LOC102283005);ncbi_102283694(ARL2BP);ncbi_102285199(BBS4);ncbi_102286043(PML);ncbi_102286940(NR5A1)
GO:0009798	axis specification	24	52	0.0176922	0.142842	ncbi_102265238(LHX1);ncbi_102271735(SHH);ncbi_102271980(CITED2);ncbi_102271993(FGF10);ncbi_102273316(RNF2);ncbi_102274155(PAX6);ncbi_102274504(HSPB11);ncbi_102274762(TBX3);ncbi_102276542(VAX2);ncbi_102277840(LRP6);ncbi_102277930(NOTCH1);ncbi_102280275(HEY2);ncbi_102280859(PGAP1);ncbi_102281380(DNAH5);ncbi_102282690(ARMC4);ncbi_102283419(SIX2);ncbi_102283833(DLL1);ncbi_102283867(PTCH1);ncbi_102284…
GO:0032868	response to insulin	24	52	0.0176922	0.142842	MSTRG.2009(HDAC9);ncbi_102264614(LOC102264614);ncbi_102265537(PPARG);ncbi_102268043(PRKCI);ncbi_102269063(LOC102269063);ncbi_102269414(GHRHR);ncbi_102270111(C2CD5);ncbi_102270126(BAIAP2L1);ncbi_102274155(PAX6);ncbi_102274689(IGF2);ncbi_102275710(WDTC1);ncbi_102276406(CPEB1);ncbi_102277344(CDK2);ncbi_102277833(HDAC9);ncbi_102279605(INPP5K);ncbi_102280045(LOC102280045);ncbi_102280235(DENND4C);ncbi_…
GO:0006766	vitamin metabolic process	15	29	0.0176934	0.142842	ncbi_102267899(LOC102267899);ncbi_102268422(GFI1);ncbi_102272565(AOX1);ncbi_102273416(ACPP);ncbi_102273874(MMAB);ncbi_102274394(TPK1);ncbi_102275395(CD320);ncbi_102276117(LOC102276117);ncbi_102278257(LOC102278257);ncbi_102278454(SLC2A1);ncbi_102280721(LOC102280721);ncbi_102281821(RGN);ncbi_102282849(UBIAD1);ncbi_102285714(RFK);ncbi_102287698(PSAT1)
GO:0008652	cellular amino acid biosynthetic process	15	29	0.0176934	0.142842	ncbi_102265196(PYCRL);ncbi_102265758(SLC1A3);ncbi_102267734(DPYD);ncbi_102267993(OAT);ncbi_102269372(CTH);ncbi_102272056(ADI1);ncbi_102274410(PADI4);ncbi_102275636(GGT1);ncbi_102277083(ASL);ncbi_102277999(PADI2);ncbi_102281806(BCAT2);ncbi_102281965(APIP);ncbi_102282233(SEPHS2);ncbi_102284190(MTAP);ncbi_102286537(FPGS)
GO:0009166	nucleotide catabolic process	15	29	0.0176934	0.142842	MSTRG.5247(Nt5m);ncbi_102264435(LOC102264435);ncbi_102268455(PDE1B);ncbi_102273429(NT5E);ncbi_102274425(NT5C);ncbi_102274757(ITPA);ncbi_102278937(IER3);ncbi_102281205(NUDT15);ncbi_102282215(RAPGEF3);ncbi_102282282(STAT3);ncbi_102282288(PDE11A);ncbi_102283912(NUDT1);ncbi_102284141(NUDT18);ncbi_102285317(INSR);ncbi_102285847(FBP1)
GO:0032507	maintenance of protein location in cell	15	29	0.0176934	0.142842	ncbi_102267053(KDELR2);ncbi_102271901(TAF3);ncbi_102273135(PLCL2);ncbi_102274878(BCL3);ncbi_102277566(MORC3);ncbi_102278489(TOPORS);ncbi_102282074(FAF1);ncbi_102282736(SORL1);ncbi_102283005(LOC102283005);ncbi_102283694(ARL2BP);ncbi_102284139(ANK3);ncbi_102285199(BBS4);ncbi_102286043(PML);ncbi_102286522(GOLPH3);ncbi_102286940(NR5A1)
GO:0006898	receptor-mediated endocytosis	30	68	0.0179741	0.144856	MSTRG.8243(AP2M1);ncbi_102264664(FNBP1L);ncbi_102265381(DAB2);ncbi_102267387(NEDD4L);ncbi_102268047(GREM1);ncbi_102268311(GHR);ncbi_102268648(HTR2B);ncbi_102268808(GRIA1);ncbi_102268907(DNAJC6);ncbi_102270607(VEGFA);ncbi_102273571(SCYL2);ncbi_102274036(NEDD4);ncbi_102275240(EZR);ncbi_102276294(ACKR3);ncbi_102276380(RAMP2);ncbi_102277020(ADM);ncbi_102277840(LRP6);ncbi_102278262(SNAP91);ncbi_102278…
GO:0050795	regulation of behavior	37	87	0.0180217	0.144987	MSTRG.17882(--);MSTRG.5827(--);MSTRG.9596(--);ncbi_102264597(CDH13);ncbi_102264632(C3AR1);ncbi_102264825(NLGN1);ncbi_102265006(NBL1);ncbi_102266016(AGER);ncbi_102268047(GREM1);ncbi_102270153(CNR1);ncbi_102270607(VEGFA);ncbi_102271919(CD74);ncbi_102271993(FGF10);ncbi_102272495(ANGPT2);ncbi_102272753(SLIT2);ncbi_102272927(NRP1);ncbi_102273031(PER3);ncbi_102273253(RAC1);ncbi_102274202(MMP28);ncbi_10…
GO:0050865	regulation of cell activation	85	223	0.0181291	0.145599	ncbi_102264389(WHSC1);ncbi_102264508(HES1);ncbi_102264961(DPP4);ncbi_102265549(CARD11);ncbi_102266365(INPP5D);ncbi_102266601(MLST8);ncbi_102267975(ERBB2);ncbi_102268672(CDKN1A);ncbi_102268678(PAWR);ncbi_102268818(IKZF3);ncbi_102269181(PELI1);ncbi_102269407(VNN1);ncbi_102269581(LGALS3);ncbi_102269978(LOC102269978);ncbi_102270153(CNR1);ncbi_102270505(CLCF1);ncbi_102270600(SOX13);ncbi_102270806(LOC1…
GO:0022414	reproductive process	258	739	0.0184615	0.148011	MSTRG.17883(--);MSTRG.19103(VWF);MSTRG.19112(EIF2B5);MSTRG.36(GATA4);MSTRG.9247(APP);ncbi_102264489(APPL2);ncbi_102264539(SPATA16);ncbi_102264708(RUVBL1);ncbi_102264742(SYCP2);ncbi_102264754(PTGDR);ncbi_102264756(SUV39H2);ncbi_102264786(KRT8);ncbi_102264854(CEBPA);ncbi_102265047(RXRA);ncbi_102265117(RSPO3);ncbi_102265173(SPINT1);ncbi_102265231(ZFPM2);ncbi_102265238(LHX1);ncbi_102265251(LRRC6);ncb…
GO:0033157	regulation of intracellular protein transport	51	126	0.0185043	0.148098	ncbi_102264909(DAB2IP);ncbi_102264956(TACC3);ncbi_102265381(DAB2);ncbi_102266749(PPP3CA);ncbi_102268047(GREM1);ncbi_102268437(TLR3);ncbi_102268672(CDKN1A);ncbi_102268835(TLR2);ncbi_102269868(LOC102269868);ncbi_102271383(SUFU);ncbi_102271735(SHH);ncbi_102271871(XPO1);ncbi_102272271(PPP3R1);ncbi_102272879(PTPN14);ncbi_102272957(THRA);ncbi_102274572(EDA);ncbi_102274622(PBLD);ncbi_102274878(BCL3);ncb…
GO:0044093	positive regulation of molecular function	207	585	0.018571	0.148376	MSTRG.11659(SETMAR);MSTRG.12801(--);MSTRG.14223(SETMAR);MSTRG.18140(EZH2);MSTRG.7290(SETMAR);MSTRG.7993(SIPA1L1);MSTRG.8291(SETMAR);MSTRG.991(SETMAR);ncbi_102264346(MTCH1);ncbi_102264508(HES1);ncbi_102264606(TRIM13);ncbi_102264710(MAGI3);ncbi_102264909(DAB2IP);ncbi_102265358(ANP32B);ncbi_102265381(DAB2);ncbi_102265537(PPARG);ncbi_102265549(CARD11);ncbi_102265818(NLGN3);ncbi_102266008(HACD3);ncbi_…
GO:0006941	striated muscle contraction	34	79	0.0187187	0.149299	ncbi_102266197(LOC102266197);ncbi_102266730(ACTC1);ncbi_102267387(NEDD4L);ncbi_102268061(CALM2);ncbi_102268065(PKP2);ncbi_102269306(SMAD7);ncbi_102270744(TPM1);ncbi_102270875(TNNC1);ncbi_102271431(PDE4B);ncbi_102271644(TNNI3);ncbi_102271823(CSRP3);ncbi_102271837(ATP1A2);ncbi_102272267(LOC102272267);ncbi_102272962(MAP2K6);ncbi_102274194(ACTA2);ncbi_102274295(SNTA1);ncbi_102275436(NKX2-5);ncbi_1022…
GO:0009891	positive regulation of biosynthetic process	117	317	0.0191242	0.152271	MSTRG.10397(--);MSTRG.1063(--);MSTRG.12995(--);MSTRG.17660(--);MSTRG.4296(--);MSTRG.5401(--);MSTRG.8843(--);ncbi_102264606(TRIM13);ncbi_102265047(RXRA);ncbi_102265183(HDAC1);ncbi_102265381(DAB2);ncbi_102265476(NPNT);ncbi_102265549(CARD11);ncbi_102265699(PRDX5);ncbi_102266016(AGER);ncbi_102266104(NOD1);ncbi_102266195(TRIM37);ncbi_102266322(SMAD1);ncbi_102266353(AKAP12);ncbi_102266509(MICAL2);ncbi_…
GO:0043410	positive regulation of MAPK cascade	65	166	0.0194451	0.154131	ncbi_102264670(FGFR3);ncbi_102264710(MAGI3);ncbi_102264909(DAB2IP);ncbi_102265381(DAB2);ncbi_102265476(NPNT);ncbi_102265783(ERBB4);ncbi_102266008(HACD3);ncbi_102266104(NOD1);ncbi_102267813(FGFR4);ncbi_102268402(ZEB2);ncbi_102268437(TLR3);ncbi_102268478(PTEN);ncbi_102268648(HTR2B);ncbi_102269280(HIPK2);ncbi_102269695(PRKCZ);ncbi_102269868(LOC102269868);ncbi_102269869(TRAF4);ncbi_102270607(VEGFA);n…
GO:0048705	skeletal system morphogenesis	25	55	0.0194576	0.154131	ncbi_102265493(SIX4);ncbi_102266643(SETD2);ncbi_102268369(OSR2);ncbi_102268486(SHOX2);ncbi_102269585(INSIG1);ncbi_102271208(PRRX2);ncbi_102271468(ROR2);ncbi_102272957(THRA);ncbi_102274376(OSR1);ncbi_102274967(PRRX1);ncbi_102275878(HYAL1);ncbi_102275994(STC1);ncbi_102276011(TBX1);ncbi_102276187(COL11A1);ncbi_102277408(ANXA6);ncbi_102277919(NOG);ncbi_102279604(GLI3);ncbi_102281987(MMP14);ncbi_10228…
GO:0050864	regulation of B cell activation	25	55	0.0194576	0.154131	ncbi_102264389(WHSC1);ncbi_102265549(CARD11);ncbi_102266365(INPP5D);ncbi_102268672(CDKN1A);ncbi_102268678(PAWR);ncbi_102269181(PELI1);ncbi_102270505(CLCF1);ncbi_102271919(CD74);ncbi_102272113(FLT3);ncbi_102272593(BMI1);ncbi_102273101(TCF3);ncbi_102274973(TNFSF13B);ncbi_102277605(NFATC2);ncbi_102281000(ID2);ncbi_102281370(CTLA4);ncbi_102281896(VAV3);ncbi_102282927(STAT5A);ncbi_102283355(TNFRSF21);…
GO:0043170	macromolecule metabolic process	2032	6302	0.0197587	0.156249	MSTRG.1034(--);MSTRG.1036(PRDM5);MSTRG.10490(--);MSTRG.10797(ZNF75A);MSTRG.11037(--);MSTRG.11352(--);MSTRG.11479(--);MSTRG.11659(SETMAR);MSTRG.11845(Rcor1);MSTRG.12404(--);MSTRG.12801(--);MSTRG.12843(--);MSTRG.13077(ING4);MSTRG.13214(Pol);MSTRG.13551(EEF1A1);MSTRG.14089(--);MSTRG.14223(SETMAR);MSTRG.14240(env);MSTRG.14327(--);MSTRG.14891(ERVK13-1);MSTRG.15320(--);MSTRG.15911(--);MSTRG.15997(Cpxm2…
MEM67);ncbi_102282274(SEC61B);ncbi_102282280(MCM2);ncbi_102282282(STAT3);ncbi_102282283(NRK);ncbi_102282289(CPQ);ncbi_102282290(FBXO2);ncbi_102282294(SP1);ncbi_102282301(LOC102282301);ncbi_102282310(LOC102282310);ncbi_102282342(LOC102282342);ncbi_102282350(CENPB);ncbi_102282362(MAP3K15);ncbi_102282364(OSBPL7);ncbi_102282365(NR2E1);ncbi_102282373(AKNA);ncbi_102282378(UCHL1);ncbi_102282408(TDP1);nc…
GO:0003143	embryonic heart tube morphogenesis	20	42	0.0198611	0.156258	MSTRG.36(GATA4);ncbi_102266509(MICAL2);ncbi_102268539(MESP1);ncbi_102271045(HAND2);ncbi_102271383(SUFU);ncbi_102271735(SHH);ncbi_102271980(CITED2);ncbi_102273767(STIL);ncbi_102274762(TBX3);ncbi_102275064(VANGL2);ncbi_102275436(NKX2-5);ncbi_102277371(IHH);ncbi_102277840(LRP6);ncbi_102277930(NOTCH1);ncbi_102283714(OVOL2);ncbi_102283833(DLL1);ncbi_102284081(GATA4);ncbi_102285555(DNAAF1);ncbi_1022863…
GO:0035050	embryonic heart tube development	20	42	0.0198611	0.156258	MSTRG.36(GATA4);ncbi_102266509(MICAL2);ncbi_102268539(MESP1);ncbi_102271045(HAND2);ncbi_102271383(SUFU);ncbi_102271735(SHH);ncbi_102271980(CITED2);ncbi_102273767(STIL);ncbi_102274762(TBX3);ncbi_102275064(VANGL2);ncbi_102275436(NKX2-5);ncbi_102277371(IHH);ncbi_102277840(LRP6);ncbi_102277930(NOTCH1);ncbi_102283714(OVOL2);ncbi_102283833(DLL1);ncbi_102284081(GATA4);ncbi_102285555(DNAAF1);ncbi_1022863…
GO:0051261	protein depolymerization	20	42	0.0198611	0.156258	MSTRG.11787(CARMIL1);MSTRG.17627(CARMIL1);MSTRG.17921(PLEKHH2);MSTRG.18373(CARMIL1);MSTRG.1980(TWF1);ncbi_102265485(SCIN);ncbi_102266026(LOC102266026);ncbi_102268364(MTPN);ncbi_102268907(DNAJC6);ncbi_102269781(SPTBN1);ncbi_102270744(TPM1);ncbi_102271584(EPS8);ncbi_102271978(CFL2);ncbi_102275108(LOC102275108);ncbi_102278595(CAPG);ncbi_102282864(DSTN);ncbi_102282915(DMTN);ncbi_102286044(SHROOM2);nc…
GO:0007044	cell-substrate junction assembly	12	22	0.0200878	0.157774	ncbi_102265734(COL17A1);ncbi_102266736(LAMA5);ncbi_102270195(FERMT2);ncbi_102272596(LOC102272596);ncbi_102274964(LAMB3);ncbi_102275961(DLC1);ncbi_102278796(AJUBA);ncbi_102284887(PTPRK);ncbi_102285533(THY1);ncbi_102287647(ACTN1);ncbi_106701035(DST);ncbi_106701147(LOC106701147)
GO:0000096	sulfur amino acid metabolic process	9	15	0.0205222	0.159564	ncbi_102269372(CTH);ncbi_102272056(ADI1);ncbi_102272283(NOX4);ncbi_102272805(SQRDL);ncbi_102275636(GGT1);ncbi_102281965(APIP);ncbi_102283905(SLC25A10);ncbi_102284190(MTAP);ncbi_102287446(GNMT)
GO:0002011	morphogenesis of an epithelial sheet	9	15	0.0205222	0.159564	ncbi_102266857(COL5A1);ncbi_102276200(ITGA5);ncbi_102277712(DLL4);ncbi_102277840(LRP6);ncbi_102277930(NOTCH1);ncbi_102278796(AJUBA);ncbi_102279111(ADAM17);ncbi_102283224(ARHGAP24);ncbi_102283591(PHACTR4)
GO:0033077	T cell differentiation in thymus	9	15	0.0205222	0.159564	ncbi_102265549(CARD11);ncbi_102267975(ERBB2);ncbi_102269407(VNN1);ncbi_102271735(SHH);ncbi_102272593(BMI1);ncbi_102277371(IHH);ncbi_102277828(FOXJ1);ncbi_102284461(CDKN2A);ncbi_102284629(IL7R)
GO:0051298	centrosome duplication	9	15	0.0205222	0.159564	ncbi_102264654(CDK5RAP2);ncbi_102266195(TRIM37);ncbi_102266414(PLK2);ncbi_102269756(LOC102269756);ncbi_102278461(SPICE1);ncbi_102281406(LOC102281406);ncbi_102282441(CEP76);ncbi_102283042(LOC102283042);ncbi_102287561(NPM1)
GO:0071594	thymocyte aggregation	9	15	0.0205222	0.159564	ncbi_102265549(CARD11);ncbi_102267975(ERBB2);ncbi_102269407(VNN1);ncbi_102271735(SHH);ncbi_102272593(BMI1);ncbi_102277371(IHH);ncbi_102277828(FOXJ1);ncbi_102284461(CDKN2A);ncbi_102284629(IL7R)
GO:0072523	purine-containing compound catabolic process	9	15	0.0205222	0.159564	ncbi_102264435(LOC102264435);ncbi_102268455(PDE1B);ncbi_102273429(NT5E);ncbi_102274757(ITPA);ncbi_102279505(GDA);ncbi_102281205(NUDT15);ncbi_102282288(PDE11A);ncbi_102283912(NUDT1);ncbi_102284141(NUDT18)
GO:0045444	fat cell differentiation	23	50	0.0208896	0.162148	ncbi_102264508(HES1);ncbi_102264537(ARL4A);ncbi_102264854(CEBPA);ncbi_102265537(PPARG);ncbi_102265941(ITGA6);ncbi_102268831(CTBP2);ncbi_102270030(ERO1A);ncbi_102270229(FNDC5);ncbi_102270629(HDAC6);ncbi_102271174(PTGS2);ncbi_102271186(DUSP10);ncbi_102271993(FGF10);ncbi_102274511(RARRES2);ncbi_102274964(LAMB3);ncbi_102276015(LOC102276015);ncbi_102276736(LEP);ncbi_102280193(SNAI2);ncbi_102282089(MB)…
GO:0023056	positive regulation of signaling	142	392	0.0210068	0.162785	ncbi_102264670(FGFR3);ncbi_102264710(MAGI3);ncbi_102264825(NLGN1);ncbi_102264909(DAB2IP);ncbi_102265105(COL1A1);ncbi_102265381(DAB2);ncbi_102265476(NPNT);ncbi_102265783(ERBB4);ncbi_102265818(NLGN3);ncbi_102266008(HACD3);ncbi_102266104(NOD1);ncbi_102266745(PSMD11);ncbi_102266850(SPIN1);ncbi_102267267(TP73);ncbi_102267720(PSME1);ncbi_102267727(GPRC5B);ncbi_102267743(CRADD);ncbi_102267813(FGFR4);ncb…
GO:0042384	cilium assembly	14	27	0.0211169	0.162911	MSTRG.14114(--);MSTRG.4767(env);MSTRG.9003(--);ncbi_102264548(CCDC151);ncbi_102265251(LRRC6);ncbi_102267327(BBS10);ncbi_102273536(DNAAF3);ncbi_102274843(TEKT2);ncbi_102275064(VANGL2);ncbi_102278096(MCIDAS);ncbi_102281840(FUZ);ncbi_102282690(ARMC4);ncbi_102285199(BBS4);ncbi_102285555(DNAAF1)
GO:0060271	cilium morphogenesis	14	27	0.0211169	0.162911	MSTRG.14114(--);MSTRG.4767(env);MSTRG.9003(--);ncbi_102264548(CCDC151);ncbi_102265251(LRRC6);ncbi_102267327(BBS10);ncbi_102273536(DNAAF3);ncbi_102274843(TEKT2);ncbi_102275064(VANGL2);ncbi_102278096(MCIDAS);ncbi_102281840(FUZ);ncbi_102282690(ARMC4);ncbi_102285199(BBS4);ncbi_102285555(DNAAF1)
GO:0006029	proteoglycan metabolic process	16	32	0.0211989	0.162911	ncbi_102265005(B3GALT6);ncbi_102267135(EXTL1);ncbi_102267536(HS6ST3);ncbi_102269297(B3GAT3);ncbi_102272160(CANT1);ncbi_102273661(HS6ST2);ncbi_102274550(GLCE);ncbi_102275064(VANGL2);ncbi_102276696(CHST14);ncbi_102279041(SULF2);ncbi_102279883(DSE);ncbi_102281178(XYLT1);ncbi_102284070(HS6ST1);ncbi_102284193(BMPR1B);ncbi_102285203(CSGALNACT2);ncbi_106700904(LOC106700904)
GO:0031060	regulation of histone methylation	16	32	0.0211989	0.162911	ncbi_102265526(PYGO2);ncbi_102268445(KDM3A);ncbi_102269320(KMT2B);ncbi_102271377(LOC102271377);ncbi_102272466(ZNF335);ncbi_102272906(DNMT3B);ncbi_102273704(IWS1);ncbi_102275499(DNMT1);ncbi_102275776(PAXIP1);ncbi_102278533(MYB);ncbi_102281448(GFI1B);ncbi_102283984(JARID2);ncbi_102285695(LOC102285695);ncbi_102286677(OGT);ncbi_102287296(PHF19);ncbi_102287646(KDM1A)
GO:0034767	positive regulation of ion transmembrane transport	16	32	0.0211989	0.162911	ncbi_102265818(NLGN3);ncbi_102266744(FXYD1);ncbi_102267184(CRACR2A);ncbi_102267387(NEDD4L);ncbi_102269581(LGALS3);ncbi_102272596(LOC102272596);ncbi_102275436(NKX2-5);ncbi_102275768(CASK);ncbi_102275994(STC1);ncbi_102276029(TRPV2);ncbi_102280801(WNK2);ncbi_102280999(RYR2);ncbi_102282880(WNK3);ncbi_102285300(PLCG2);ncbi_106701147(LOC106701147);ncbi_106701278(LOC106701278)
GO:0002694	regulation of leukocyte activation	79	207	0.0213809	0.164038	ncbi_102264389(WHSC1);ncbi_102264508(HES1);ncbi_102264961(DPP4);ncbi_102265549(CARD11);ncbi_102266365(INPP5D);ncbi_102266601(MLST8);ncbi_102267975(ERBB2);ncbi_102268672(CDKN1A);ncbi_102268678(PAWR);ncbi_102268818(IKZF3);ncbi_102269181(PELI1);ncbi_102269407(VNN1);ncbi_102269581(LGALS3);ncbi_102269978(LOC102269978);ncbi_102270153(CNR1);ncbi_102270505(CLCF1);ncbi_102270600(SOX13);ncbi_102270806(LOC1…
GO:0007610	behavior	158	440	0.021581	0.165299	MSTRG.17882(--);MSTRG.19122(ITPR3);MSTRG.5827(--);MSTRG.9247(APP);MSTRG.9596(--);ncbi_102264489(APPL2);ncbi_102264597(CDH13);ncbi_102264632(C3AR1);ncbi_102264712(POU4F1);ncbi_102264713(LOC102264713);ncbi_102264815(CDH23);ncbi_102264825(NLGN1);ncbi_102264867(FBXL20);ncbi_102265006(NBL1);ncbi_102265040(RELN);ncbi_102265512(OXR1);ncbi_102265758(SLC1A3);ncbi_102265818(NLGN3);ncbi_102265831(PRKCG);ncb…
GO:0042326	negative regulation of phosphorylation	71	184	0.0216236	0.165352	ncbi_102264620(PTPRR);ncbi_102264909(DAB2IP);ncbi_102265962(PPEF2);ncbi_102266824(TRIB1);ncbi_102267031(ADAR);ncbi_102267267(TP73);ncbi_102268047(GREM1);ncbi_102268061(CALM2);ncbi_102268672(CDKN1A);ncbi_102268951(RGS4);ncbi_102269165(LOC102269165);ncbi_102269306(SMAD7);ncbi_102269548(DUSP8);ncbi_102269695(PRKCZ);ncbi_102269756(LOC102269756);ncbi_102269809(PRKAR1B);ncbi_102269843(PPM1E);ncbi_10227…
GO:0014902	myotube differentiation	21	45	0.0222918	0.170182	MSTRG.2009(HDAC9);ncbi_102264444(XK);ncbi_102265183(HDAC1);ncbi_102265493(SIX4);ncbi_102266749(PPP3CA);ncbi_102271625(ACTA1);ncbi_102272258(LOC102272258);ncbi_102272957(THRA);ncbi_102274194(ACTA2);ncbi_102275373(CXCL12);ncbi_102275436(NKX2-5);ncbi_102275623(ACTG2);ncbi_102276588(FLT3LG);ncbi_102277833(HDAC9);ncbi_102277930(NOTCH1);ncbi_102280278(GPX1);ncbi_102282577(NACA);ncbi_102286026(DNER);ncb…
GO:0008015	blood circulation	83	219	0.0224271	0.170933	ncbi_102265537(PPARG);ncbi_102265659(KCNK6);ncbi_102266197(LOC102266197);ncbi_102266361(CORIN);ncbi_102266730(ACTC1);ncbi_102267202(COL1A2);ncbi_102267223(EPAS1);ncbi_102267387(NEDD4L);ncbi_102268061(CALM2);ncbi_102268062(TBXA2R);ncbi_102268065(PKP2);ncbi_102268648(HTR2B);ncbi_102268681(ADORA1);ncbi_102268752(RNLS);ncbi_102269924(SEMA3A);ncbi_102270153(CNR1);ncbi_102270158(AR);ncbi_102270607(VEGF…
GO:0003015	heart process	42	102	0.0225197	0.171357	ncbi_102266197(LOC102266197);ncbi_102266730(ACTC1);ncbi_102267223(EPAS1);ncbi_102267387(NEDD4L);ncbi_102268061(CALM2);ncbi_102268065(PKP2);ncbi_102268752(RNLS);ncbi_102269924(SEMA3A);ncbi_102270744(TPM1);ncbi_102270965(CXADR);ncbi_102271431(PDE4B);ncbi_102271644(TNNI3);ncbi_102271823(CSRP3);ncbi_102271837(ATP1A2);ncbi_102272267(LOC102272267);ncbi_102272556(SREBF1);ncbi_102272983(EDN1);ncbi_102274…
GO:0043009	chordate embryonic development	100	269	0.0233413	0.17712	MSTRG.36(GATA4);ncbi_102264433(TEAD4);ncbi_102264508(HES1);ncbi_102264536(CCNB1);ncbi_102264620(PTPRR);ncbi_102265020(LOC102265020);ncbi_102265047(RXRA);ncbi_102265231(ZFPM2);ncbi_102265330(MBNL1);ncbi_102265381(DAB2);ncbi_102265493(SIX4);ncbi_102265526(PYGO2);ncbi_102265723(LOC102265723);ncbi_102266643(SETD2);ncbi_102266863(TAB1);ncbi_102267031(ADAR);ncbi_102267537(TANC2);ncbi_102267587(TGFBR3);…
GO:0032870	cellular response to hormone stimulus	68	176	0.0234623	0.17712	MSTRG.36(GATA4);ncbi_102264754(PTGDR);ncbi_102265047(RXRA);ncbi_102265183(HDAC1);ncbi_102265381(DAB2);ncbi_102265537(PPARG);ncbi_102266946(LEF1);ncbi_102268445(KDM3A);ncbi_102268887(KMT2D);ncbi_102269311(UFM1);ncbi_102269331(LOC102269331);ncbi_102269594(LOC102269594);ncbi_102270111(C2CD5);ncbi_102270126(BAIAP2L1);ncbi_102270158(AR);ncbi_102271192(TCF21);ncbi_102271837(ATP1A2);ncbi_102271998(ARID1…
GO:0032392	DNA geometric change	19	40	0.0235889	0.17712	ncbi_102264708(RUVBL1);ncbi_102264966(G3BP1);ncbi_102265764(DDX11);ncbi_102268487(NBN);ncbi_102269729(PIF1);ncbi_102273137(MCM3);ncbi_102273558(DNA2);ncbi_102276619(XRCC6);ncbi_102278463(INO80);ncbi_102278519(RUVBL2);ncbi_102278725(ZRANB3);ncbi_102279151(MCM4);ncbi_102280575(CHD3);ncbi_102281545(MCM5);ncbi_102281850(BLM);ncbi_102282280(MCM2);ncbi_102284957(CHD1L);ncbi_102286259(DDX1);ncbi_1022866…
GO:0072330	monocarboxylic acid biosynthetic process	19	40	0.0235889	0.17712	ncbi_102264723(ELOVL7);ncbi_102264999(PDK4);ncbi_102266008(HACD3);ncbi_102271327(ALDH1A2);ncbi_102272645(ELOVL5);ncbi_102274409(ELOVL2);ncbi_102274785(GGT5);ncbi_102275332(LTA4H);ncbi_102275377(PRKAB2);ncbi_102275533(FADS2);ncbi_102276098(FADS1);ncbi_102276687(GGT6);ncbi_102280214(HACD4);ncbi_102280790(ALDH8A1);ncbi_102284543(ALOX12);ncbi_102284782(ELOVL4);ncbi_102285366(LOC102285366);ncbi_102285…
GO:0006195	purine nucleotide catabolic process	8	13	0.0239024	0.17712	ncbi_102264435(LOC102264435);ncbi_102268455(PDE1B);ncbi_102273429(NT5E);ncbi_102274757(ITPA);ncbi_102281205(NUDT15);ncbi_102282288(PDE11A);ncbi_102283912(NUDT1);ncbi_102284141(NUDT18)
GO:0006213	pyrimidine nucleoside metabolic process	8	13	0.0239024	0.17712	ncbi_102267270(UCKL1);ncbi_102267734(DPYD);ncbi_102268246(UMPS);ncbi_102269873(UCK2);ncbi_102273429(NT5E);ncbi_102275681(UPP1);ncbi_102277961(TK2);ncbi_102286684(UCK1)
GO:0007215	glutamate receptor signaling pathway	8	13	0.0239024	0.17712	MSTRG.9247(APP);ncbi_102266852(GRIN2D);ncbi_102267321(APP);ncbi_102267443(GRID2);ncbi_102268808(GRIA1);ncbi_102271451(CAMK2A);ncbi_102281980(GRIA2);ncbi_102283831(GRIN2A)
GO:0007530	sex determination	8	13	0.0239024	0.17712	ncbi_102264754(PTGDR);ncbi_102265493(SIX4);ncbi_102269454(DHH);ncbi_102270158(AR);ncbi_102273229(SF1);ncbi_102273668(FGF9);ncbi_102278105(IGF1R);ncbi_102285317(INSR)
GO:0055010	ventricular cardiac muscle tissue morphogenesis	8	13	0.0239024	0.17712	ncbi_102264712(POU4F1);ncbi_102265231(ZFPM2);ncbi_102275436(NKX2-5);ncbi_102277712(DLL4);ncbi_102277930(NOTCH1);ncbi_102280275(HEY2);ncbi_102280999(RYR2);ncbi_102286855(DSP)
GO:0007265	Ras protein signal transduction	39	94	0.0239128	0.17712	MSTRG.12801(--);MSTRG.18024(--);ncbi_102264451(WASF1);ncbi_102264597(CDH13);ncbi_102265428(DGKI);ncbi_102266008(HACD3);ncbi_102266712(ITGA3);ncbi_102267202(COL1A2);ncbi_102268293(RTKN);ncbi_102269264(CNKSR1);ncbi_102270903(SPRY2);ncbi_102271584(EPS8);ncbi_102271839(DBNL);ncbi_102271993(FGF10);ncbi_102272872(SGSM3);ncbi_102273019(LPAR1);ncbi_102273253(RAC1);ncbi_102273972(ITGB1);ncbi_102274496(FAR…
GO:0043491	protein kinase B signaling	39	94	0.0239128	0.17712	MSTRG.19106(PKHD1);MSTRG.7665(PKHD1);ncbi_102266459(BANK1);ncbi_102267393(MTDH);ncbi_102267477(PLEKHA1);ncbi_102268478(PTEN);ncbi_102269868(LOC102269868);ncbi_102270607(VEGFA);ncbi_102270903(SPRY2);ncbi_102271004(FAM110C);ncbi_102271428(MAGI2);ncbi_102272283(NOX4);ncbi_102274689(IGF2);ncbi_102274769(RARA);ncbi_102275287(THPO);ncbi_102277285(DAG1);ncbi_102277378(GAS6);ncbi_102277419(PIK3CG);ncbi_1…
GO:0051896	regulation of protein kinase B signaling	39	94	0.0239128	0.17712	MSTRG.19106(PKHD1);MSTRG.7665(PKHD1);ncbi_102266459(BANK1);ncbi_102267393(MTDH);ncbi_102267477(PLEKHA1);ncbi_102268478(PTEN);ncbi_102269868(LOC102269868);ncbi_102270607(VEGFA);ncbi_102270903(SPRY2);ncbi_102271004(FAM110C);ncbi_102271428(MAGI2);ncbi_102272283(NOX4);ncbi_102274689(IGF2);ncbi_102274769(RARA);ncbi_102275287(THPO);ncbi_102277285(DAG1);ncbi_102277378(GAS6);ncbi_102277419(PIK3CG);ncbi_1…
GO:0006596	polyamine biosynthetic process	11	20	0.0239269	0.17712	MSTRG.10396(--);MSTRG.10397(--);MSTRG.1063(--);MSTRG.12995(--);MSTRG.13422(--);MSTRG.17660(--);MSTRG.4296(--);MSTRG.5401(--);MSTRG.5419(--);MSTRG.8843(--);ncbi_102280842(PAOX)
GO:0009309	amine biosynthetic process	11	20	0.0239269	0.17712	MSTRG.10396(--);MSTRG.10397(--);MSTRG.1063(--);MSTRG.12995(--);MSTRG.13422(--);MSTRG.17660(--);MSTRG.4296(--);MSTRG.5401(--);MSTRG.5419(--);MSTRG.8843(--);ncbi_102280842(PAOX)
GO:0033619	membrane protein proteolysis	11	20	0.0239269	0.17712	ncbi_102265334(ERAP1);ncbi_102266381(ADAM9);ncbi_102269220(RBMX);ncbi_102269699(ADAM19);ncbi_102272554(BACE2);ncbi_102273710(PRKCQ);ncbi_102275622(BACE1);ncbi_102277285(DAG1);ncbi_102279111(ADAM17);ncbi_102281250(APH1A);ncbi_102285401(ADAM10)
GO:0042401	cellular biogenic amine biosynthetic process	11	20	0.0239269	0.17712	MSTRG.10396(--);MSTRG.10397(--);MSTRG.1063(--);MSTRG.12995(--);MSTRG.13422(--);MSTRG.17660(--);MSTRG.4296(--);MSTRG.5401(--);MSTRG.5419(--);MSTRG.8843(--);ncbi_102280842(PAOX)
GO:0046605	regulation of centrosome cycle	11	20	0.0239269	0.17712	MSTRG.19106(PKHD1);MSTRG.7665(PKHD1);ncbi_102264654(CDK5RAP2);ncbi_102266195(TRIM37);ncbi_102271433(CHMP4B);ncbi_102271871(XPO1);ncbi_102280266(CHMP4C);ncbi_102283042(LOC102283042);ncbi_102284763(GEN1);ncbi_102285102(PKHD1);ncbi_102286136(CEP131)
GO:0007015	actin filament organization	80	211	0.0243781	0.180172	MSTRG.11787(CARMIL1);MSTRG.13901(PHACTR1);MSTRG.17627(CARMIL1);MSTRG.17921(PLEKHH2);MSTRG.18373(CARMIL1);MSTRG.1980(TWF1);ncbi_102264451(WASF1);ncbi_102265020(LOC102265020);ncbi_102265485(SCIN);ncbi_102266026(LOC102266026);ncbi_102266504(LOC102266504);ncbi_102266509(MICAL2);ncbi_102266601(MLST8);ncbi_102266730(ACTC1);ncbi_102268364(MTPN);ncbi_102268575(MICALCL);ncbi_102269030(PFN2);ncbi_102269417…
GO:0002685	regulation of leukocyte migration	28	64	0.0245696	0.181299	ncbi_102264632(C3AR1);ncbi_102265006(NBL1);ncbi_102268047(GREM1);ncbi_102269417(PTGER4);ncbi_102269581(LGALS3);ncbi_102270607(VEGFA);ncbi_102271919(CD74);ncbi_102272753(SLIT2);ncbi_102273253(RAC1);ncbi_102273347(PLCB1);ncbi_102273612(CCL28);ncbi_102274202(MMP28);ncbi_102274511(RARRES2);ncbi_102275373(CXCL12);ncbi_102275960(CCL25);ncbi_102276504(JAM3);ncbi_102277751(S100A14);ncbi_102277999(PADI2);…
GO:0090596	sensory organ morphogenesis	22	48	0.0246755	0.181791	MSTRG.14114(--);MSTRG.4767(env);MSTRG.9003(--);ncbi_102267073(HIPK1);ncbi_102267359(HMGN1);ncbi_102267776(FGFR1);ncbi_102269020(ROM1);ncbi_102269089(NTRK2);ncbi_102269280(HIPK2);ncbi_102269316(PRKRA);ncbi_102271980(CITED2);ncbi_102273437(SALL1);ncbi_102274155(PAX6);ncbi_102274509(KDM2B);ncbi_102276011(TBX1);ncbi_102277371(IHH);ncbi_102277840(LRP6);ncbi_102282294(SP1);ncbi_102282747(LRIG3);ncbi_10…
GO:0030155	regulation of cell adhesion	110	299	0.0247524	0.182067	MSTRG.17882(--);MSTRG.5827(--);MSTRG.9596(--);ncbi_102264508(HES1);ncbi_102264597(CDH13);ncbi_102264620(PTPRR);ncbi_102264961(DPP4);ncbi_102265105(COL1A1);ncbi_102265304(RELL2);ncbi_102265476(NPNT);ncbi_102265549(CARD11);ncbi_102265941(ITGA6);ncbi_102266946(LEF1);ncbi_102267722(SMOC1);ncbi_102267975(ERBB2);ncbi_102268047(GREM1);ncbi_102268255(EMILIN1);ncbi_102268337(EPCAM);ncbi_102268478(PTEN);nc…
GO:0000398	mRNA splicing, via spliceosome	25	56	0.0249029	0.182884	ncbi_102264586(RBM8A);ncbi_102265181(RNPS1);ncbi_102265330(MBNL1);ncbi_102266279(DDX23);ncbi_102267737(LOC102267737);ncbi_102269220(RBMX);ncbi_102270984(HNRNPA1);ncbi_102271956(SRSF12);ncbi_102273103(HNRNPM);ncbi_102273229(SF1);ncbi_102273629(DYRK1A);ncbi_102273975(PTBP1);ncbi_102276575(WTAP);ncbi_102276731(THRAP3);ncbi_102278216(DCPS);ncbi_102280903(LOC102280903);ncbi_102282164(SFPQ);ncbi_102282…
GO:0030324	lung development	13	25	0.0252421	0.183341	ncbi_102264670(FGFR3);ncbi_102267813(FGFR4);ncbi_102270903(SPRY2);ncbi_102271735(SHH);ncbi_102271993(FGF10);ncbi_102272957(THRA);ncbi_102275064(VANGL2);ncbi_102278780(LOC102278780);ncbi_102284234(PITX2);ncbi_102284632(STRA6);ncbi_102284731(NCOR2);ncbi_102286594(HOXA5);ncbi_102288006(GATA6)
GO:0045682	regulation of epidermis development	13	25	0.0252421	0.183341	ncbi_102268089(LOC102268089);ncbi_102277930(NOTCH1);ncbi_102278257(LOC102278257);ncbi_102280275(HEY2);ncbi_102281337(CDH3);ncbi_102282945(HOXA7);ncbi_102283023(TP63);ncbi_102283144(VDR);ncbi_102283714(OVOL2);ncbi_102285648(CD109);ncbi_102285695(LOC102285695);ncbi_102287966(PRKCH);ncbi_102288368(ERRFI1)
GO:0051293	establishment of spindle localization	13	25	0.0252421	0.183341	ncbi_102265890(CENPA);ncbi_102266504(LOC102266504);ncbi_102267001(GPSM2);ncbi_102267457(SPAG5);ncbi_102270903(SPRY2);ncbi_102271993(FGF10);ncbi_102274155(PAX6);ncbi_102274174(LOC102274174);ncbi_102278442(LOC102278442);ncbi_102282008(DYNLT1);ncbi_102282719(SPIRE1);ncbi_102283586(HTT);ncbi_102283879(SPRY1)
GO:0051653	spindle localization	13	25	0.0252421	0.183341	ncbi_102265890(CENPA);ncbi_102266504(LOC102266504);ncbi_102267001(GPSM2);ncbi_102267457(SPAG5);ncbi_102270903(SPRY2);ncbi_102271993(FGF10);ncbi_102274155(PAX6);ncbi_102274174(LOC102274174);ncbi_102278442(LOC102278442);ncbi_102282008(DYNLT1);ncbi_102282719(SPIRE1);ncbi_102283586(HTT);ncbi_102283879(SPRY1)
GO:0060840	artery development	13	25	0.0252421	0.183341	ncbi_102264508(HES1);ncbi_102270607(VEGFA);ncbi_102271045(HAND2);ncbi_102271980(CITED2);ncbi_102272927(NRP1);ncbi_102276011(TBX1);ncbi_102277712(DLL4);ncbi_102277930(NOTCH1);ncbi_102280275(HEY2);ncbi_102284630(TFAP2B);ncbi_102284632(STRA6);ncbi_102286068(SIX1);ncbi_102287080(JAG1)
GO:0072028	nephron morphogenesis	13	25	0.0252421	0.183341	ncbi_102264508(HES1);ncbi_102265238(LHX1);ncbi_102266448(IRX1);ncbi_102271576(LIF);ncbi_102274376(OSR1);ncbi_102274773(CNTD1);ncbi_102275627(LOC102275627);ncbi_102275862(WT1);ncbi_102279144(LGR4);ncbi_102283997(PAX2);ncbi_102284473(PAX8);ncbi_102286052(HNF1B);ncbi_102286068(SIX1)
GO:1903725	regulation of phospholipid metabolic process	13	25	0.0252421	0.183341	ncbi_102264670(FGFR3);ncbi_102264909(DAB2IP);ncbi_102265783(ERBB4);ncbi_102268648(HTR2B);ncbi_102269660(FLT1);ncbi_102270608(PDGFRB);ncbi_102272196(STOML2);ncbi_102273253(RAC1);ncbi_102275229(LOC102275229);ncbi_102281896(VAV3);ncbi_102282598(PDGFRA);ncbi_102283049(TEK);ncbi_102284897(FGF2)
GO:0072527	pyrimidine-containing compound metabolic process	15	30	0.0253157	0.183588	ncbi_102264790(DPYSL2);ncbi_102267270(UCKL1);ncbi_102267734(DPYD);ncbi_102268246(UMPS);ncbi_102269873(UCK2);ncbi_102271369(CRMP1);ncbi_102271820(DPYSL3);ncbi_102273416(ACPP);ncbi_102273429(NT5E);ncbi_102274394(TPK1);ncbi_102274425(NT5C);ncbi_102275681(UPP1);ncbi_102277961(TK2);ncbi_102286620(DPYSL4);ncbi_102286684(UCK1)
GO:0051017	actin filament bundle assembly	29	67	0.0261965	0.189088	MSTRG.11787(CARMIL1);MSTRG.13901(PHACTR1);MSTRG.17627(CARMIL1);MSTRG.18373(CARMIL1);ncbi_102266504(LOC102266504);ncbi_102269030(PFN2);ncbi_102269417(PTGER4);ncbi_102269843(PPM1E);ncbi_102269845(ALMS1);ncbi_102270744(TPM1);ncbi_102270944(ITGB5);ncbi_102271054(EVL);ncbi_102271062(USH1C);ncbi_102273253(RAC1);ncbi_102273749(EPHA1);ncbi_102274463(LIMK1);ncbi_102275961(DLC1);ncbi_102276024(ZYX);ncbi_10…
GO:0061572	actin filament bundle organization	29	67	0.0261965	0.189088	MSTRG.11787(CARMIL1);MSTRG.13901(PHACTR1);MSTRG.17627(CARMIL1);MSTRG.18373(CARMIL1);ncbi_102266504(LOC102266504);ncbi_102269030(PFN2);ncbi_102269417(PTGER4);ncbi_102269843(PPM1E);ncbi_102269845(ALMS1);ncbi_102270744(TPM1);ncbi_102270944(ITGB5);ncbi_102271054(EVL);ncbi_102271062(USH1C);ncbi_102273253(RAC1);ncbi_102273749(EPHA1);ncbi_102274463(LIMK1);ncbi_102275961(DLC1);ncbi_102276024(ZYX);ncbi_10…
GO:2001020	regulation of response to DNA damage stimulus	29	67	0.0261965	0.189088	ncbi_102264570(CEBPG);ncbi_102265831(PRKCG);ncbi_102266940(CCAR2);ncbi_102267267(TP73);ncbi_102268067(PLA2R1);ncbi_102269868(LOC102269868);ncbi_102271919(CD74);ncbi_102271993(FGF10);ncbi_102272145(SPRED1);ncbi_102273629(DYRK1A);ncbi_102275373(CXCL12);ncbi_102276294(ACKR3);ncbi_102276492(ZNF385A);ncbi_102277263(LOC102277263);ncbi_102278168(AXIN2);ncbi_102278715(HNRNPK);ncbi_102280193(SNAI2);ncbi_1…
GO:0034599	cellular response to oxidative stress	20	43	0.0264137	0.190359	MSTRG.18140(EZH2);ncbi_102267423(ATF4);ncbi_102267477(PLEKHA1);ncbi_102269407(VNN1);ncbi_102270629(HDAC6);ncbi_102271616(HSPB1);ncbi_102276849(MAP3K5);ncbi_102276901(FBLN5);ncbi_102277199(RHOB);ncbi_102277344(CDK2);ncbi_102278109(THBS1);ncbi_102280148(UBQLN1);ncbi_102280278(GPX1);ncbi_102282164(SFPQ);ncbi_102283377(LOC102283377);ncbi_102283997(PAX2);ncbi_102284461(CDKN2A);ncbi_102287071(CDK1);ncb…
GO:0050867	positive regulation of cell activation	33	78	0.0266016	0.191416	ncbi_102264389(WHSC1);ncbi_102264961(DPP4);ncbi_102265549(CARD11);ncbi_102266601(MLST8);ncbi_102270505(CLCF1);ncbi_102270806(LOC102270806);ncbi_102271735(SHH);ncbi_102272677(LAMP1);ncbi_102273253(RAC1);ncbi_102274689(IGF2);ncbi_102274973(TNFSF13B);ncbi_102276588(FLT3LG);ncbi_102276746(IL15RA);ncbi_102277340(CD80);ncbi_102277371(IHH);ncbi_102277378(GAS6);ncbi_102277853(CD274);ncbi_102278109(THBS1)…
GO:0001934	positive regulation of protein phosphorylation	147	410	0.0272735	0.195905	MSTRG.18140(EZH2);ncbi_102264670(FGFR3);ncbi_102264710(MAGI3);ncbi_102264800(IL11);ncbi_102264909(DAB2IP);ncbi_102265040(RELN);ncbi_102265381(DAB2);ncbi_102265476(NPNT);ncbi_102265783(ERBB4);ncbi_102266008(HACD3);ncbi_102266066(DDR2);ncbi_102266104(NOD1);ncbi_102266381(ADAM9);ncbi_102266601(MLST8);ncbi_102266863(TAB1);ncbi_102267727(GPRC5B);ncbi_102267813(FGFR4);ncbi_102267837(HGF);ncbi_102267844…
GO:0051249	regulation of lymphocyte activation	70	183	0.0274298	0.195905	ncbi_102264389(WHSC1);ncbi_102264508(HES1);ncbi_102264961(DPP4);ncbi_102265549(CARD11);ncbi_102266365(INPP5D);ncbi_102266601(MLST8);ncbi_102267975(ERBB2);ncbi_102268672(CDKN1A);ncbi_102268678(PAWR);ncbi_102268818(IKZF3);ncbi_102269181(PELI1);ncbi_102269407(VNN1);ncbi_102269581(LGALS3);ncbi_102269978(LOC102269978);ncbi_102270505(CLCF1);ncbi_102270600(SOX13);ncbi_102270806(LOC102270806);ncbi_102271…
GO:0001656	metanephros development	7	11	0.0276165	0.195905	ncbi_102271576(LIF);ncbi_102271993(FGF10);ncbi_102275862(WT1);ncbi_102280838(FRAS1);ncbi_102283997(PAX2);ncbi_102284473(PAX8);ncbi_102286052(HNF1B)
GO:0035561	regulation of chromatin binding	7	11	0.0276165	0.195905	ncbi_102264566(MEPCE);ncbi_102265526(PYGO2);ncbi_102266749(PPP3CA);ncbi_102268073(TDG);ncbi_102268831(CTBP2);ncbi_102284622(SENP2);ncbi_102287646(KDM1A)
GO:0043114	regulation of vascular permeability	7	11	0.0276165	0.195905	ncbi_102270607(VEGFA);ncbi_102272753(SLIT2);ncbi_102276380(RAMP2);ncbi_102277020(ADM);ncbi_102278348(LOC102278348);ncbi_102280880(ARHGAP35);ncbi_102285332(PDE3A)
GO:0050918	positive chemotaxis	7	11	0.0276165	0.195905	ncbi_102266016(AGER);ncbi_102270607(VEGFA);ncbi_102271993(FGF10);ncbi_102275373(CXCL12);ncbi_102278724(PRKCA);ncbi_102280941(VEGFC);ncbi_102283195(VEGFB)
GO:0050926	regulation of positive chemotaxis	7	11	0.0276165	0.195905	ncbi_102266016(AGER);ncbi_102270607(VEGFA);ncbi_102271993(FGF10);ncbi_102275373(CXCL12);ncbi_102278724(PRKCA);ncbi_102280941(VEGFC);ncbi_102283195(VEGFB)
GO:0050927	positive regulation of positive chemotaxis	7	11	0.0276165	0.195905	ncbi_102266016(AGER);ncbi_102270607(VEGFA);ncbi_102271993(FGF10);ncbi_102275373(CXCL12);ncbi_102278724(PRKCA);ncbi_102280941(VEGFC);ncbi_102283195(VEGFB)
GO:0051180	vitamin transport	7	11	0.0276165	0.195905	ncbi_102267913(TCN1);ncbi_102268190(GIF);ncbi_102271736(SLC19A2);ncbi_102277609(SLC23A1);ncbi_102280957(TSPAN1);ncbi_102286694(LOC102286694);ncbi_102288213(LOC102288213)
GO:0010628	positive regulation of gene expression	81	215	0.0276482	0.195905	ncbi_102264606(TRIM13);ncbi_102265047(RXRA);ncbi_102265381(DAB2);ncbi_102265476(NPNT);ncbi_102265549(CARD11);ncbi_102266016(AGER);ncbi_102266104(NOD1);ncbi_102266129(WBP2);ncbi_102266195(TRIM37);ncbi_102266322(SMAD1);ncbi_102266509(MICAL2);ncbi_102266863(TAB1);ncbi_102267031(ADAR);ncbi_102267384(IRAK3);ncbi_102267393(MTDH);ncbi_102267423(ATF4);ncbi_102267587(TGFBR3);ncbi_102268043(PRKCI);ncbi_102…
GO:0016331	morphogenesis of embryonic epithelium	18	38	0.0280425	0.198093	ncbi_102266331(TULP3);ncbi_102266448(IRX1);ncbi_102267671(GATAD2A);ncbi_102268047(GREM1);ncbi_102268385(RDH10);ncbi_102271980(CITED2);ncbi_102271993(FGF10);ncbi_102274867(LOC102274867);ncbi_102277919(NOG);ncbi_102283023(TP63);ncbi_102283714(OVOL2);ncbi_102283867(PTCH1);ncbi_102283997(PAX2);ncbi_102284473(PAX8);ncbi_102286052(HNF1B);ncbi_102286068(SIX1);ncbi_102286101(CECR2);ncbi_102287037(IPMK)
GO:1990138	neuron projection extension	18	38	0.0280425	0.198093	ncbi_102267291(DCLK1);ncbi_102269924(SEMA3A);ncbi_102270422(NRP2);ncbi_102270607(VEGFA);ncbi_102270620(MAPT);ncbi_102272753(SLIT2);ncbi_102272927(NRP1);ncbi_102273392(SEMA3F);ncbi_102273972(ITGB1);ncbi_102277897(LOC102277897);ncbi_102278543(VCL);ncbi_102279692(LOC102279692);ncbi_102282310(LOC102282310);ncbi_102282489(RAPH1);ncbi_102283422(SLC9A6);ncbi_102283641(MAP1B);ncbi_102283723(SLIT3);ncbi_1…
GO:0043900	regulation of multi-organism process	56	143	0.0283555	0.199392	MSTRG.2996(SRPK1);MSTRG.8243(AP2M1);ncbi_102264606(TRIM13);ncbi_102265183(HDAC1);ncbi_102265205(PM20D1);ncbi_102266008(HACD3);ncbi_102266737(PACS1);ncbi_102266946(LEF1);ncbi_102267031(ADAR);ncbi_102267488(ISG20);ncbi_102268835(TLR2);ncbi_102269292(ASUN);ncbi_102269338(RNASEL);ncbi_102269909(CCNK);ncbi_102270153(CNR1);ncbi_102270806(LOC102270806);ncbi_102271433(CHMP4B);ncbi_102273007(EP300);ncbi_1…
GO:0042110	T cell activation	73	192	0.028493	0.199392	MSTRG.9198(ANXA1);ncbi_102264508(HES1);ncbi_102264647(JAG2);ncbi_102264958(PSMB10);ncbi_102265549(CARD11);ncbi_102266946(LEF1);ncbi_102267975(ERBB2);ncbi_102268077(CCND3);ncbi_102268678(PAWR);ncbi_102269181(PELI1);ncbi_102269357(BCL11B);ncbi_102269407(VNN1);ncbi_102269417(PTGER4);ncbi_102269581(LGALS3);ncbi_102269712(MALT1);ncbi_102269978(LOC102269978);ncbi_102270228(ITGAX);ncbi_102270600(SOX13);…
GO:0070489	T cell aggregation	73	192	0.028493	0.199392	MSTRG.9198(ANXA1);ncbi_102264508(HES1);ncbi_102264647(JAG2);ncbi_102264958(PSMB10);ncbi_102265549(CARD11);ncbi_102266946(LEF1);ncbi_102267975(ERBB2);ncbi_102268077(CCND3);ncbi_102268678(PAWR);ncbi_102269181(PELI1);ncbi_102269357(BCL11B);ncbi_102269407(VNN1);ncbi_102269417(PTGER4);ncbi_102269581(LGALS3);ncbi_102269712(MALT1);ncbi_102269978(LOC102269978);ncbi_102270228(ITGAX);ncbi_102270600(SOX13);…
GO:0071593	lymphocyte aggregation	73	192	0.028493	0.199392	MSTRG.9198(ANXA1);ncbi_102264508(HES1);ncbi_102264647(JAG2);ncbi_102264958(PSMB10);ncbi_102265549(CARD11);ncbi_102266946(LEF1);ncbi_102267975(ERBB2);ncbi_102268077(CCND3);ncbi_102268678(PAWR);ncbi_102269181(PELI1);ncbi_102269357(BCL11B);ncbi_102269407(VNN1);ncbi_102269417(PTGER4);ncbi_102269581(LGALS3);ncbi_102269712(MALT1);ncbi_102269978(LOC102269978);ncbi_102270228(ITGAX);ncbi_102270600(SOX13);…
GO:0008038	neuron recognition	10	18	0.0285275	0.199392	MSTRG.9247(APP);ncbi_102267321(APP);ncbi_102267882(CRTAC1);ncbi_102269924(SEMA3A);ncbi_102270153(CNR1);ncbi_102272927(NRP1);ncbi_102279709(EPHB3);ncbi_102279973(EPHA4);ncbi_102281870(CELSR3);ncbi_102282310(LOC102282310)
GO:0042787	protein ubiquitination involved in ubiquitin-dependent protein catabolic process	10	18	0.0285275	0.199392	ncbi_102268478(PTEN);ncbi_102271383(SUFU);ncbi_102275250(SMURF1);ncbi_102276349(DISC1);ncbi_102277263(LOC102277263);ncbi_102280095(PTK2);ncbi_102280506(PDCL3);ncbi_102283005(LOC102283005);ncbi_102284461(CDKN2A);ncbi_102286043(PML)
GO:0070670	response to interleukin-4	10	18	0.0285275	0.199392	ncbi_102264476(DCSTAMP);ncbi_102266578(RPL3);ncbi_102266946(LEF1);ncbi_102270959(LOC102270959);ncbi_102276618(IMPDH2);ncbi_102278267(FASN);ncbi_102282280(MCM2);ncbi_102283005(LOC102283005);ncbi_102283849(MRC1);ncbi_102286043(PML)
GO:0009792	embryo development ending in birth or egg hatching	101	274	0.02878	0.200853	MSTRG.36(GATA4);ncbi_102264433(TEAD4);ncbi_102264508(HES1);ncbi_102264536(CCNB1);ncbi_102264620(PTPRR);ncbi_102265020(LOC102265020);ncbi_102265047(RXRA);ncbi_102265231(ZFPM2);ncbi_102265330(MBNL1);ncbi_102265381(DAB2);ncbi_102265493(SIX4);ncbi_102265526(PYGO2);ncbi_102265723(LOC102265723);ncbi_102266643(SETD2);ncbi_102266863(TAB1);ncbi_102267031(ADAR);ncbi_102267537(TANC2);ncbi_102267587(TGFBR3);…
GO:0030048	actin filament-based movement	24	54	0.0292606	0.203436	ncbi_102264664(FNBP1L);ncbi_102266197(LOC102266197);ncbi_102266730(ACTC1);ncbi_102267387(NEDD4L);ncbi_102268065(PKP2);ncbi_102270744(TPM1);ncbi_102270875(TNNC1);ncbi_102271625(ACTA1);ncbi_102272267(LOC102272267);ncbi_102274194(ACTA2);ncbi_102274295(SNTA1);ncbi_102275340(TPM2);ncbi_102275623(ACTG2);ncbi_102275782(LOC102275782);ncbi_102278855(TNNT2);ncbi_102280999(RYR2);ncbi_102283076(DES);ncbi_102…
GO:0006974	cellular response to DNA damage stimulus	139	387	0.0293668	0.203436	MSTRG.11659(SETMAR);MSTRG.13077(ING4);MSTRG.14223(SETMAR);MSTRG.7290(SETMAR);MSTRG.8291(SETMAR);MSTRG.991(SETMAR);ncbi_102264330(ERCC4);ncbi_102264389(WHSC1);ncbi_102264435(LOC102264435);ncbi_102264513(PNKP);ncbi_102264570(CEBPG);ncbi_102265200(TNFRSF1B);ncbi_102265831(PRKCG);ncbi_102266500(LOC102266500);ncbi_102266643(SETD2);ncbi_102266745(PSMD11);ncbi_102266940(CCAR2);ncbi_102266961(NDRG1);ncbi…
GO:0003013	circulatory system process	88	236	0.0293686	0.203436	ncbi_102265537(PPARG);ncbi_102265659(KCNK6);ncbi_102266197(LOC102266197);ncbi_102266361(CORIN);ncbi_102266730(ACTC1);ncbi_102267202(COL1A2);ncbi_102267223(EPAS1);ncbi_102267387(NEDD4L);ncbi_102268061(CALM2);ncbi_102268062(TBXA2R);ncbi_102268065(PKP2);ncbi_102268648(HTR2B);ncbi_102268681(ADORA1);ncbi_102268752(RNLS);ncbi_102269924(SEMA3A);ncbi_102270153(CNR1);ncbi_102270158(AR);ncbi_102270607(VEGF…
GO:0010632	regulation of epithelial cell migration	45	112	0.0293741	0.203436	MSTRG.17882(--);MSTRG.2009(HDAC9);MSTRG.5827(--);MSTRG.9596(--);ncbi_102264398(SPARC);ncbi_102264620(PTPRR);ncbi_102264909(DAB2IP);ncbi_102266381(ADAM9);ncbi_102267587(TGFBR3);ncbi_102269030(PFN2);ncbi_102269924(SEMA3A);ncbi_102270607(VEGFA);ncbi_102270629(HDAC6);ncbi_102271054(EVL);ncbi_102271616(HSPB1);ncbi_102271993(FGF10);ncbi_102272066(MMRN2);ncbi_102272495(ANGPT2);ncbi_102272753(SLIT2);ncbi…
GO:0022404	molting cycle process	16	33	0.0294135	0.203436	ncbi_102264926(ZDHHC21);ncbi_102266736(LAMA5);ncbi_102269868(LOC102269868);ncbi_102271735(SHH);ncbi_102274572(EDA);ncbi_102275059(HOXC13);ncbi_102275064(VANGL2);ncbi_102276234(NSDHL);ncbi_102276705(EDAR);ncbi_102278186(ALX4);ncbi_102278780(LOC102278780);ncbi_102280500(LRP4);ncbi_102281337(CDH3);ncbi_102283023(TP63);ncbi_102283568(LOC102283568);ncbi_102285648(CD109)
GO:0022405	hair cycle process	16	33	0.0294135	0.203436	ncbi_102264926(ZDHHC21);ncbi_102266736(LAMA5);ncbi_102269868(LOC102269868);ncbi_102271735(SHH);ncbi_102274572(EDA);ncbi_102275059(HOXC13);ncbi_102275064(VANGL2);ncbi_102276234(NSDHL);ncbi_102276705(EDAR);ncbi_102278186(ALX4);ncbi_102278780(LOC102278780);ncbi_102280500(LRP4);ncbi_102281337(CDH3);ncbi_102283023(TP63);ncbi_102283568(LOC102283568);ncbi_102285648(CD109)
GO:0051129	negative regulation of cellular component organization	89	239	0.0295875	0.204335	MSTRG.11787(CARMIL1);MSTRG.17627(CARMIL1);MSTRG.18373(CARMIL1);MSTRG.1980(TWF1);MSTRG.8243(AP2M1);ncbi_102264654(CDK5RAP2);ncbi_102265381(DAB2);ncbi_102265485(SCIN);ncbi_102266026(LOC102266026);ncbi_102266195(TRIM37);ncbi_102266749(PPP3CA);ncbi_102267837(HGF);ncbi_102267844(LRRK2);ncbi_102268364(MTPN);ncbi_102268445(KDM3A);ncbi_102268478(PTEN);ncbi_102268511(MID1);ncbi_102269030(PFN2);ncbi_102269…
GO:0051241	negative regulation of multicellular organismal process	109	298	0.0298592	0.204337	MSTRG.11691(--);MSTRG.11794(SSC5D);MSTRG.17882(--);MSTRG.5827(--);MSTRG.9198(ANXA1);MSTRG.9596(--);ncbi_102264508(HES1);ncbi_102264670(FGFR3);ncbi_102265709(FAP);ncbi_102265899(MYLIP);ncbi_102266228(DLX1);ncbi_102266365(INPP5D);ncbi_102266946(LEF1);ncbi_102267384(IRAK3);ncbi_102267782(LRRC17);ncbi_102268047(GREM1);ncbi_102268539(MESP1);ncbi_102268713(GBA);ncbi_102268835(TLR2);ncbi_102269276(F11);…
GO:0002237	response to molecule of bacterial origin	52	132	0.0300695	0.204337	MSTRG.11794(SSC5D);ncbi_102264398(SPARC);ncbi_102264909(DAB2IP);ncbi_102265183(HDAC1);ncbi_102265200(TNFRSF1B);ncbi_102265267(IRF5);ncbi_102265868(HNRNPA0);ncbi_102266350(CD180);ncbi_102266381(ADAM9);ncbi_102266518(LY96);ncbi_102266824(TRIB1);ncbi_102267384(IRAK3);ncbi_102268062(TBXA2R);ncbi_102268422(GFI1);ncbi_102268835(TLR2);ncbi_102269125(PTGFR);ncbi_102269181(PELI1);ncbi_102269417(PTGER4);nc…
GO:0000122	negative regulation of transcription from RNA polymerase II promoter	12	23	0.0302266	0.204337	MSTRG.18140(EZH2);ncbi_102268055(NELFE);ncbi_102271735(SHH);ncbi_102272957(THRA);ncbi_102274036(NEDD4);ncbi_102280193(SNAI2);ncbi_102280275(HEY2);ncbi_102281477(SREBF2);ncbi_102282577(NACA);ncbi_102284731(NCOR2);ncbi_102286775(SUPT4H1);ncbi_102287858(EZH2)
GO:0030835	negative regulation of actin filament depolymerization	14	28	0.0302805	0.204337	MSTRG.11787(CARMIL1);MSTRG.17627(CARMIL1);MSTRG.18373(CARMIL1);MSTRG.1980(TWF1);ncbi_102265485(SCIN);ncbi_102266026(LOC102266026);ncbi_102268364(MTPN);ncbi_102269781(SPTBN1);ncbi_102270744(TPM1);ncbi_102271584(EPS8);ncbi_102275108(LOC102275108);ncbi_102278595(CAPG);ncbi_102282915(DMTN);ncbi_102287218(LRRC16A)
GO:0043242	negative regulation of protein complex disassembly	14	28	0.0302805	0.204337	MSTRG.11787(CARMIL1);MSTRG.17627(CARMIL1);MSTRG.18373(CARMIL1);MSTRG.1980(TWF1);ncbi_102265485(SCIN);ncbi_102266026(LOC102266026);ncbi_102268364(MTPN);ncbi_102269781(SPTBN1);ncbi_102270744(TPM1);ncbi_102271584(EPS8);ncbi_102275108(LOC102275108);ncbi_102278595(CAPG);ncbi_102282915(DMTN);ncbi_102287218(LRRC16A)
GO:1901880	negative regulation of protein depolymerization	14	28	0.0302805	0.204337	MSTRG.11787(CARMIL1);MSTRG.17627(CARMIL1);MSTRG.18373(CARMIL1);MSTRG.1980(TWF1);ncbi_102265485(SCIN);ncbi_102266026(LOC102266026);ncbi_102268364(MTPN);ncbi_102269781(SPTBN1);ncbi_102270744(TPM1);ncbi_102271584(EPS8);ncbi_102275108(LOC102275108);ncbi_102278595(CAPG);ncbi_102282915(DMTN);ncbi_102287218(LRRC16A)
GO:0002053	positive regulation of mesenchymal cell proliferation	3	3	0.0308225	0.204337	ncbi_102271735(SHH);ncbi_102286068(SIX1);ncbi_102287047(TBX18)
GO:0006509	membrane protein ectodomain proteolysis	3	3	0.0308225	0.204337	ncbi_102266381(ADAM9);ncbi_102279111(ADAM17);ncbi_102285401(ADAM10)
GO:0006525	arginine metabolic process	3	3	0.0308225	0.204337	ncbi_102277083(ASL);ncbi_102278762(FAH);ncbi_102284073(DDAH2)
GO:0006848	pyruvate transport	3	3	0.0308225	0.204337	ncbi_102282189(SLC16A7);ncbi_102284321(MPC2);ncbi_102285481(MPC1)
GO:0007262	STAT protein import into nucleus	3	3	0.0308225	0.204337	ncbi_102265783(ERBB4);ncbi_102275229(LOC102275229);ncbi_102276736(LEP)
GO:0009110	vitamin biosynthetic process	3	3	0.0308225	0.204337	ncbi_102268422(GFI1);ncbi_102278257(LOC102278257);ncbi_102282849(UBIAD1)
GO:0015838	amino-acid betaine transport	3	3	0.0308225	0.204337	ncbi_102265856(SLC22A16);ncbi_102273478(SLC22A5);ncbi_102273763(SLC22A4)
GO:0015879	carnitine transport	3	3	0.0308225	0.204337	ncbi_102265856(SLC22A16);ncbi_102273478(SLC22A5);ncbi_102273763(SLC22A4)
GO:0030908	protein splicing	3	3	0.0308225	0.204337	ncbi_102269454(DHH);ncbi_102271735(SHH);ncbi_102277371(IHH)
GO:0034285	response to disaccharide	3	3	0.0308225	0.204337	ncbi_102276098(FADS1);ncbi_102280545(CALCRL);ncbi_102282257(GFPT1)
GO:0035066	positive regulation of histone acetylation	3	3	0.0308225	0.204337	ncbi_102266129(WBP2);ncbi_102271576(LIF);ncbi_102284170(ARRB1)
GO:0036010	protein localization to endosome	3	3	0.0308225	0.204337	ncbi_102270607(VEGFA);ncbi_102272927(NRP1);ncbi_102282736(SORL1)
GO:0042362	fat-soluble vitamin biosynthetic process	3	3	0.0308225	0.204337	ncbi_102268422(GFI1);ncbi_102278257(LOC102278257);ncbi_102282849(UBIAD1)
GO:0046622	positive regulation of organ growth	3	3	0.0308225	0.204337	ncbi_102273160(PROX1);ncbi_102275206(ACACB);ncbi_102275862(WT1)
GO:0048260	positive regulation of receptor-mediated endocytosis	3	3	0.0308225	0.204337	ncbi_102265381(DAB2);ncbi_102267387(NEDD4L);ncbi_102273571(SCYL2)
GO:0048793	pronephros development	3	3	0.0308225	0.204337	ncbi_102283997(PAX2);ncbi_102284473(PAX8);ncbi_102286052(HNF1B)
GO:0060536	cartilage morphogenesis	3	3	0.0308225	0.204337	ncbi_102275994(STC1);ncbi_102277840(LRP6);ncbi_102286594(HOXA5)
GO:0072050	S-shaped body morphogenesis	3	3	0.0308225	0.204337	ncbi_102265238(LHX1);ncbi_102275862(WT1);ncbi_102284473(PAX8)
GO:1900101	regulation of endoplasmic reticulum unfolded protein response	3	3	0.0308225	0.204337	ncbi_102273900(TMBIM6);ncbi_102279803(NCK1);ncbi_102284902(BBC3)
GO:1901985	positive regulation of protein acetylation	3	3	0.0308225	0.204337	ncbi_102266129(WBP2);ncbi_102271576(LIF);ncbi_102284170(ARRB1)
GO:2000648	positive regulation of stem cell proliferation	3	3	0.0308225	0.204337	ncbi_102271735(SHH);ncbi_102286068(SIX1);ncbi_102287047(TBX18)
GO:2000758	positive regulation of peptidyl-lysine acetylation	3	3	0.0308225	0.204337	ncbi_102266129(WBP2);ncbi_102271576(LIF);ncbi_102284170(ARRB1)
GO:0002252	immune effector process	120	331	0.030927	0.204737	MSTRG.8243(AP2M1);ncbi_102264389(WHSC1);ncbi_102264570(CEBPG);ncbi_102264626(C1R);ncbi_102265205(PM20D1);ncbi_102265267(IRF5);ncbi_102266350(CD180);ncbi_102266365(INPP5D);ncbi_102266689(LOC102266689);ncbi_102266737(PACS1);ncbi_102266946(LEF1);ncbi_102267031(ADAR);ncbi_102267384(IRAK3);ncbi_102267488(ISG20);ncbi_102267727(GPRC5B);ncbi_102268290(ADORA2B);ncbi_102268348(LOC102268348);ncbi_102268437(…
GO:0008213	protein alkylation	47	118	0.0310027	0.204945	MSTRG.1036(PRDM5);MSTRG.11659(SETMAR);MSTRG.14223(SETMAR);MSTRG.18140(EZH2);MSTRG.19027(Kmt5c);MSTRG.7290(SETMAR);MSTRG.8291(SETMAR);MSTRG.991(SETMAR);ncbi_102264389(WHSC1);ncbi_102264756(SUV39H2);ncbi_102265526(PYGO2);ncbi_102266643(SETD2);ncbi_102268145(COPRS);ncbi_102268445(KDM3A);ncbi_102268887(KMT2D);ncbi_102269320(KMT2B);ncbi_102269553(PRDM5);ncbi_102271111(EHMT1);ncbi_102271377(LOC10227137…
GO:0000082	G1/S transition of mitotic cell cycle	19	41	0.0313198	0.205	MSTRG.18140(EZH2);ncbi_102268478(PTEN);ncbi_102268772(PDPN);ncbi_102269868(LOC102269868);ncbi_102270546(CCND1);ncbi_102271993(FGF10);ncbi_102272149(CTDSP1);ncbi_102273101(TCF3);ncbi_102277509(CTDSPL);ncbi_102278463(INO80);ncbi_102279111(ADAM17);ncbi_102279668(DACT1);ncbi_102280893(MTBP);ncbi_102280959(ZC3H12D);ncbi_102281000(ID2);ncbi_102283821(PTPN6);ncbi_102284622(SENP2);ncbi_102285744(PID1);nc…
GO:0044843	cell cycle G1/S phase transition	19	41	0.0313198	0.205	MSTRG.18140(EZH2);ncbi_102268478(PTEN);ncbi_102268772(PDPN);ncbi_102269868(LOC102269868);ncbi_102270546(CCND1);ncbi_102271993(FGF10);ncbi_102272149(CTDSP1);ncbi_102273101(TCF3);ncbi_102277509(CTDSPL);ncbi_102278463(INO80);ncbi_102279111(ADAM17);ncbi_102279668(DACT1);ncbi_102280893(MTBP);ncbi_102280959(ZC3H12D);ncbi_102281000(ID2);ncbi_102283821(PTPN6);ncbi_102284622(SENP2);ncbi_102285744(PID1);nc…
GO:0002335	mature B cell differentiation	6	9	0.0314534	0.205	ncbi_102269712(MALT1);ncbi_102273135(PLCL2);ncbi_102274878(BCL3);ncbi_102282264(LGALS1);ncbi_102285300(PLCG2);ncbi_102286812(ITFG2)
GO:0009154	purine ribonucleotide catabolic process	6	9	0.0314534	0.205	ncbi_102264435(LOC102264435);ncbi_102268455(PDE1B);ncbi_102273429(NT5E);ncbi_102274757(ITPA);ncbi_102282288(PDE11A);ncbi_102284141(NUDT18)
GO:0009261	ribonucleotide catabolic process	6	9	0.0314534	0.205	ncbi_102264435(LOC102264435);ncbi_102268455(PDE1B);ncbi_102273429(NT5E);ncbi_102274757(ITPA);ncbi_102282288(PDE11A);ncbi_102284141(NUDT18)
GO:0035456	response to interferon-beta	6	9	0.0314534	0.205	ncbi_102271118(TREX1);ncbi_102273081(LOC102273081);ncbi_102273190(IRF1);ncbi_102273457(DDX41);ncbi_102280504(TMEM173);ncbi_102283262(LOC102283262)
GO:0045606	positive regulation of epidermal cell differentiation	6	9	0.0314534	0.205	ncbi_102268089(LOC102268089);ncbi_102277930(NOTCH1);ncbi_102278257(LOC102278257);ncbi_102283144(VDR);ncbi_102285695(LOC102285695);ncbi_102287966(PRKCH)
GO:0060602	branch elongation of an epithelium	6	9	0.0314534	0.205	ncbi_102268385(RDH10);ncbi_102270903(SPRY2);ncbi_102271735(SHH);ncbi_102271993(FGF10);ncbi_102283879(SPRY1);ncbi_102287352(FGF1)
GO:0071526	semaphorin-plexin signaling pathway	6	9	0.0314534	0.205	ncbi_102269924(SEMA3A);ncbi_102270422(NRP2);ncbi_102272927(NRP1);ncbi_102273392(SEMA3F);ncbi_102281310(PLXNB1);ncbi_102282226(SEMA4D)
GO:2000136	regulation of cell proliferation involved in heart morphogenesis	6	9	0.0314534	0.205	ncbi_102264508(HES1);ncbi_102271045(HAND2);ncbi_102276011(TBX1);ncbi_102277581(ISL1);ncbi_102277930(NOTCH1);ncbi_102286068(SIX1)
GO:0006260	DNA replication	37	90	0.0316174	0.205551	ncbi_102265542(CDK2AP1);ncbi_102268047(GREM1);ncbi_102269716(ATF1);ncbi_102269729(PIF1);ncbi_102269868(LOC102269868);ncbi_102271993(FGF10);ncbi_102272159(POLG);ncbi_102272196(STOML2);ncbi_102272657(WRAP53);ncbi_102273253(RAC1);ncbi_102273558(DNA2);ncbi_102273935(MCMBP);ncbi_102274384(PDGFC);ncbi_102274882(TEP1);ncbi_102275543(DBF4B);ncbi_102275691(BAZ1A);ncbi_102277011(HRAS);ncbi_102277344(CDK2);…
GO:0010562	positive regulation of phosphorus metabolic process	175	496	0.031671	0.205551	MSTRG.18140(EZH2);ncbi_102264670(FGFR3);ncbi_102264710(MAGI3);ncbi_102264800(IL11);ncbi_102264909(DAB2IP);ncbi_102265040(RELN);ncbi_102265142(KSR1);ncbi_102265381(DAB2);ncbi_102265476(NPNT);ncbi_102265783(ERBB4);ncbi_102266008(HACD3);ncbi_102266066(DDR2);ncbi_102266104(NOD1);ncbi_102266353(AKAP12);ncbi_102266381(ADAM9);ncbi_102266459(BANK1);ncbi_102266601(MLST8);ncbi_102266863(TAB1);ncbi_10226772…
GO:0045937	positive regulation of phosphate metabolic process	175	496	0.031671	0.205551	MSTRG.18140(EZH2);ncbi_102264670(FGFR3);ncbi_102264710(MAGI3);ncbi_102264800(IL11);ncbi_102264909(DAB2IP);ncbi_102265040(RELN);ncbi_102265142(KSR1);ncbi_102265381(DAB2);ncbi_102265476(NPNT);ncbi_102265783(ERBB4);ncbi_102266008(HACD3);ncbi_102266066(DDR2);ncbi_102266104(NOD1);ncbi_102266353(AKAP12);ncbi_102266381(ADAM9);ncbi_102266459(BANK1);ncbi_102266601(MLST8);ncbi_102266863(TAB1);ncbi_10226772…
GO:0071363	cellular response to growth factor stimulus	72	190	0.0317242	0.205608	ncbi_102264394(SOSTDC1);ncbi_102264508(HES1);ncbi_102264670(FGFR3);ncbi_102264909(DAB2IP);ncbi_102265006(NBL1);ncbi_102265105(COL1A1);ncbi_102265238(LHX1);ncbi_102265315(CRB2);ncbi_102265381(DAB2);ncbi_102265476(NPNT);ncbi_102265632(ING2);ncbi_102266322(SMAD1);ncbi_102267459(FBN2);ncbi_102267776(FGFR1);ncbi_102268047(GREM1);ncbi_102268457(ZNF423);ncbi_102268771(OFD1);ncbi_102269280(HIPK2);ncbi_10…
GO:0034330	cell junction organization	48	121	0.0317819	0.205652	ncbi_102265734(COL17A1);ncbi_102266736(LAMA5);ncbi_102267387(NEDD4L);ncbi_102267393(MTDH);ncbi_102268043(PRKCI);ncbi_102268065(PKP2);ncbi_102268588(TNS1);ncbi_102268914(CDH12);ncbi_102269306(SMAD7);ncbi_102270195(FERMT2);ncbi_102270636(GJB2);ncbi_102270965(CXADR);ncbi_102272539(TRPV4);ncbi_102272596(LOC102272596);ncbi_102273253(RAC1);ncbi_102274467(LIMS2);ncbi_102274964(LAMB3);ncbi_102275134(PLEK…
GO:0061041	regulation of wound healing	22	49	0.0318196	0.205652	ncbi_102265344(ANO6);ncbi_102265709(FAP);ncbi_102269276(F11);ncbi_102269816(ARFGEF1);ncbi_102273710(PRKCQ);ncbi_102276189(APOH);ncbi_102277011(HRAS);ncbi_102277502(KANK1);ncbi_102278109(THBS1);ncbi_102278255(PLAU);ncbi_102278348(LOC102278348);ncbi_102278375(TMPRSS6);ncbi_102278593(SERPING1);ncbi_102278724(PRKCA);ncbi_102279305(PRKG1);ncbi_102279659(HOPX);ncbi_102282537(PROS1);ncbi_102282598(PDGFR…
GO:0010647	positive regulation of cell communication	146	409	0.0320144	0.206622	ncbi_102264670(FGFR3);ncbi_102264710(MAGI3);ncbi_102264825(NLGN1);ncbi_102264909(DAB2IP);ncbi_102265105(COL1A1);ncbi_102265381(DAB2);ncbi_102265476(NPNT);ncbi_102265758(SLC1A3);ncbi_102265783(ERBB4);ncbi_102265818(NLGN3);ncbi_102266008(HACD3);ncbi_102266104(NOD1);ncbi_102266745(PSMD11);ncbi_102266850(SPIN1);ncbi_102267267(TP73);ncbi_102267569(SYT1);ncbi_102267720(PSME1);ncbi_102267727(GPRC5B);ncb…
GO:0040013	negative regulation of locomotion	29	68	0.0323106	0.207955	MSTRG.11691(--);MSTRG.17882(--);MSTRG.5827(--);MSTRG.9596(--);ncbi_102265006(NBL1);ncbi_102268047(GREM1);ncbi_102269417(PTGER4);ncbi_102272066(MMRN2);ncbi_102272495(ANGPT2);ncbi_102272753(SLIT2);ncbi_102273347(PLCB1);ncbi_102273612(CCL28);ncbi_102274202(MMP28);ncbi_102274542(ANGPTL4);ncbi_102275373(CXCL12);ncbi_102275960(CCL25);ncbi_102277517(TRIM59);ncbi_102277633(TRIM25);ncbi_102277712(DLL4);nc…
GO:0043583	ear development	29	68	0.0323106	0.207955	ncbi_102264398(SPARC);ncbi_102264670(FGFR3);ncbi_102264815(CDH23);ncbi_102264854(CEBPA);ncbi_102265358(ANP32B);ncbi_102266410(MAF);ncbi_102267776(FGFR1);ncbi_102269316(PRKRA);ncbi_102271735(SHH);ncbi_102272660(MPV17);ncbi_102273160(PROX1);ncbi_102273437(SALL1);ncbi_102273926(FREM2);ncbi_102274581(MYO6);ncbi_102274960(CLIC5);ncbi_102275942(ADGRV1);ncbi_102276011(TBX1);ncbi_102276558(ATP2B2);ncbi_1…
GO:0070486	leukocyte aggregation	74	196	0.032412	0.208318	MSTRG.9198(ANXA1);ncbi_102264508(HES1);ncbi_102264647(JAG2);ncbi_102264958(PSMB10);ncbi_102265549(CARD11);ncbi_102266946(LEF1);ncbi_102267975(ERBB2);ncbi_102268077(CCND3);ncbi_102268678(PAWR);ncbi_102269181(PELI1);ncbi_102269357(BCL11B);ncbi_102269407(VNN1);ncbi_102269417(PTGER4);ncbi_102269581(LGALS3);ncbi_102269712(MALT1);ncbi_102269978(LOC102269978);ncbi_102270228(ITGAX);ncbi_102270600(SOX13);…
GO:0001654	eye development	65	170	0.0328746	0.210998	MSTRG.14114(--);MSTRG.4767(env);MSTRG.9003(--);ncbi_102264826(TSKU);ncbi_102265047(RXRA);ncbi_102265183(HDAC1);ncbi_102265238(LHX1);ncbi_102265526(PYGO2);ncbi_102266331(TULP3);ncbi_102266410(MAF);ncbi_102267073(HIPK1);ncbi_102267237(FOXP2);ncbi_102267359(HMGN1);ncbi_102267893(TENM3);ncbi_102268369(OSR2);ncbi_102268385(RDH10);ncbi_102268796(CRYGS);ncbi_102269020(ROM1);ncbi_102269089(NTRK2);ncbi_10…
GO:0044782	cilium organization	17	36	0.0333711	0.213594	MSTRG.14114(--);MSTRG.4767(env);MSTRG.9003(--);ncbi_102264548(CCDC151);ncbi_102265251(LRRC6);ncbi_102267327(BBS10);ncbi_102273536(DNAAF3);ncbi_102274843(TEKT2);ncbi_102275064(VANGL2);ncbi_102278096(MCIDAS);ncbi_102281642(IFT81);ncbi_102281840(FUZ);ncbi_102282690(ARMC4);ncbi_102285199(BBS4);ncbi_102285296(DYNC2H1);ncbi_102285555(DNAAF1);ncbi_102286136(CEP131)
GO:0045930	negative regulation of mitotic cell cycle	17	36	0.0333711	0.213594	MSTRG.11659(SETMAR);MSTRG.14223(SETMAR);MSTRG.7290(SETMAR);MSTRG.8291(SETMAR);MSTRG.991(SETMAR);ncbi_102264536(CCNB1);ncbi_102268614(MSH2);ncbi_102270546(CCND1);ncbi_102273767(STIL);ncbi_102277344(CDK2);ncbi_102279933(DGKZ);ncbi_102280390(TIPIN);ncbi_102280893(MTBP);ncbi_102281205(NUDT15);ncbi_102283552(CHEK2);ncbi_102287638(RAD9A);ncbi_106700668(RGCC)
GO:0033500	carbohydrate homeostasis	44	110	0.0334462	0.213779	ncbi_102264854(CEBPA);ncbi_102264999(PDK4);ncbi_102265537(PPARG);ncbi_102266253(PDK2);ncbi_102266749(PPP3CA);ncbi_102267727(GPRC5B);ncbi_102267813(FGFR4);ncbi_102267965(VGF);ncbi_102270153(CNR1);ncbi_102270451(RBP4);ncbi_102270861(PYGL);ncbi_102272283(NOX4);ncbi_102272413(LOC102272413);ncbi_102273291(ERO1B);ncbi_102273720(NCOA5);ncbi_102274155(PAX6);ncbi_102275065(PDK3);ncbi_102276736(LEP);ncbi_1…
GO:0006469	negative regulation of protein kinase activity	26	60	0.0335635	0.214233	ncbi_102264909(DAB2IP);ncbi_102267031(ADAR);ncbi_102267267(TP73);ncbi_102268672(CDKN1A);ncbi_102268951(RGS4);ncbi_102269548(DUSP8);ncbi_102269756(LOC102269756);ncbi_102269809(PRKAR1B);ncbi_102270806(LOC102270806);ncbi_102271186(DUSP10);ncbi_102271396(GPS2);ncbi_102271616(HSPB1);ncbi_102272145(SPRED1);ncbi_102272454(CDKN2C);ncbi_102277840(LRP6);ncbi_102278105(IGF1R);ncbi_102278583(LOC102278583);nc…
GO:0018193	peptidyl-amino acid modification	119	329	0.0337057	0.214845	MSTRG.1036(PRDM5);MSTRG.11659(SETMAR);MSTRG.13077(ING4);MSTRG.14223(SETMAR);MSTRG.18140(EZH2);MSTRG.19027(Kmt5c);MSTRG.7290(SETMAR);MSTRG.8291(SETMAR);MSTRG.991(SETMAR);ncbi_102264382(DR1);ncbi_102264389(WHSC1);ncbi_102264508(HES1);ncbi_102264670(FGFR3);ncbi_102264708(RUVBL1);ncbi_102264756(SUV39H2);ncbi_102264926(ZDHHC21);ncbi_102264931(JADE2);ncbi_102265183(HDAC1);ncbi_102265188(TTLL11);ncbi_10…
GO:0007584	response to nutrient	9	16	0.0340448	0.216411	ncbi_102265105(COL1A1);ncbi_102266253(PDK2);ncbi_102271327(ALDH1A2);ncbi_102274769(RARA);ncbi_102276098(FADS1);ncbi_102277378(GAS6);ncbi_102280911(RRP8);ncbi_102282210(RBP1);ncbi_102284234(PITX2)
GO:0045687	positive regulation of glial cell differentiation	9	16	0.0340448	0.216411	ncbi_102264508(HES1);ncbi_102265183(HDAC1);ncbi_102270505(CLCF1);ncbi_102271576(LIF);ncbi_102271735(SHH);ncbi_102274633(BIN1);ncbi_102277930(NOTCH1);ncbi_102280853(CXCR4);ncbi_102281000(ID2)
GO:0000245	spliceosomal complex assembly	5	7	0.0348343	0.216965	ncbi_102266279(DDX23);ncbi_102271956(SRSF12);ncbi_102273229(SF1);ncbi_102283365(SNRNP200);ncbi_102287669(PSIP1)
GO:0002691	regulation of cellular extravasation	5	7	0.0348343	0.216965	ncbi_102269417(PTGER4);ncbi_102273347(PLCB1);ncbi_102273612(CCL28);ncbi_102275373(CXCL12);ncbi_102275960(CCL25)
GO:0003209	cardiac atrium morphogenesis	5	7	0.0348343	0.216965	MSTRG.36(GATA4);ncbi_102264389(WHSC1);ncbi_102277840(LRP6);ncbi_102277930(NOTCH1);ncbi_102284081(GATA4)
GO:0003283	atrial septum development	5	7	0.0348343	0.216965	MSTRG.36(GATA4);ncbi_102264389(WHSC1);ncbi_102275436(NKX2-5);ncbi_102284081(GATA4);ncbi_102284244(GJA5)
GO:0006670	sphingosine metabolic process	5	7	0.0348343	0.216965	ncbi_102268713(GBA);ncbi_102270429(SPTLC1);ncbi_102273673(SPTLC2);ncbi_102276144(LOC102276144);ncbi_102279101(ACER2)
GO:0030497	fatty acid elongation	5	7	0.0348343	0.216965	ncbi_102264723(ELOVL7);ncbi_102272645(ELOVL5);ncbi_102274409(ELOVL2);ncbi_102284782(ELOVL4);ncbi_102285624(ELOVL6)
GO:0031958	corticosteroid receptor signaling pathway	5	7	0.0348343	0.216965	ncbi_102271998(ARID1A);ncbi_102274036(NEDD4);ncbi_102281563(PTGES3);ncbi_102283042(LOC102283042);ncbi_102286413(NR3C1)
GO:0032613	interleukin-10 production	5	7	0.0348343	0.216965	ncbi_102269695(PRKCZ);ncbi_102270806(LOC102270806);ncbi_102274878(BCL3);ncbi_102277853(CD274);ncbi_102283355(TNFRSF21)
GO:0032653	regulation of interleukin-10 production	5	7	0.0348343	0.216965	ncbi_102269695(PRKCZ);ncbi_102270806(LOC102270806);ncbi_102274878(BCL3);ncbi_102277853(CD274);ncbi_102283355(TNFRSF21)
GO:0035112	genitalia morphogenesis	5	7	0.0348343	0.216965	ncbi_102264742(SYCP2);ncbi_102270158(AR);ncbi_102271468(ROR2);ncbi_102271993(FGF10);ncbi_102277840(LRP6)
GO:0035809	regulation of urine volume	5	7	0.0348343	0.216965	ncbi_102272983(EDN1);ncbi_102277668(PTGER3);ncbi_102279605(INPP5K);ncbi_102282187(NPR3);ncbi_102284630(TFAP2B)
GO:0046519	sphingoid metabolic process	5	7	0.0348343	0.216965	ncbi_102268713(GBA);ncbi_102270429(SPTLC1);ncbi_102273673(SPTLC2);ncbi_102276144(LOC102276144);ncbi_102279101(ACER2)
GO:0051016	barbed-end actin filament capping	5	7	0.0348343	0.216965	MSTRG.11787(CARMIL1);MSTRG.17627(CARMIL1);MSTRG.18373(CARMIL1);ncbi_102268364(MTPN);ncbi_102287218(LRRC16A)
GO:0070391	response to lipoteichoic acid	5	7	0.0348343	0.216965	ncbi_102268835(TLR2);ncbi_102270488(CD14);ncbi_102281707(LOC102281707);ncbi_102286007(TREM2);ncbi_102288174(TLR4)
GO:1903053	regulation of extracellular matrix organization	5	7	0.0348343	0.216965	ncbi_102264961(DPP4);ncbi_102265709(FAP);ncbi_102266066(DDR2);ncbi_102267813(FGFR4);ncbi_102284324(MFI2)
GO:0030900	forebrain development	46	116	0.0351953	0.218919	MSTRG.14114(--);MSTRG.4767(env);MSTRG.9003(--);ncbi_102264508(HES1);ncbi_102264712(POU4F1);ncbi_102264790(DPYSL2);ncbi_102265040(RELN);ncbi_102265183(HDAC1);ncbi_102265783(ERBB4);ncbi_102266228(DLX1);ncbi_102266946(LEF1);ncbi_102267267(TP73);ncbi_102267776(FGFR1);ncbi_102267844(LRRK2);ncbi_102267882(CRTAC1);ncbi_102268402(ZEB2);ncbi_102269344(PEX5);ncbi_102269357(BCL11B);ncbi_102269868(LOC1022698…
GO:0007596	blood coagulation	31	74	0.0356665	0.21941	ncbi_102265044(MYL9);ncbi_102265344(ANO6);ncbi_102265617(CSRP1);ncbi_102265709(FAP);ncbi_102268971(LOC102268971);ncbi_102269276(F11);ncbi_102271616(HSPB1);ncbi_102273710(PRKCQ);ncbi_102276075(FIBP);ncbi_102276189(APOH);ncbi_102277897(LOC102277897);ncbi_102278109(THBS1);ncbi_102278255(PLAU);ncbi_102278348(LOC102278348);ncbi_102278375(TMPRSS6);ncbi_102278543(VCL);ncbi_102278593(SERPING1);ncbi_10227…
GO:0002577	regulation of antigen processing and presentation	4	5	0.036194	0.21941	ncbi_102270806(LOC102270806);ncbi_102278109(THBS1);ncbi_102282998(LOC102282998);ncbi_102286007(TREM2)
GO:0009155	purine deoxyribonucleotide catabolic process	4	5	0.036194	0.21941	ncbi_102264435(LOC102264435);ncbi_102281205(NUDT15);ncbi_102283912(NUDT1);ncbi_102284141(NUDT18)
GO:0009264	deoxyribonucleotide catabolic process	4	5	0.036194	0.21941	ncbi_102264435(LOC102264435);ncbi_102281205(NUDT15);ncbi_102283912(NUDT1);ncbi_102284141(NUDT18)
GO:0021930	cerebellar granule cell precursor proliferation	4	5	0.036194	0.21941	ncbi_102271735(SHH);ncbi_102275420(CEND1);ncbi_102284897(FGF2);ncbi_102288013(GPR37L1)
GO:0021936	regulation of cerebellar granule cell precursor proliferation	4	5	0.036194	0.21941	ncbi_102271735(SHH);ncbi_102275420(CEND1);ncbi_102284897(FGF2);ncbi_102288013(GPR37L1)
GO:0022616	DNA strand elongation	4	5	0.036194	0.21941	ncbi_102273137(MCM3);ncbi_102275243(FEN1);ncbi_102281545(MCM5);ncbi_102282280(MCM2)
GO:0032733	positive regulation of interleukin-10 production	4	5	0.036194	0.21941	ncbi_102269695(PRKCZ);ncbi_102270806(LOC102270806);ncbi_102274878(BCL3);ncbi_102277853(CD274)
GO:0044557	relaxation of smooth muscle	4	5	0.036194	0.21941	ncbi_102268290(ADORA2B);ncbi_102278336(MRVI1);ncbi_102279305(PRKG1);ncbi_102281834(GUCY1A3)
GO:0046386	deoxyribose phosphate catabolic process	4	5	0.036194	0.21941	ncbi_102264435(LOC102264435);ncbi_102281205(NUDT15);ncbi_102283912(NUDT1);ncbi_102284141(NUDT18)
GO:0048070	regulation of developmental pigmentation	4	5	0.036194	0.21941	ncbi_102268402(ZEB2);ncbi_102277371(IHH);ncbi_102284173(ADAMTS9);ncbi_102284187(KITLG)
GO:0060605	tube lumen cavitation	4	5	0.036194	0.21941	ncbi_102271735(SHH);ncbi_102274572(EDA);ncbi_102276705(EDAR);ncbi_102284702(CDH1)
GO:0060638	mesenchymal-epithelial cell signaling	4	5	0.036194	0.21941	ncbi_102267776(FGFR1);ncbi_102267837(HGF);ncbi_102271993(FGF10);ncbi_102285634(MET)
GO:0072025	distal convoluted tubule development	4	5	0.036194	0.21941	ncbi_102276692(CALB1);ncbi_102280981(POU3F3);ncbi_102283997(PAX2);ncbi_102284473(PAX8)
GO:2000177	regulation of neural precursor cell proliferation	4	5	0.036194	0.21941	ncbi_102271735(SHH);ncbi_102275420(CEND1);ncbi_102284897(FGF2);ncbi_102288013(GPR37L1)
GO:2000378	negative regulation of reactive oxygen species metabolic process	4	5	0.036194	0.21941	ncbi_102265521(LOC102265521);ncbi_102282282(STAT3);ncbi_102286348(ACP5);ncbi_102286814(AATF)
GO:0010837	regulation of keratinocyte proliferation	11	21	0.0362694	0.21941	ncbi_102264592(EFNB2);ncbi_102271993(FGF10);ncbi_102275768(CASK);ncbi_102280193(SNAI2);ncbi_102281337(CDH3);ncbi_102283023(TP63);ncbi_102283144(VDR);ncbi_102284887(PTPRK);ncbi_102285097(CTSV);ncbi_102285648(CD109);ncbi_102286795(INTU)
GO:0043616	keratinocyte proliferation	11	21	0.0362694	0.21941	ncbi_102264592(EFNB2);ncbi_102271993(FGF10);ncbi_102275768(CASK);ncbi_102280193(SNAI2);ncbi_102281337(CDH3);ncbi_102283023(TP63);ncbi_102283144(VDR);ncbi_102284887(PTPRK);ncbi_102285097(CTSV);ncbi_102285648(CD109);ncbi_102286795(INTU)
GO:0060541	respiratory system development	13	26	0.0362853	0.21941	ncbi_102264670(FGFR3);ncbi_102267813(FGFR4);ncbi_102270903(SPRY2);ncbi_102271735(SHH);ncbi_102271993(FGF10);ncbi_102272957(THRA);ncbi_102275064(VANGL2);ncbi_102278780(LOC102278780);ncbi_102284234(PITX2);ncbi_102284632(STRA6);ncbi_102284731(NCOR2);ncbi_102286594(HOXA5);ncbi_102288006(GATA6)
GO:0060993	kidney morphogenesis	13	26	0.0362853	0.21941	ncbi_102264508(HES1);ncbi_102265238(LHX1);ncbi_102266448(IRX1);ncbi_102271576(LIF);ncbi_102274376(OSR1);ncbi_102274773(CNTD1);ncbi_102275627(LOC102275627);ncbi_102275862(WT1);ncbi_102279144(LGR4);ncbi_102283997(PAX2);ncbi_102284473(PAX8);ncbi_102286052(HNF1B);ncbi_102286068(SIX1)
GO:0009308	amine metabolic process	36	88	0.0363159	0.21941	MSTRG.10396(--);MSTRG.10397(--);MSTRG.1063(--);MSTRG.11350(--);MSTRG.12416(--);MSTRG.12995(--);MSTRG.13422(--);MSTRG.16625(--);MSTRG.17660(--);MSTRG.18221(--);MSTRG.3453(--);MSTRG.4296(--);MSTRG.5401(--);MSTRG.5419(--);MSTRG.8843(--);ncbi_102266189(AZIN1);ncbi_102268029(CHKA);ncbi_102268224(LDLR);ncbi_102268455(PDE1B);ncbi_102269060(LPCAT2);ncbi_102270429(SPTLC1);ncbi_102271146(SAT2);ncbi_1022713…
GO:0044106	cellular amine metabolic process	36	88	0.0363159	0.21941	MSTRG.10396(--);MSTRG.10397(--);MSTRG.1063(--);MSTRG.11350(--);MSTRG.12416(--);MSTRG.12995(--);MSTRG.13422(--);MSTRG.16625(--);MSTRG.17660(--);MSTRG.18221(--);MSTRG.3453(--);MSTRG.4296(--);MSTRG.5401(--);MSTRG.5419(--);MSTRG.8843(--);ncbi_102266189(AZIN1);ncbi_102268029(CHKA);ncbi_102268224(LDLR);ncbi_102268455(PDE1B);ncbi_102269060(LPCAT2);ncbi_102270429(SPTLC1);ncbi_102271146(SAT2);ncbi_1022713…
GO:0045596	negative regulation of cell differentiation	90	244	0.0366203	0.220961	MSTRG.18140(EZH2);MSTRG.9247(APP);ncbi_102264508(HES1);ncbi_102264654(CDK5RAP2);ncbi_102264670(FGFR3);ncbi_102265231(ZFPM2);ncbi_102266228(DLX1);ncbi_102266365(INPP5D);ncbi_102266720(ANKRD17);ncbi_102266749(PPP3CA);ncbi_102266857(COL5A1);ncbi_102267321(APP);ncbi_102267782(LRRC17);ncbi_102268065(PKP2);ncbi_102268422(GFI1);ncbi_102268478(PTEN);ncbi_102268539(MESP1);ncbi_102268669(S1PR3);ncbi_102269…
GO:0046822	regulation of nucleocytoplasmic transport	48	122	0.0368351	0.22177	ncbi_102264909(DAB2IP);ncbi_102264956(TACC3);ncbi_102265358(ANP32B);ncbi_102265381(DAB2);ncbi_102266749(PPP3CA);ncbi_102268047(GREM1);ncbi_102268437(TLR3);ncbi_102268672(CDKN1A);ncbi_102268835(TLR2);ncbi_102268851(CAMK1);ncbi_102269868(LOC102269868);ncbi_102271383(SUFU);ncbi_102271735(SHH);ncbi_102272271(PPP3R1);ncbi_102272957(THRA);ncbi_102274036(NEDD4);ncbi_102274572(EDA);ncbi_102274622(PBLD);n…
GO:0001837	epithelial to mesenchymal transition	24	55	0.0368499	0.22177	MSTRG.18140(EZH2);ncbi_102264909(DAB2IP);ncbi_102265105(COL1A1);ncbi_102265315(CRB2);ncbi_102265381(DAB2);ncbi_102266946(LEF1);ncbi_102267587(TGFBR3);ncbi_102269306(SMAD7);ncbi_102274622(PBLD);ncbi_102275064(VANGL2);ncbi_102277629(LOC102277629);ncbi_102277840(LRP6);ncbi_102277930(NOTCH1);ncbi_102278168(AXIN2);ncbi_102280193(SNAI2);ncbi_102280265(BAMBI);ncbi_102280275(HEY2);ncbi_102282045(GLIPR2);…
GO:0030193	regulation of blood coagulation	18	39	0.0371657	0.222514	ncbi_102265344(ANO6);ncbi_102265709(FAP);ncbi_102269276(F11);ncbi_102273710(PRKCQ);ncbi_102276189(APOH);ncbi_102278109(THBS1);ncbi_102278255(PLAU);ncbi_102278348(LOC102278348);ncbi_102278375(TMPRSS6);ncbi_102278593(SERPING1);ncbi_102278724(PRKCA);ncbi_102279305(PRKG1);ncbi_102282537(PROS1);ncbi_102282598(PDGFRA);ncbi_102282915(DMTN);ncbi_102284543(ALOX12);ncbi_102286888(ANXA2);ncbi_102288174(TLR4)
GO:0045069	regulation of viral genome replication	18	39	0.0371657	0.222514	MSTRG.2996(SRPK1);ncbi_102266008(HACD3);ncbi_102267031(ADAR);ncbi_102267488(ISG20);ncbi_102269338(RNASEL);ncbi_102273042(LOC102273042);ncbi_102273160(PROX1);ncbi_102273400(MX1);ncbi_102276087(TOP2A);ncbi_102276802(ISG15);ncbi_102277675(MAVS);ncbi_102279605(INPP5K);ncbi_102280798(SRPK2);ncbi_102280979(PLSCR1);ncbi_102282439(TRIM38);ncbi_102282573(RSAD2);ncbi_102284330(ADARB1);ncbi_102285646(NR5A2)
GO:0098732	macromolecule deacylation	18	39	0.0371657	0.222514	MSTRG.11845(Rcor1);MSTRG.2009(HDAC9);MSTRG.7753(TADA2A);ncbi_102265183(HDAC1);ncbi_102268366(RCOR1);ncbi_102270486(HDAC8);ncbi_102270607(VEGFA);ncbi_102270629(HDAC6);ncbi_102272282(SIRT6);ncbi_102273007(EP300);ncbi_102274743(SIRT3);ncbi_102277833(HDAC9);ncbi_102280993(BAZ2A);ncbi_102282164(SFPQ);ncbi_102282763(HDAC10);ncbi_102283289(LYPLA1);ncbi_102284930(TADA2A);ncbi_106700904(LOC106700904)
GO:1900046	regulation of hemostasis	18	39	0.0371657	0.222514	ncbi_102265344(ANO6);ncbi_102265709(FAP);ncbi_102269276(F11);ncbi_102273710(PRKCQ);ncbi_102276189(APOH);ncbi_102278109(THBS1);ncbi_102278255(PLAU);ncbi_102278348(LOC102278348);ncbi_102278375(TMPRSS6);ncbi_102278593(SERPING1);ncbi_102278724(PRKCA);ncbi_102279305(PRKG1);ncbi_102282537(PROS1);ncbi_102282598(PDGFRA);ncbi_102282915(DMTN);ncbi_102284543(ALOX12);ncbi_102286888(ANXA2);ncbi_102288174(TLR4)
GO:0002696	positive regulation of leukocyte activation	32	77	0.0372559	0.222766	ncbi_102264389(WHSC1);ncbi_102264961(DPP4);ncbi_102265549(CARD11);ncbi_102266601(MLST8);ncbi_102270505(CLCF1);ncbi_102270806(LOC102270806);ncbi_102271735(SHH);ncbi_102272677(LAMP1);ncbi_102273253(RAC1);ncbi_102274689(IGF2);ncbi_102274973(TNFSF13B);ncbi_102276588(FLT3LG);ncbi_102276746(IL15RA);ncbi_102277340(CD80);ncbi_102277371(IHH);ncbi_102277378(GAS6);ncbi_102277853(CD274);ncbi_102278109(THBS1)…
GO:0050954	sensory perception of mechanical stimulus	43	108	0.0380481	0.22721	ncbi_102264782(MYO1A);ncbi_102264815(CDH23);ncbi_102265105(COL1A1);ncbi_102265758(SLC1A3);ncbi_102266196(TMIE);ncbi_102267776(FGFR1);ncbi_102270636(GJB2);ncbi_102270903(SPRY2);ncbi_102271062(USH1C);ncbi_102271387(CNTN5);ncbi_102273075(FAM65B);ncbi_102274358(ATP6V1B1);ncbi_102274581(MYO6);ncbi_102274960(CLIC5);ncbi_102275661(ALG10);ncbi_102275942(ADGRV1);ncbi_102276011(TBX1);ncbi_102276187(COL11A1…
GO:0051170	nuclear import	51	131	0.0391002	0.233068	ncbi_102264508(HES1);ncbi_102264909(DAB2IP);ncbi_102264956(TACC3);ncbi_102265381(DAB2);ncbi_102265783(ERBB4);ncbi_102266749(PPP3CA);ncbi_102268047(GREM1);ncbi_102268437(TLR3);ncbi_102268672(CDKN1A);ncbi_102268835(TLR2);ncbi_102269781(SPTBN1);ncbi_102269868(LOC102269868);ncbi_102271383(SUFU);ncbi_102271735(SHH);ncbi_102272271(PPP3R1);ncbi_102272957(THRA);ncbi_102274572(EDA);ncbi_102274622(PBLD);nc…
GO:0048584	positive regulation of response to stimulus	231	669	0.0391297	0.233068	ncbi_102264389(WHSC1);ncbi_102264597(CDH13);ncbi_102264632(C3AR1);ncbi_102264670(FGFR3);ncbi_102264710(MAGI3);ncbi_102264825(NLGN1);ncbi_102264909(DAB2IP);ncbi_102265105(COL1A1);ncbi_102265314(LAT2);ncbi_102265344(ANO6);ncbi_102265381(DAB2);ncbi_102265476(NPNT);ncbi_102265783(ERBB4);ncbi_102266008(HACD3);ncbi_102266016(AGER);ncbi_102266104(NOD1);ncbi_102266350(CD180);ncbi_102266518(LY96);ncbi_102…
GO:0008630	intrinsic apoptotic signaling pathway in response to DNA damage	25	58	0.0392165	0.233285	ncbi_102266940(CCAR2);ncbi_102267073(HIPK1);ncbi_102267267(TP73);ncbi_102267764(AEN);ncbi_102268672(CDKN1A);ncbi_102269280(HIPK2);ncbi_102270806(LOC102270806);ncbi_102271399(SHISA5);ncbi_102271919(CD74);ncbi_102273007(EP300);ncbi_102274878(BCL3);ncbi_102275373(CXCL12);ncbi_102276294(ACKR3);ncbi_102276492(ZNF385A);ncbi_102277263(LOC102277263);ncbi_102278489(TOPORS);ncbi_102278715(HNRNPK);ncbi_1022…
GO:0032386	regulation of intracellular transport	85	230	0.0394094	0.23408	ncbi_102264909(DAB2IP);ncbi_102264956(TACC3);ncbi_102265358(ANP32B);ncbi_102265381(DAB2);ncbi_102265779(RAB29);ncbi_102266383(CLIC2);ncbi_102266749(PPP3CA);ncbi_102268047(GREM1);ncbi_102268061(CALM2);ncbi_102268437(TLR3);ncbi_102268672(CDKN1A);ncbi_102268835(TLR2);ncbi_102268851(CAMK1);ncbi_102269868(LOC102269868);ncbi_102269872(SH3GLB1);ncbi_102270620(MAPT);ncbi_102270875(TNNC1);ncbi_102270937(L…
GO:0051251	positive regulation of lymphocyte activation	29	69	0.0394511	0.23408	ncbi_102264389(WHSC1);ncbi_102264961(DPP4);ncbi_102265549(CARD11);ncbi_102266601(MLST8);ncbi_102270505(CLCF1);ncbi_102270806(LOC102270806);ncbi_102271735(SHH);ncbi_102272677(LAMP1);ncbi_102273253(RAC1);ncbi_102274689(IGF2);ncbi_102274973(TNFSF13B);ncbi_102276588(FLT3LG);ncbi_102276746(IL15RA);ncbi_102277340(CD80);ncbi_102277371(IHH);ncbi_102277378(GAS6);ncbi_102277853(CD274);ncbi_102279604(GLI3);…
GO:1901292	nucleoside phosphate catabolic process	16	34	0.0397574	0.235581	MSTRG.5247(Nt5m);ncbi_102264435(LOC102264435);ncbi_102268455(PDE1B);ncbi_102273429(NT5E);ncbi_102274413(ENTPD2);ncbi_102274425(NT5C);ncbi_102274757(ITPA);ncbi_102278937(IER3);ncbi_102281205(NUDT15);ncbi_102282215(RAPGEF3);ncbi_102282282(STAT3);ncbi_102282288(PDE11A);ncbi_102283912(NUDT1);ncbi_102284141(NUDT18);ncbi_102285317(INSR);ncbi_102285847(FBP1)
GO:0097191	extrinsic apoptotic signaling pathway	52	134	0.0398058	0.235581	ncbi_102264554(KIAA1324);ncbi_102264909(DAB2IP);ncbi_102265290(SRPX);ncbi_102265381(DAB2);ncbi_102265941(ITGA6);ncbi_102267776(FGFR1);ncbi_102267837(HGF);ncbi_102269581(LGALS3);ncbi_102270158(AR);ncbi_102270401(CX3CL1);ncbi_102270607(VEGFA);ncbi_102270793(PPP1CA);ncbi_102270806(LOC102270806);ncbi_102271044(NGFRAP1);ncbi_102271420(LOC102271420);ncbi_102271993(FGF10);ncbi_102272498(ITM2C);ncbi_1022…
GO:0032835	glomerulus development	8	14	0.0406616	0.240255	ncbi_102265238(LHX1);ncbi_102271192(TCF21);ncbi_102274376(OSR1);ncbi_102275862(WT1);ncbi_102277828(FOXJ1);ncbi_102279144(LGR4);ncbi_102279820(CD34);ncbi_102282598(PDGFRA)
GO:0031058	positive regulation of histone modification	19	42	0.0407857	0.240255	ncbi_102266129(WBP2);ncbi_102270607(VEGFA);ncbi_102271377(LOC102271377);ncbi_102271576(LIF);ncbi_102272556(SREBF1);ncbi_102272906(DNMT3B);ncbi_102275499(DNMT1);ncbi_102275776(PAXIP1);ncbi_102277256(RNF20);ncbi_102278519(RUVBL2);ncbi_102278533(MYB);ncbi_102280193(SNAI2);ncbi_102283005(LOC102283005);ncbi_102283984(JARID2);ncbi_102284170(ARRB1);ncbi_102285032(CTBP1);ncbi_102286043(PML);ncbi_10228667…
GO:1903310	positive regulation of chromatin modification	19	42	0.0407857	0.240255	ncbi_102266129(WBP2);ncbi_102270607(VEGFA);ncbi_102271377(LOC102271377);ncbi_102271576(LIF);ncbi_102272556(SREBF1);ncbi_102272906(DNMT3B);ncbi_102275499(DNMT1);ncbi_102275776(PAXIP1);ncbi_102277256(RNF20);ncbi_102278519(RUVBL2);ncbi_102278533(MYB);ncbi_102280193(SNAI2);ncbi_102283005(LOC102283005);ncbi_102283984(JARID2);ncbi_102284170(ARRB1);ncbi_102285032(CTBP1);ncbi_102286043(PML);ncbi_10228667…
GO:0033044	regulation of chromosome organization	46	117	0.040803	0.240255	MSTRG.7753(TADA2A);ncbi_102264330(ERCC4);ncbi_102265526(PYGO2);ncbi_102266129(WBP2);ncbi_102266500(LOC102266500);ncbi_102268144(CTCF);ncbi_102268445(KDM3A);ncbi_102269320(KMT2B);ncbi_102270486(HDAC8);ncbi_102270607(VEGFA);ncbi_102271377(LOC102271377);ncbi_102271576(LIF);ncbi_102272236(SET);ncbi_102272466(ZNF335);ncbi_102272556(SREBF1);ncbi_102272906(DNMT3B);ncbi_102273704(IWS1);ncbi_102275499(DNM…
GO:0033673	negative regulation of kinase activity	26	61	0.0414837	0.243954	ncbi_102264909(DAB2IP);ncbi_102267031(ADAR);ncbi_102267267(TP73);ncbi_102268672(CDKN1A);ncbi_102268951(RGS4);ncbi_102269548(DUSP8);ncbi_102269756(LOC102269756);ncbi_102269809(PRKAR1B);ncbi_102270806(LOC102270806);ncbi_102271186(DUSP10);ncbi_102271396(GPS2);ncbi_102271616(HSPB1);ncbi_102272145(SPRED1);ncbi_102272454(CDKN2C);ncbi_102277840(LRP6);ncbi_102278105(IGF1R);ncbi_102278583(LOC102278583);nc…
GO:0022604	regulation of cell morphogenesis	97	266	0.0416311	0.24451	MSTRG.11787(CARMIL1);MSTRG.17627(CARMIL1);MSTRG.18140(EZH2);MSTRG.18373(CARMIL1);MSTRG.7993(SIPA1L1);ncbi_102264548(CCDC151);ncbi_102264909(DAB2IP);ncbi_102265022(ARAP3);ncbi_102265105(COL1A1);ncbi_102265315(CRB2);ncbi_102265381(DAB2);ncbi_102265818(NLGN3);ncbi_102266322(SMAD1);ncbi_102266749(PPP3CA);ncbi_102266946(LEF1);ncbi_102267215(PALM2);ncbi_102267421(SHROOM3);ncbi_102267587(TGFBR3);ncbi_10…
GO:0007178	transmembrane receptor protein serine/threonine kinase signaling pathway	78	210	0.0418495	0.245482	MSTRG.36(GATA4);ncbi_102264394(SOSTDC1);ncbi_102264508(HES1);ncbi_102265006(NBL1);ncbi_102265315(CRB2);ncbi_102265381(DAB2);ncbi_102265476(NPNT);ncbi_102265632(ING2);ncbi_102265901(HFE2);ncbi_102266322(SMAD1);ncbi_102266381(ADAM9);ncbi_102266712(ITGA3);ncbi_102266863(TAB1);ncbi_102266946(LEF1);ncbi_102267202(COL1A2);ncbi_102267459(FBN2);ncbi_102267587(TGFBR3);ncbi_102268047(GREM1);ncbi_102268330(…
GO:0001503	ossification	79	213	0.0421298	0.246814	ncbi_102264670(FGFR3);ncbi_102264968(CTHRC1);ncbi_102265105(COL1A1);ncbi_102265295(TMEM119);ncbi_102265344(ANO6);ncbi_102265772(DHRS3);ncbi_102266066(DDR2);ncbi_102266322(SMAD1);ncbi_102266543(CSGALNACT1);ncbi_102266604(S1PR1);ncbi_102266946(LEF1);ncbi_102267459(FBN2);ncbi_102267722(SMOC1);ncbi_102267904(ID3);ncbi_102268047(GREM1);ncbi_102268369(OSR2);ncbi_102268486(SHOX2);ncbi_102269220(RBMX);nc…
GO:1903649	regulation of cytoplasmic transport	66	175	0.0423162	0.247593	ncbi_102264909(DAB2IP);ncbi_102264956(TACC3);ncbi_102265358(ANP32B);ncbi_102265381(DAB2);ncbi_102266383(CLIC2);ncbi_102266749(PPP3CA);ncbi_102268047(GREM1);ncbi_102268061(CALM2);ncbi_102268437(TLR3);ncbi_102268672(CDKN1A);ncbi_102268835(TLR2);ncbi_102268851(CAMK1);ncbi_102269868(LOC102269868);ncbi_102270937(LOC102270937);ncbi_102271383(SUFU);ncbi_102271735(SHH);ncbi_102272271(PPP3R1);ncbi_1022724…
GO:0010035	response to inorganic substance	56	146	0.0423975	0.247755	MSTRG.19122(ITPR3);ncbi_102264398(SPARC);ncbi_102264854(CEBPA);ncbi_102265537(PPARG);ncbi_102266381(ADAM9);ncbi_102266472(KRT10);ncbi_102266749(PPP3CA);ncbi_102266961(NDRG1);ncbi_102267387(NEDD4L);ncbi_102267844(LRRK2);ncbi_102267899(LOC102267899);ncbi_102268061(CALM2);ncbi_102268478(PTEN);ncbi_102268692(SIPA1);ncbi_102268926(LOC102268926);ncbi_102269716(ATF1);ncbi_102270854(RYR3);ncbi_102270875(…
GO:0045862	positive regulation of proteolysis	36	89	0.0430427	0.251209	MSTRG.9247(APP);ncbi_102264346(MTCH1);ncbi_102265358(ANP32B);ncbi_102265537(PPARG);ncbi_102266104(NOD1);ncbi_102267462(PCOLCE2);ncbi_102267720(PSME1);ncbi_102267743(CRADD);ncbi_102268478(PTEN);ncbi_102270806(LOC102270806);ncbi_102271044(NGFRAP1);ncbi_102271515(PCOLCE);ncbi_102272163(PLK1);ncbi_102272716(CTSC);ncbi_102273081(LOC102273081);ncbi_102273124(PLK3);ncbi_102275961(DLC1);ncbi_102276849(MA…
GO:1902533	positive regulation of intracellular signal transduction	68	181	0.0431413	0.251344	ncbi_102264670(FGFR3);ncbi_102264710(MAGI3);ncbi_102264909(DAB2IP);ncbi_102265381(DAB2);ncbi_102265476(NPNT);ncbi_102265783(ERBB4);ncbi_102266008(HACD3);ncbi_102266104(NOD1);ncbi_102267813(FGFR4);ncbi_102268402(ZEB2);ncbi_102268437(TLR3);ncbi_102268478(PTEN);ncbi_102268648(HTR2B);ncbi_102269280(HIPK2);ncbi_102269695(PRKCZ);ncbi_102269868(LOC102269868);ncbi_102269869(TRAF4);ncbi_102270607(VEGFA);n…
GO:0006090	pyruvate metabolic process	23	53	0.0431743	0.251344	ncbi_102265407(ENO1);ncbi_102267185(ALDOC);ncbi_102267910(ENO3);ncbi_102270409(LOC102270409);ncbi_102271561(PGAM2);ncbi_102271756(PCK1);ncbi_102272582(ENO4);ncbi_102274105(LOC102274105);ncbi_102274810(HK2);ncbi_102274962(LOC102274962);ncbi_102275503(LOC102275503);ncbi_102275759(GAPDH);ncbi_102277785(GCK);ncbi_102278570(GPI);ncbi_102278937(IER3);ncbi_102282282(STAT3);ncbi_102282510(TPI1);ncbi_1022…
GO:1903827	regulation of cellular protein localization	58	152	0.0435635	0.25206	ncbi_102264909(DAB2IP);ncbi_102264956(TACC3);ncbi_102265381(DAB2);ncbi_102266749(PPP3CA);ncbi_102268047(GREM1);ncbi_102268437(TLR3);ncbi_102268672(CDKN1A);ncbi_102268835(TLR2);ncbi_102269868(LOC102269868);ncbi_102269872(SH3GLB1);ncbi_102270607(VEGFA);ncbi_102271221(RASSF5);ncbi_102271383(SUFU);ncbi_102271735(SHH);ncbi_102271871(XPO1);ncbi_102272271(PPP3R1);ncbi_102272879(PTPN14);ncbi_102272957(TH…
GO:0007050	cell cycle arrest	12	24	0.0435724	0.25206	ncbi_102264909(DAB2IP);ncbi_102265709(FAP);ncbi_102267866(CRLF3);ncbi_102268672(CDKN1A);ncbi_102271428(MAGI2);ncbi_102277685(LOC102277685);ncbi_102280911(RRP8);ncbi_102281000(ID2);ncbi_102284461(CDKN2A);ncbi_102286807(UHRF2);ncbi_102288000(GADD45A);ncbi_106700668(RGCC)
GO:0010596	negative regulation of endothelial cell migration	12	24	0.0435724	0.25206	MSTRG.17882(--);MSTRG.5827(--);MSTRG.9596(--);ncbi_102272066(MMRN2);ncbi_102272495(ANGPT2);ncbi_102274542(ANGPTL4);ncbi_102277712(DLL4);ncbi_102277930(NOTCH1);ncbi_102278109(THBS1);ncbi_102281947(ANGPT4);ncbi_102284897(FGF2);ncbi_102288157(VASH1)
GO:0010633	negative regulation of epithelial cell migration	12	24	0.0435724	0.25206	MSTRG.17882(--);MSTRG.5827(--);MSTRG.9596(--);ncbi_102272066(MMRN2);ncbi_102272495(ANGPT2);ncbi_102274542(ANGPTL4);ncbi_102277712(DLL4);ncbi_102277930(NOTCH1);ncbi_102278109(THBS1);ncbi_102281947(ANGPT4);ncbi_102284897(FGF2);ncbi_102288157(VASH1)
GO:0072088	nephron epithelium morphogenesis	12	24	0.0435724	0.25206	ncbi_102264508(HES1);ncbi_102265238(LHX1);ncbi_102266448(IRX1);ncbi_102271576(LIF);ncbi_102274376(OSR1);ncbi_102274773(CNTD1);ncbi_102275627(LOC102275627);ncbi_102279144(LGR4);ncbi_102283997(PAX2);ncbi_102284473(PAX8);ncbi_102286052(HNF1B);ncbi_102286068(SIX1)
GO:0043516	regulation of DNA damage response, signal transduction by p53 class mediator	10	19	0.0436238	0.25206	ncbi_102268067(PLA2R1);ncbi_102271919(CD74);ncbi_102272145(SPRED1);ncbi_102273629(DYRK1A);ncbi_102276492(ZNF385A);ncbi_102280193(SNAI2);ncbi_102282706(CD44);ncbi_102284461(CDKN2A);ncbi_102284622(SENP2);ncbi_102287646(KDM1A)
GO:0006633	fatty acid biosynthetic process	17	37	0.0441397	0.254724	ncbi_102264723(ELOVL7);ncbi_102264999(PDK4);ncbi_102266008(HACD3);ncbi_102272645(ELOVL5);ncbi_102274409(ELOVL2);ncbi_102274785(GGT5);ncbi_102275332(LTA4H);ncbi_102275377(PRKAB2);ncbi_102275533(FADS2);ncbi_102276098(FADS1);ncbi_102276687(GGT6);ncbi_102280214(HACD4);ncbi_102284543(ALOX12);ncbi_102284782(ELOVL4);ncbi_102285366(LOC102285366);ncbi_102285624(ELOVL6);ncbi_102286299(RNPEP)
GO:0048878	chemical homeostasis	202	583	0.0449858	0.259284	MSTRG.19106(PKHD1);MSTRG.19122(ITPR3);MSTRG.7665(PKHD1);MSTRG.9247(APP);ncbi_102264444(XK);ncbi_102264489(APPL2);ncbi_102264632(C3AR1);ncbi_102264749(CLDN4);ncbi_102264854(CEBPA);ncbi_102264999(PDK4);ncbi_102265537(PPARG);ncbi_102265899(MYLIP);ncbi_102265901(HFE2);ncbi_102266008(HACD3);ncbi_102266253(PDK2);ncbi_102266383(CLIC2);ncbi_102266411(SLC9A9);ncbi_102266749(PPP3CA);ncbi_102266770(LPL);ncb…
GO:0030178	negative regulation of Wnt signaling pathway	44	112	0.0452265	0.260347	ncbi_102264394(SOSTDC1);ncbi_102264909(DAB2IP);ncbi_102264966(G3BP1);ncbi_102264968(CTHRC1);ncbi_102265183(HDAC1);ncbi_102265381(DAB2);ncbi_102266188(BICC1);ncbi_102266745(PSMD11);ncbi_102266946(LEF1);ncbi_102267547(ZNRF3);ncbi_102267720(PSME1);ncbi_102268047(GREM1);ncbi_102268539(MESP1);ncbi_102271468(ROR2);ncbi_102271735(SHH);ncbi_102273571(SCYL2);ncbi_102273934(MCC);ncbi_102273982(LIMD1);ncbi_…
GO:0002065	columnar/cuboidal epithelial cell differentiation	24	56	0.0458102	0.26338	MSTRG.36(GATA4);ncbi_102264508(HES1);ncbi_102265047(RXRA);ncbi_102268402(ZEB2);ncbi_102269955(B9D1);ncbi_102273160(PROX1);ncbi_102274155(PAX6);ncbi_102274769(RARA);ncbi_102277930(NOTCH1);ncbi_102282922(SIDT2);ncbi_102283023(TP63);ncbi_102283833(DLL1);ncbi_102284081(GATA4);ncbi_102284171(RBM4B);ncbi_102284173(ADAMTS9);ncbi_102284187(KITLG);ncbi_102284702(CDH1);ncbi_102284897(FGF2);ncbi_102284972(K…
GO:0050817	coagulation	33	81	0.0462645	0.265663	ncbi_102265044(MYL9);ncbi_102265344(ANO6);ncbi_102265617(CSRP1);ncbi_102265709(FAP);ncbi_102268971(LOC102268971);ncbi_102269276(F11);ncbi_102271616(HSPB1);ncbi_102273710(PRKCQ);ncbi_102276075(FIBP);ncbi_102276189(APOH);ncbi_102277897(LOC102277897);ncbi_102278109(THBS1);ncbi_102278255(PLAU);ncbi_102278348(LOC102278348);ncbi_102278375(TMPRSS6);ncbi_102278543(VCL);ncbi_102278593(SERPING1);ncbi_10227…
GO:0010721	negative regulation of cell development	39	98	0.0468208	0.268524	ncbi_102264508(HES1);ncbi_102264670(FGFR3);ncbi_102266228(DLX1);ncbi_102266749(PPP3CA);ncbi_102268478(PTEN);ncbi_102268669(S1PR3);ncbi_102269924(SEMA3A);ncbi_102269938(RTN4R);ncbi_102270754(SYNGAP1);ncbi_102270830(KCTD11);ncbi_102271167(HOOK3);ncbi_102272149(CTDSP1);ncbi_102272927(NRP1);ncbi_102273392(SEMA3F);ncbi_102274155(PAX6);ncbi_102274650(FAT3);ncbi_102275520(RAPGEF2);ncbi_102277199(RHOB);n…
GO:0043331	response to dsRNA	15	32	0.0474255	0.271353	ncbi_102267031(ADAR);ncbi_102267384(IRAK3);ncbi_102268437(TLR3);ncbi_102269316(PRKRA);ncbi_102273042(LOC102273042);ncbi_102273711(RFTN1);ncbi_102274473(BCDIN3D);ncbi_102277675(MAVS);ncbi_102280504(TMEM173);ncbi_102281035(AGO2);ncbi_102282722(AGO4);ncbi_102283946(RFTN2);ncbi_102284066(RALB);ncbi_102285090(MB21D1);ncbi_102286259(DDX1)
GO:0010948	negative regulation of cell cycle process	21	48	0.0474897	0.271353	MSTRG.11659(SETMAR);MSTRG.14223(SETMAR);MSTRG.7290(SETMAR);MSTRG.8291(SETMAR);MSTRG.991(SETMAR);ncbi_102264654(CDK5RAP2);ncbi_102264909(DAB2IP);ncbi_102266195(TRIM37);ncbi_102269169(MDM4);ncbi_102269909(CCNK);ncbi_102270546(CCND1);ncbi_102271576(LIF);ncbi_102271993(FGF10);ncbi_102275388(STAG2);ncbi_102278545(CDK4);ncbi_102280266(CHMP4C);ncbi_102281205(NUDT15);ncbi_102283042(LOC102283042);ncbi_102…
GO:0030203	glycosaminoglycan metabolic process	21	48	0.0474897	0.271353	ncbi_102265005(B3GALT6);ncbi_102266543(CSGALNACT1);ncbi_102267802(B4GALT6);ncbi_102269297(B3GAT3);ncbi_102274550(GLCE);ncbi_102275325(ITIH4);ncbi_102275878(HYAL1);ncbi_102278293(CEMIP);ncbi_102279883(DSE);ncbi_102281178(XYLT1);ncbi_102282706(CD44);ncbi_102283309(HAS3);ncbi_102284379(CHPF);ncbi_102284593(CHST6);ncbi_102284897(FGF2);ncbi_102284925(CHST12);ncbi_102285060(SLC35D2);ncbi_102285203(CSGA…
GO:0071706	tumor necrosis factor superfamily cytokine production	29	70	0.0477063	0.272255	ncbi_102265183(HDAC1);ncbi_102266104(NOD1);ncbi_102267087(TNFRSF8);ncbi_102267384(IRAK3);ncbi_102268437(TLR3);ncbi_102268835(TLR2);ncbi_102270488(CD14);ncbi_102270806(LOC102270806);ncbi_102271616(HSPB1);ncbi_102271875(ZFP36);ncbi_102274769(RARA);ncbi_102274878(BCL3);ncbi_102277263(LOC102277263);ncbi_102277378(GAS6);ncbi_102277581(ISL1);ncbi_102277675(MAVS);ncbi_102278109(THBS1);ncbi_102278442(LOC…
GO:0045216	cell-cell junction organization	34	84	0.047794	0.27242	ncbi_102266736(LAMA5);ncbi_102267387(NEDD4L);ncbi_102267393(MTDH);ncbi_102268043(PRKCI);ncbi_102268065(PKP2);ncbi_102268914(CDH12);ncbi_102270195(FERMT2);ncbi_102270636(GJB2);ncbi_102272596(LOC102272596);ncbi_102275134(PLEKHA7);ncbi_102275961(DLC1);ncbi_102276380(RAMP2);ncbi_102277199(RHOB);ncbi_102277897(LOC102277897);ncbi_102278543(VCL);ncbi_102278724(PRKCA);ncbi_102278796(AJUBA);ncbi_102279125…
GO:0019079	viral genome replication	18	40	0.0482741	0.274818	MSTRG.2996(SRPK1);ncbi_102266008(HACD3);ncbi_102267031(ADAR);ncbi_102267488(ISG20);ncbi_102269338(RNASEL);ncbi_102273042(LOC102273042);ncbi_102273160(PROX1);ncbi_102273400(MX1);ncbi_102276087(TOP2A);ncbi_102276802(ISG15);ncbi_102277675(MAVS);ncbi_102279605(INPP5K);ncbi_102280798(SRPK2);ncbi_102280979(PLSCR1);ncbi_102282439(TRIM38);ncbi_102282573(RSAD2);ncbi_102284330(ADARB1);ncbi_102285646(NR5A2)
GO:0003230	cardiac atrium development	7	12	0.0485857	0.27524	MSTRG.36(GATA4);ncbi_102264389(WHSC1);ncbi_102275436(NKX2-5);ncbi_102277840(LRP6);ncbi_102277930(NOTCH1);ncbi_102284081(GATA4);ncbi_102284244(GJA5)
GO:0006303	double-strand break repair via nonhomologous end joining	7	12	0.0485857	0.27524	MSTRG.11659(SETMAR);MSTRG.14223(SETMAR);MSTRG.7290(SETMAR);MSTRG.8291(SETMAR);MSTRG.991(SETMAR);ncbi_102264389(WHSC1);ncbi_102281205(NUDT15)
GO:0035088	establishment or maintenance of apical/basal cell polarity	7	12	0.0485857	0.27524	ncbi_102265315(CRB2);ncbi_102268043(PRKCI);ncbi_102272388(DLG3);ncbi_102275064(VANGL2);ncbi_102277828(FOXJ1);ncbi_102282448(PRICKLE2);ncbi_102288147(SCRIB)
GO:0060688	regulation of morphogenesis of a branching structure	7	12	0.0485857	0.27524	ncbi_102265047(RXRA);ncbi_102278279(BTBD7);ncbi_102280193(SNAI2);ncbi_102283419(SIX2);ncbi_102283845(HOXD13);ncbi_102284278(PHB2);ncbi_102284702(CDH1)
GO:2000113	negative regulation of cellular macromolecule biosynthetic process	58	153	0.0492577	0.278706	MSTRG.18140(EZH2);MSTRG.19106(PKHD1);MSTRG.19112(EIF2B5);MSTRG.7665(PKHD1);ncbi_102264909(DAB2IP);ncbi_102265521(LOC102265521);ncbi_102266195(TRIM37);ncbi_102267384(IRAK3);ncbi_102268055(NELFE);ncbi_102268089(LOC102268089);ncbi_102269181(PELI1);ncbi_102269306(SMAD7);ncbi_102269729(PIF1);ncbi_102270806(LOC102270806);ncbi_102271735(SHH);ncbi_102271875(ZFP36);ncbi_102272554(BACE2);ncbi_102272906(DNM…
GO:0097190	apoptotic signaling pathway	98	271	0.0501548	0.282867	ncbi_102264554(KIAA1324);ncbi_102264909(DAB2IP);ncbi_102265183(HDAC1);ncbi_102265290(SRPX);ncbi_102265381(DAB2);ncbi_102265648(PDK1);ncbi_102265941(ITGA6);ncbi_102266940(CCAR2);ncbi_102267073(HIPK1);ncbi_102267267(TP73);ncbi_102267764(AEN);ncbi_102267776(FGFR1);ncbi_102267837(HGF);ncbi_102268672(CDKN1A);ncbi_102269280(HIPK2);ncbi_102269316(PRKRA);ncbi_102269383(LOC102269383);ncbi_102269581(LGALS3…
GO:0006606	protein import into nucleus	50	130	0.0503356	0.282867	ncbi_102264508(HES1);ncbi_102264909(DAB2IP);ncbi_102264956(TACC3);ncbi_102265381(DAB2);ncbi_102265783(ERBB4);ncbi_102266749(PPP3CA);ncbi_102268047(GREM1);ncbi_102268437(TLR3);ncbi_102268672(CDKN1A);ncbi_102268835(TLR2);ncbi_102269781(SPTBN1);ncbi_102269868(LOC102269868);ncbi_102271383(SUFU);ncbi_102271735(SHH);ncbi_102272271(PPP3R1);ncbi_102272957(THRA);ncbi_102274572(EDA);ncbi_102274622(PBLD);nc…
GO:0017038	protein import	50	130	0.0503356	0.282867	ncbi_102264508(HES1);ncbi_102264909(DAB2IP);ncbi_102264956(TACC3);ncbi_102265381(DAB2);ncbi_102265783(ERBB4);ncbi_102266749(PPP3CA);ncbi_102268047(GREM1);ncbi_102268437(TLR3);ncbi_102268672(CDKN1A);ncbi_102268835(TLR2);ncbi_102269781(SPTBN1);ncbi_102269868(LOC102269868);ncbi_102271383(SUFU);ncbi_102271735(SHH);ncbi_102272271(PPP3R1);ncbi_102272957(THRA);ncbi_102274572(EDA);ncbi_102274622(PBLD);nc…
GO:0044744	protein targeting to nucleus	50	130	0.0503356	0.282867	ncbi_102264508(HES1);ncbi_102264909(DAB2IP);ncbi_102264956(TACC3);ncbi_102265381(DAB2);ncbi_102265783(ERBB4);ncbi_102266749(PPP3CA);ncbi_102268047(GREM1);ncbi_102268437(TLR3);ncbi_102268672(CDKN1A);ncbi_102268835(TLR2);ncbi_102269781(SPTBN1);ncbi_102269868(LOC102269868);ncbi_102271383(SUFU);ncbi_102271735(SHH);ncbi_102272271(PPP3R1);ncbi_102272957(THRA);ncbi_102274572(EDA);ncbi_102274622(PBLD);nc…
GO:1902593	single-organism nuclear import	50	130	0.0503356	0.282867	ncbi_102264508(HES1);ncbi_102264909(DAB2IP);ncbi_102264956(TACC3);ncbi_102265381(DAB2);ncbi_102265783(ERBB4);ncbi_102266749(PPP3CA);ncbi_102268047(GREM1);ncbi_102268437(TLR3);ncbi_102268672(CDKN1A);ncbi_102268835(TLR2);ncbi_102269781(SPTBN1);ncbi_102269868(LOC102269868);ncbi_102271383(SUFU);ncbi_102271735(SHH);ncbi_102272271(PPP3R1);ncbi_102272957(THRA);ncbi_102274572(EDA);ncbi_102274622(PBLD);nc…
GO:0051093	negative regulation of developmental process	100	277	0.0503594	0.282867	MSTRG.18140(EZH2);MSTRG.9247(APP);ncbi_102264508(HES1);ncbi_102264654(CDK5RAP2);ncbi_102264670(FGFR3);ncbi_102265231(ZFPM2);ncbi_102266228(DLX1);ncbi_102266365(INPP5D);ncbi_102266720(ANKRD17);ncbi_102266749(PPP3CA);ncbi_102266857(COL5A1);ncbi_102267321(APP);ncbi_102267782(LRRC17);ncbi_102268047(GREM1);ncbi_102268065(PKP2);ncbi_102268422(GFI1);ncbi_102268478(PTEN);ncbi_102268539(MESP1);ncbi_102268…
GO:0060047	heart contraction	36	90	0.0506596	0.284083	ncbi_102266197(LOC102266197);ncbi_102267223(EPAS1);ncbi_102267387(NEDD4L);ncbi_102268061(CALM2);ncbi_102268065(PKP2);ncbi_102269924(SEMA3A);ncbi_102270744(TPM1);ncbi_102270965(CXADR);ncbi_102271431(PDE4B);ncbi_102271823(CSRP3);ncbi_102271837(ATP1A2);ncbi_102272267(LOC102272267);ncbi_102272556(SREBF1);ncbi_102272983(EDN1);ncbi_102274295(SNTA1);ncbi_102275436(NKX2-5);ncbi_102275782(LOC102275782);nc…
GO:0034097	response to cytokine	104	289	0.0506985	0.284083	MSTRG.15320(--);ncbi_102264476(DCSTAMP);ncbi_102264502(KRT18);ncbi_102264786(KRT8);ncbi_102264830(SELPLG);ncbi_102264909(DAB2IP);ncbi_102265105(COL1A1);ncbi_102265183(HDAC1);ncbi_102265200(TNFRSF1B);ncbi_102265476(NPNT);ncbi_102265537(PPARG);ncbi_102266381(ADAM9);ncbi_102266578(RPL3);ncbi_102266946(LEF1);ncbi_102267031(ADAR);ncbi_102267073(HIPK1);ncbi_102267384(IRAK3);ncbi_102268043(PRKCI);ncbi_1…
GO:0042306	regulation of protein import into nucleus	43	110	0.0511888	0.285266	ncbi_102264909(DAB2IP);ncbi_102264956(TACC3);ncbi_102265381(DAB2);ncbi_102266749(PPP3CA);ncbi_102268047(GREM1);ncbi_102268437(TLR3);ncbi_102268672(CDKN1A);ncbi_102268835(TLR2);ncbi_102269868(LOC102269868);ncbi_102271383(SUFU);ncbi_102271735(SHH);ncbi_102272271(PPP3R1);ncbi_102272957(THRA);ncbi_102274572(EDA);ncbi_102274622(PBLD);ncbi_102274878(BCL3);ncbi_102275255(FZD7);ncbi_102276705(EDAR);ncbi_…
GO:1900180	regulation of protein localization to nucleus	43	110	0.0511888	0.285266	ncbi_102264909(DAB2IP);ncbi_102264956(TACC3);ncbi_102265381(DAB2);ncbi_102266749(PPP3CA);ncbi_102268047(GREM1);ncbi_102268437(TLR3);ncbi_102268672(CDKN1A);ncbi_102268835(TLR2);ncbi_102269868(LOC102269868);ncbi_102271383(SUFU);ncbi_102271735(SHH);ncbi_102272271(PPP3R1);ncbi_102272957(THRA);ncbi_102274572(EDA);ncbi_102274622(PBLD);ncbi_102274878(BCL3);ncbi_102275255(FZD7);ncbi_102276705(EDAR);ncbi_…
GO:1903533	regulation of protein targeting	43	110	0.0511888	0.285266	ncbi_102264909(DAB2IP);ncbi_102264956(TACC3);ncbi_102265381(DAB2);ncbi_102266749(PPP3CA);ncbi_102268047(GREM1);ncbi_102268437(TLR3);ncbi_102268672(CDKN1A);ncbi_102268835(TLR2);ncbi_102269868(LOC102269868);ncbi_102271383(SUFU);ncbi_102271735(SHH);ncbi_102272271(PPP3R1);ncbi_102272957(THRA);ncbi_102274572(EDA);ncbi_102274622(PBLD);ncbi_102274878(BCL3);ncbi_102275255(FZD7);ncbi_102276705(EDAR);ncbi_…
GO:1904589	regulation of protein import	43	110	0.0511888	0.285266	ncbi_102264909(DAB2IP);ncbi_102264956(TACC3);ncbi_102265381(DAB2);ncbi_102266749(PPP3CA);ncbi_102268047(GREM1);ncbi_102268437(TLR3);ncbi_102268672(CDKN1A);ncbi_102268835(TLR2);ncbi_102269868(LOC102269868);ncbi_102271383(SUFU);ncbi_102271735(SHH);ncbi_102272271(PPP3R1);ncbi_102272957(THRA);ncbi_102274572(EDA);ncbi_102274622(PBLD);ncbi_102274878(BCL3);ncbi_102275255(FZD7);ncbi_102276705(EDAR);ncbi_…
GO:0080135	regulation of cellular response to stress	77	209	0.0512173	0.285266	ncbi_102264570(CEBPG);ncbi_102264710(MAGI3);ncbi_102264909(DAB2IP);ncbi_102265831(PRKCG);ncbi_102266104(NOD1);ncbi_102266601(MLST8);ncbi_102266940(CCAR2);ncbi_102267267(TP73);ncbi_102267423(ATF4);ncbi_102268067(PLA2R1);ncbi_102268437(TLR3);ncbi_102268511(MID1);ncbi_102268716(NUP54);ncbi_102269280(HIPK2);ncbi_102269407(VNN1);ncbi_102269868(LOC102269868);ncbi_102269869(TRAF4);ncbi_102270607(VEGFA);…
GO:0007249	I-kappaB kinase/NF-kappaB signaling	62	165	0.0513226	0.285509	ncbi_102264606(TRIM13);ncbi_102264909(DAB2IP);ncbi_102265183(HDAC1);ncbi_102265549(CARD11);ncbi_102266045(NDFIP2);ncbi_102266104(NOD1);ncbi_102266414(PLK2);ncbi_102267393(MTDH);ncbi_102267727(GPRC5B);ncbi_102268047(GREM1);ncbi_102268437(TLR3);ncbi_102268648(HTR2B);ncbi_102268835(TLR2);ncbi_102269181(PELI1);ncbi_102269372(CTH);ncbi_102269712(MALT1);ncbi_102270806(LOC102270806);ncbi_102271399(SHISA…
GO:0044772	mitotic cell cycle phase transition	82	224	0.0524313	0.289237	MSTRG.18140(EZH2);MSTRG.9198(ANXA1);MSTRG.9247(APP);ncbi_102264566(MEPCE);ncbi_102264842(PPM1D);ncbi_102266392(SPDYA);ncbi_102266414(PLK2);ncbi_102266500(LOC102266500);ncbi_102266676(CKS1B);ncbi_102266745(PSMD11);ncbi_102266749(PPP3CA);ncbi_102267321(APP);ncbi_102267720(PSME1);ncbi_102267866(CRLF3);ncbi_102268478(PTEN);ncbi_102268672(CDKN1A);ncbi_102268772(PDPN);ncbi_102269661(CDK14);ncbi_1022698…
GO:0010595	positive regulation of endothelial cell migration	11	22	0.052451	0.289237	MSTRG.2009(HDAC9);ncbi_102270607(VEGFA);ncbi_102271616(HSPB1);ncbi_102274542(ANGPTL4);ncbi_102277833(HDAC9);ncbi_102278009(SRPX2);ncbi_102278109(THBS1);ncbi_102278724(PRKCA);ncbi_102281947(ANGPT4);ncbi_102284897(FGF2);ncbi_102285634(MET)
GO:0021602	cranial nerve morphogenesis	11	22	0.052451	0.289237	ncbi_102269924(SEMA3A);ncbi_102270422(NRP2);ncbi_102272927(NRP1);ncbi_102273392(SEMA3F);ncbi_102275578(HOXB2);ncbi_102276011(TBX1);ncbi_102279604(GLI3);ncbi_102283277(HOXB3);ncbi_102283997(PAX2);ncbi_102286068(SIX1);ncbi_102286886(HOXA3)
GO:0033275	actin-myosin filament sliding	11	22	0.052451	0.289237	ncbi_102266730(ACTC1);ncbi_102270744(TPM1);ncbi_102270875(TNNC1);ncbi_102271625(ACTA1);ncbi_102272267(LOC102272267);ncbi_102275340(TPM2);ncbi_102278855(TNNT2);ncbi_102283076(DES);ncbi_102283564(TPM3);ncbi_102288210(TPM4);ncbi_106701147(LOC106701147)
GO:0007093	mitotic cell cycle checkpoint	16	35	0.0524703	0.289237	MSTRG.11659(SETMAR);MSTRG.14223(SETMAR);MSTRG.7290(SETMAR);MSTRG.8291(SETMAR);MSTRG.991(SETMAR);ncbi_102264536(CCNB1);ncbi_102268614(MSH2);ncbi_102270546(CCND1);ncbi_102273767(STIL);ncbi_102277344(CDK2);ncbi_102279933(DGKZ);ncbi_102280390(TIPIN);ncbi_102280893(MTBP);ncbi_102281205(NUDT15);ncbi_102283552(CHEK2);ncbi_102287638(RAD9A)
GO:0007045	cell-substrate adherens junction assembly	9	17	0.0526169	0.289237	ncbi_102266736(LAMA5);ncbi_102270195(FERMT2);ncbi_102272596(LOC102272596);ncbi_102275961(DLC1);ncbi_102278796(AJUBA);ncbi_102284887(PTPRK);ncbi_102285533(THY1);ncbi_102287647(ACTN1);ncbi_106701147(LOC106701147)
GO:0010453	regulation of cell fate commitment	9	17	0.0526169	0.289237	ncbi_102264394(SOSTDC1);ncbi_102267776(FGFR1);ncbi_102268422(GFI1);ncbi_102268539(MESP1);ncbi_102268854(LMO4);ncbi_102270158(AR);ncbi_102274155(PAX6);ncbi_102275255(FZD7);ncbi_102284897(FGF2)
GO:0033002	muscle cell proliferation	9	17	0.0526169	0.289237	MSTRG.4604(NAA35);ncbi_102266322(SMAD1);ncbi_102267587(TGFBR3);ncbi_102272877(NAA35);ncbi_102275436(NKX2-5);ncbi_102277930(NOTCH1);ncbi_102282878(LOC102282878);ncbi_102284897(FGF2);ncbi_102286068(SIX1)
GO:0034332	adherens junction organization	9	17	0.0526169	0.289237	ncbi_102266736(LAMA5);ncbi_102270195(FERMT2);ncbi_102272596(LOC102272596);ncbi_102275961(DLC1);ncbi_102278796(AJUBA);ncbi_102284887(PTPRK);ncbi_102285533(THY1);ncbi_102287647(ACTN1);ncbi_106701147(LOC106701147)
GO:0034333	adherens junction assembly	9	17	0.0526169	0.289237	ncbi_102266736(LAMA5);ncbi_102270195(FERMT2);ncbi_102272596(LOC102272596);ncbi_102275961(DLC1);ncbi_102278796(AJUBA);ncbi_102284887(PTPRK);ncbi_102285533(THY1);ncbi_102287647(ACTN1);ncbi_106701147(LOC106701147)
GO:1901701	cellular response to oxygen-containing compound	27	65	0.0529672	0.290818	MSTRG.18140(EZH2);ncbi_102264754(PTGDR);ncbi_102267477(PLEKHA1);ncbi_102270111(C2CD5);ncbi_102270126(BAIAP2L1);ncbi_102270629(HDAC6);ncbi_102271431(PDE4B);ncbi_102274689(IGF2);ncbi_102276849(MAP3K5);ncbi_102276901(FBLN5);ncbi_102277199(RHOB);ncbi_102277344(CDK2);ncbi_102277840(LRP6);ncbi_102278109(THBS1);ncbi_102278435(MGARP);ncbi_102282364(OSBPL7);ncbi_102283377(LOC102283377);ncbi_102283867(PTCH…
GO:0048588	developmental cell growth	23	54	0.0534973	0.293034	MSTRG.9247(APP);ncbi_102265020(LOC102265020);ncbi_102267291(DCLK1);ncbi_102267321(APP);ncbi_102269695(PRKCZ);ncbi_102269924(SEMA3A);ncbi_102270422(NRP2);ncbi_102270607(VEGFA);ncbi_102270620(MAPT);ncbi_102272753(SLIT2);ncbi_102272927(NRP1);ncbi_102273392(SEMA3F);ncbi_102273972(ITGB1);ncbi_102277897(LOC102277897);ncbi_102278543(VCL);ncbi_102279692(LOC102279692);ncbi_102282310(LOC102282310);ncbi_102…
GO:0071621	granulocyte chemotaxis	23	54	0.0534973	0.293034	ncbi_102264632(C3AR1);ncbi_102269581(LGALS3);ncbi_102270228(ITGAX);ncbi_102270401(CX3CL1);ncbi_102270607(VEGFA);ncbi_102270965(CXADR);ncbi_102271070(PREX1);ncbi_102271431(PDE4B);ncbi_102271919(CD74);ncbi_102272753(SLIT2);ncbi_102273253(RAC1);ncbi_102274580(SPP1);ncbi_102276504(JAM3);ncbi_102277224(ITGA9);ncbi_102278724(PRKCA);ncbi_102279470(C5AR2);ncbi_102281707(LOC102281707);ncbi_102281896(VAV3)…
GO:0002064	epithelial cell development	46	119	0.0540183	0.295538	ncbi_102264670(FGFR3);ncbi_102265794(VEZF1);ncbi_102267421(SHROOM3);ncbi_102267776(FGFR1);ncbi_102268047(GREM1);ncbi_102268669(S1PR3);ncbi_102269357(BCL11B);ncbi_102271576(LIF);ncbi_102273437(SALL1);ncbi_102274155(PAX6);ncbi_102274194(ACTA2);ncbi_102274769(RARA);ncbi_102275208(S1PR2);ncbi_102275240(EZR);ncbi_102275255(FZD7);ncbi_102275520(RAPGEF2);ncbi_102275525(ESR2);ncbi_102275623(ACTG2);ncbi_1…
GO:0032640	tumor necrosis factor production	28	68	0.0551173	0.301195	ncbi_102265183(HDAC1);ncbi_102266104(NOD1);ncbi_102267087(TNFRSF8);ncbi_102267384(IRAK3);ncbi_102268437(TLR3);ncbi_102268835(TLR2);ncbi_102270488(CD14);ncbi_102270806(LOC102270806);ncbi_102271616(HSPB1);ncbi_102271875(ZFP36);ncbi_102274769(RARA);ncbi_102274878(BCL3);ncbi_102277263(LOC102277263);ncbi_102277378(GAS6);ncbi_102277581(ISL1);ncbi_102277675(MAVS);ncbi_102278109(THBS1);ncbi_102278442(LOC…
GO:0051090	regulation of sequence-specific DNA binding transcription factor activity	58	154	0.0554937	0.302895	MSTRG.19106(PKHD1);MSTRG.7665(PKHD1);ncbi_102264606(TRIM13);ncbi_102264909(DAB2IP);ncbi_102265549(CARD11);ncbi_102266016(AGER);ncbi_102266104(NOD1);ncbi_102266195(TRIM37);ncbi_102266863(TAB1);ncbi_102267384(IRAK3);ncbi_102267393(MTDH);ncbi_102267587(TGFBR3);ncbi_102268043(PRKCI);ncbi_102268047(GREM1);ncbi_102268364(MTPN);ncbi_102268437(TLR3);ncbi_102268835(TLR2);ncbi_102269164(RHEBL1);ncbi_102269…
GO:0000375	RNA splicing, via transesterification reactions	48	125	0.0557143	0.303226	ncbi_102264586(RBM8A);ncbi_102264980(LSM2);ncbi_102265181(RNPS1);ncbi_102265330(MBNL1);ncbi_102266279(DDX23);ncbi_102267737(LOC102267737);ncbi_102269220(RBMX);ncbi_102270308(LOC102270308);ncbi_102270984(HNRNPA1);ncbi_102271956(SRSF12);ncbi_102273103(HNRNPM);ncbi_102273229(SF1);ncbi_102273457(DDX41);ncbi_102273629(DYRK1A);ncbi_102273939(EFTUD2);ncbi_102273975(PTBP1);ncbi_102274015(SYNCRIP);ncbi_10…
GO:0000377	RNA splicing, via transesterification reactions with bulged adenosine as nucleophile	48	125	0.0557143	0.303226	ncbi_102264586(RBM8A);ncbi_102264980(LSM2);ncbi_102265181(RNPS1);ncbi_102265330(MBNL1);ncbi_102266279(DDX23);ncbi_102267737(LOC102267737);ncbi_102269220(RBMX);ncbi_102270308(LOC102270308);ncbi_102270984(HNRNPA1);ncbi_102271956(SRSF12);ncbi_102273103(HNRNPM);ncbi_102273229(SF1);ncbi_102273457(DDX41);ncbi_102273629(DYRK1A);ncbi_102273939(EFTUD2);ncbi_102273975(PTBP1);ncbi_102274015(SYNCRIP);ncbi_10…
GO:0045927	positive regulation of growth	20	46	0.0558161	0.303226	ncbi_102266062(RND2);ncbi_102268179(LPAR3);ncbi_102270607(VEGFA);ncbi_102270620(MAPT);ncbi_102272927(NRP1);ncbi_102273160(PROX1);ncbi_102273347(PLCB1);ncbi_102274463(LIMK1);ncbi_102275206(ACACB);ncbi_102275862(WT1);ncbi_102276029(TRPV2);ncbi_102276720(CDH4);ncbi_102276736(LEP);ncbi_102280180(FN1);ncbi_102282226(SEMA4D);ncbi_102283641(MAP1B);ncbi_102285317(INSR);ncbi_102285759(ISLR2);ncbi_10228673…
GO:0050818	regulation of coagulation	20	46	0.0558161	0.303226	ncbi_102265344(ANO6);ncbi_102265709(FAP);ncbi_102269276(F11);ncbi_102273710(PRKCQ);ncbi_102276189(APOH);ncbi_102278109(THBS1);ncbi_102278255(PLAU);ncbi_102278348(LOC102278348);ncbi_102278375(TMPRSS6);ncbi_102278593(SERPING1);ncbi_102278724(PRKCA);ncbi_102279305(PRKG1);ncbi_102279820(CD34);ncbi_102282537(PROS1);ncbi_102282598(PDGFRA);ncbi_102282915(DMTN);ncbi_102284543(ALOX12);ncbi_102286888(ANXA2…
GO:0031333	negative regulation of protein complex assembly	17	38	0.0571708	0.309859	MSTRG.11787(CARMIL1);MSTRG.17627(CARMIL1);MSTRG.18373(CARMIL1);MSTRG.1980(TWF1);ncbi_102266026(LOC102266026);ncbi_102268364(MTPN);ncbi_102269344(PEX5);ncbi_102269417(PTGER4);ncbi_102271584(EPS8);ncbi_102275108(LOC102275108);ncbi_102276095(TMSB15B);ncbi_102276984(TMC8);ncbi_102277263(LOC102277263);ncbi_102278595(CAPG);ncbi_102282736(SORL1);ncbi_102286771(BIRC2);ncbi_102287218(LRRC16A)
GO:0035601	protein deacylation	17	38	0.0571708	0.309859	MSTRG.11845(Rcor1);MSTRG.2009(HDAC9);MSTRG.7753(TADA2A);ncbi_102265183(HDAC1);ncbi_102268366(RCOR1);ncbi_102270486(HDAC8);ncbi_102270607(VEGFA);ncbi_102270629(HDAC6);ncbi_102272282(SIRT6);ncbi_102273007(EP300);ncbi_102274743(SIRT3);ncbi_102277833(HDAC9);ncbi_102280993(BAZ2A);ncbi_102282164(SFPQ);ncbi_102282763(HDAC10);ncbi_102284930(TADA2A);ncbi_106700904(LOC106700904)
GO:0034504	protein localization to nucleus	51	134	0.0580003	0.311599	ncbi_102264508(HES1);ncbi_102264909(DAB2IP);ncbi_102264956(TACC3);ncbi_102265381(DAB2);ncbi_102265783(ERBB4);ncbi_102266749(PPP3CA);ncbi_102268047(GREM1);ncbi_102268437(TLR3);ncbi_102268672(CDKN1A);ncbi_102268835(TLR2);ncbi_102269292(ASUN);ncbi_102269781(SPTBN1);ncbi_102269868(LOC102269868);ncbi_102271383(SUFU);ncbi_102271735(SHH);ncbi_102272271(PPP3R1);ncbi_102272957(THRA);ncbi_102274572(EDA);nc…
GO:0007099	centriole replication	6	10	0.0580297	0.311599	ncbi_102266414(PLK2);ncbi_102269756(LOC102269756);ncbi_102278461(SPICE1);ncbi_102281406(LOC102281406);ncbi_102282441(CEP76);ncbi_102287561(NPM1)
GO:0010092	specification of organ identity	6	10	0.0580297	0.311599	ncbi_102268539(MESP1);ncbi_102271993(FGF10);ncbi_102277581(ISL1);ncbi_102278168(AXIN2);ncbi_102279604(GLI3);ncbi_102286323(MEF2C)
GO:0048813	dendrite morphogenesis	6	10	0.0580297	0.311599	MSTRG.7993(SIPA1L1);ncbi_102265818(NLGN3);ncbi_102267844(LRRK2);ncbi_102271978(CFL2);ncbi_102279973(EPHA4);ncbi_102284648(PDLIM5)
GO:0048814	regulation of dendrite morphogenesis	6	10	0.0580297	0.311599	MSTRG.7993(SIPA1L1);ncbi_102265818(NLGN3);ncbi_102267844(LRRK2);ncbi_102271978(CFL2);ncbi_102279973(EPHA4);ncbi_102284648(PDLIM5)
GO:0061082	myeloid leukocyte cytokine production	6	10	0.0580297	0.311599	ncbi_102267727(GPRC5B);ncbi_102268835(TLR2);ncbi_102271919(CD74);ncbi_102272986(KIT);ncbi_102277378(GAS6);ncbi_102288174(TLR4)
GO:0072163	mesonephric epithelium development	6	10	0.0580297	0.311599	ncbi_102264508(HES1);ncbi_102265238(LHX1);ncbi_102274376(OSR1);ncbi_102275862(WT1);ncbi_102283997(PAX2);ncbi_102286052(HNF1B)
GO:0072164	mesonephric tubule development	6	10	0.0580297	0.311599	ncbi_102264508(HES1);ncbi_102265238(LHX1);ncbi_102274376(OSR1);ncbi_102275862(WT1);ncbi_102283997(PAX2);ncbi_102286052(HNF1B)
GO:0006275	regulation of DNA replication	25	60	0.0588575	0.315678	ncbi_102268047(GREM1);ncbi_102269716(ATF1);ncbi_102269729(PIF1);ncbi_102269868(LOC102269868);ncbi_102271993(FGF10);ncbi_102272196(STOML2);ncbi_102272657(WRAP53);ncbi_102273253(RAC1);ncbi_102273558(DNA2);ncbi_102274384(PDGFC);ncbi_102275543(DBF4B);ncbi_102277011(HRAS);ncbi_102277344(CDK2);ncbi_102278105(IGF1R);ncbi_102278463(INO80);ncbi_102282543(CTC1);ncbi_102282598(PDGFRA);ncbi_102283005(LOC1022…
GO:0051272	positive regulation of cellular component movement	30	74	0.0590935	0.316577	MSTRG.2009(HDAC9);ncbi_102264632(C3AR1);ncbi_102266381(ADAM9);ncbi_102269581(LGALS3);ncbi_102270607(VEGFA);ncbi_102271616(HSPB1);ncbi_102271919(CD74);ncbi_102271993(FGF10);ncbi_102272927(NRP1);ncbi_102273141(MMP9);ncbi_102273253(RAC1);ncbi_102274511(RARRES2);ncbi_102274542(ANGPTL4);ncbi_102275373(CXCL12);ncbi_102277751(S100A14);ncbi_102277833(HDAC9);ncbi_102278009(SRPX2);ncbi_102278109(THBS1);ncb…
GO:0006066	alcohol metabolic process	66	178	0.0591814	0.316682	MSTRG.9247(APP);ncbi_102264489(APPL2);ncbi_102264771(PMVK);ncbi_102264854(CEBPA);ncbi_102265003(GALK1);ncbi_102266024(ITPKA);ncbi_102266815(LIPE);ncbi_102267123(LOC102267123);ncbi_102267321(APP);ncbi_102267998(EBPL);ncbi_102268029(CHKA);ncbi_102268224(LDLR);ncbi_102268322(PCTP);ncbi_102268341(VLDLR);ncbi_102268422(GFI1);ncbi_102268713(GBA);ncbi_102268825(IDI1);ncbi_102269060(LPCAT2);ncbi_10226922…
GO:0006897	endocytosis	98	273	0.0597621	0.31942	MSTRG.11794(SSC5D);MSTRG.8243(AP2M1);ncbi_102264379(DENND1A);ncbi_102264398(SPARC);ncbi_102264597(CDH13);ncbi_102264646(LDLRAD3);ncbi_102264664(FNBP1L);ncbi_102264713(LOC102264713);ncbi_102264825(NLGN1);ncbi_102265105(COL1A1);ncbi_102265381(DAB2);ncbi_102265664(SH3GL2);ncbi_102265831(PRKCG);ncbi_102266801(ENPP3);ncbi_102267387(NEDD4L);ncbi_102268047(GREM1);ncbi_102268067(PLA2R1);ncbi_102268224(LD…
GO:0006282	regulation of DNA repair	12	25	0.0604927	0.322211	ncbi_102264570(CEBPG);ncbi_102265831(PRKCG);ncbi_102269868(LOC102269868);ncbi_102271993(FGF10);ncbi_102278168(AXIN2);ncbi_102280226(NPAS2);ncbi_102281436(BRCC3);ncbi_102282509(APBB1);ncbi_102283005(LOC102283005);ncbi_102285554(TRIM28);ncbi_102286043(PML);ncbi_106700897(LOC106700897)
GO:0006942	regulation of striated muscle contraction	12	25	0.0604927	0.322211	ncbi_102268061(CALM2);ncbi_102269306(SMAD7);ncbi_102271431(PDE4B);ncbi_102271837(ATP1A2);ncbi_102275436(NKX2-5);ncbi_102275994(STC1);ncbi_102278484(PLN);ncbi_102285919(ADRA1B);ncbi_102286002(DMPK);ncbi_102286310(ADRBK1);ncbi_102286535(PDE4D);ncbi_102286855(DSP)
GO:0031294	lymphocyte costimulation	12	25	0.0604927	0.322211	ncbi_102264961(DPP4);ncbi_102265549(CARD11);ncbi_102266601(MLST8);ncbi_102273253(RAC1);ncbi_102274973(TNFSF13B);ncbi_102277340(CD80);ncbi_102277853(CD274);ncbi_102282264(LGALS1);ncbi_102282449(MAPKAP1);ncbi_102284015(FYN);ncbi_102284650(SPN);ncbi_102285349(CAV1)
GO:0016311	dephosphorylation	70	190	0.0605877	0.322346	ncbi_102264513(PNKP);ncbi_102264620(PTPRR);ncbi_102264842(PPM1D);ncbi_102265476(NPNT);ncbi_102266828(SH2D4A);ncbi_102267808(EPHX2);ncbi_102268061(CALM2);ncbi_102268362(APTX);ncbi_102268478(PTEN);ncbi_102268907(DNAJC6);ncbi_102269548(DUSP8);ncbi_102269843(PPM1E);ncbi_102270372(PPP1R42);ncbi_102270608(PDGFRB);ncbi_102270793(PPP1CA);ncbi_102270969(ACP1);ncbi_102271103(PTPN13);ncbi_102271186(DUSP10);…
GO:0042770	signal transduction in response to DNA damage	31	77	0.0609297	0.323794	MSTRG.13077(ING4);ncbi_102266745(PSMD11);ncbi_102266961(NDRG1);ncbi_102267720(PSME1);ncbi_102267743(CRADD);ncbi_102268067(PLA2R1);ncbi_102268672(CDKN1A);ncbi_102269169(MDM4);ncbi_102269280(HIPK2);ncbi_102271194(RBM38);ncbi_102271919(CD74);ncbi_102272145(SPRED1);ncbi_102273629(DYRK1A);ncbi_102274581(MYO6);ncbi_102274878(BCL3);ncbi_102275776(PAXIP1);ncbi_102276278(PCBP4);ncbi_102276492(ZNF385A);ncb…
GO:0007160	cell-matrix adhesion	26	63	0.0613136	0.325088	ncbi_102264597(CDH13);ncbi_102268047(GREM1);ncbi_102268478(PTEN);ncbi_102269052(SEMA3E);ncbi_102270607(VEGFA);ncbi_102270887(WDPCP);ncbi_102273253(RAC1);ncbi_102273612(CCL28);ncbi_102273749(EPHA1);ncbi_102273972(ITGB1);ncbi_102275768(CASK);ncbi_102275960(CCL25);ncbi_102277548(PIK3CB);ncbi_102278109(THBS1);ncbi_102278255(PLAU);ncbi_102278348(LOC102278348);ncbi_102279101(ACER2);ncbi_102279820(CD34)…
GO:0008037	cell recognition	26	63	0.0613136	0.325088	MSTRG.9247(APP);ncbi_102267269(LOC102267269);ncbi_102267321(APP);ncbi_102267882(CRTAC1);ncbi_102269581(LGALS3);ncbi_102269762(B4GALT1);ncbi_102269852(ARSA);ncbi_102269924(SEMA3A);ncbi_102270153(CNR1);ncbi_102270396(ZPBP2);ncbi_102271816(PEAR1);ncbi_102272029(SPA17);ncbi_102272927(NRP1);ncbi_102275516(CLGN);ncbi_102278451(DOCK8);ncbi_102279709(EPHB3);ncbi_102279721(LOC102279721);ncbi_102279973(EPH…
GO:0010563	negative regulation of phosphorus metabolic process	76	208	0.0622509	0.329305	ncbi_102264620(PTPRR);ncbi_102264909(DAB2IP);ncbi_102265962(PPEF2);ncbi_102266824(TRIB1);ncbi_102267031(ADAR);ncbi_102267267(TP73);ncbi_102268047(GREM1);ncbi_102268061(CALM2);ncbi_102268672(CDKN1A);ncbi_102268951(RGS4);ncbi_102269165(LOC102269165);ncbi_102269306(SMAD7);ncbi_102269548(DUSP8);ncbi_102269695(PRKCZ);ncbi_102269756(LOC102269756);ncbi_102269809(PRKAR1B);ncbi_102269843(PPM1E);ncbi_10227…
GO:0045936	negative regulation of phosphate metabolic process	76	208	0.0622509	0.329305	ncbi_102264620(PTPRR);ncbi_102264909(DAB2IP);ncbi_102265962(PPEF2);ncbi_102266824(TRIB1);ncbi_102267031(ADAR);ncbi_102267267(TP73);ncbi_102268047(GREM1);ncbi_102268061(CALM2);ncbi_102268672(CDKN1A);ncbi_102268951(RGS4);ncbi_102269165(LOC102269165);ncbi_102269306(SMAD7);ncbi_102269548(DUSP8);ncbi_102269695(PRKCZ);ncbi_102269756(LOC102269756);ncbi_102269809(PRKAR1B);ncbi_102269843(PPM1E);ncbi_10227…
GO:0009952	anterior/posterior pattern specification	22	52	0.0624536	0.329624	MSTRG.36(GATA4);ncbi_102265315(CRB2);ncbi_102266946(LEF1);ncbi_102267099(SEMA3C);ncbi_102268402(ZEB2);ncbi_102271468(ROR2);ncbi_102272593(BMI1);ncbi_102273007(EP300);ncbi_102273757(POFUT1);ncbi_102274155(PAX6);ncbi_102274376(OSR1);ncbi_102275862(WT1);ncbi_102277840(LRP6);ncbi_102277930(NOTCH1);ncbi_102278168(AXIN2);ncbi_102280098(LOC102280098);ncbi_102283833(DLL1);ncbi_102284081(GATA4);ncbi_10228…
GO:0032231	regulation of actin filament bundle assembly	22	52	0.0624536	0.329624	MSTRG.11787(CARMIL1);MSTRG.17627(CARMIL1);MSTRG.18373(CARMIL1);ncbi_102269030(PFN2);ncbi_102269417(PTGER4);ncbi_102269843(PPM1E);ncbi_102269845(ALMS1);ncbi_102270744(TPM1);ncbi_102271054(EVL);ncbi_102273253(RAC1);ncbi_102273749(EPHA1);ncbi_102274463(LIMK1);ncbi_102275961(DLC1);ncbi_102277199(RHOB);ncbi_102277689(LOC102277689);ncbi_102279605(INPP5K);ncbi_102280583(SYNPO);ncbi_102282215(RAPGEF3);nc…
GO:0043122	regulation of I-kappaB kinase/NF-kappaB signaling	60	161	0.0632951	0.330071	ncbi_102264606(TRIM13);ncbi_102264909(DAB2IP);ncbi_102265183(HDAC1);ncbi_102265549(CARD11);ncbi_102266045(NDFIP2);ncbi_102266104(NOD1);ncbi_102266414(PLK2);ncbi_102267393(MTDH);ncbi_102267727(GPRC5B);ncbi_102268047(GREM1);ncbi_102268437(TLR3);ncbi_102268648(HTR2B);ncbi_102268835(TLR2);ncbi_102269181(PELI1);ncbi_102269372(CTH);ncbi_102269712(MALT1);ncbi_102270806(LOC102270806);ncbi_102271399(SHISA…
GO:0003170	heart valve development	10	20	0.0633206	0.330071	MSTRG.36(GATA4);ncbi_102273667(CYR61);ncbi_102277930(NOTCH1);ncbi_102280275(HEY2);ncbi_102284081(GATA4);ncbi_102284234(PITX2);ncbi_102284244(GJA5);ncbi_102284632(STRA6);ncbi_102286323(MEF2C);ncbi_102287080(JAG1)
GO:0009225	nucleotide-sugar metabolic process	10	20	0.0633206	0.330071	MSTRG.4620(--);ncbi_102266543(CSGALNACT1);ncbi_102266679(GFPT2);ncbi_102267061(UGGT2);ncbi_102270151(MGAT1);ncbi_102272152(FUT8);ncbi_102272785(LOC102272785);ncbi_102279311(MPI);ncbi_102282257(GFPT1);ncbi_102285302(TSTA3)
GO:0051693	actin filament capping	10	20	0.0633206	0.330071	MSTRG.11787(CARMIL1);MSTRG.17627(CARMIL1);MSTRG.18373(CARMIL1);MSTRG.1980(TWF1);ncbi_102266026(LOC102266026);ncbi_102268364(MTPN);ncbi_102271584(EPS8);ncbi_102275108(LOC102275108);ncbi_102278595(CAPG);ncbi_102287218(LRRC16A)
GO:0061333	renal tubule morphogenesis	10	20	0.0633206	0.330071	ncbi_102264508(HES1);ncbi_102266448(IRX1);ncbi_102274376(OSR1);ncbi_102274773(CNTD1);ncbi_102275627(LOC102275627);ncbi_102279144(LGR4);ncbi_102283997(PAX2);ncbi_102284473(PAX8);ncbi_102286052(HNF1B);ncbi_102286068(SIX1)
GO:0072078	nephron tubule morphogenesis	10	20	0.0633206	0.330071	ncbi_102264508(HES1);ncbi_102266448(IRX1);ncbi_102274376(OSR1);ncbi_102274773(CNTD1);ncbi_102275627(LOC102275627);ncbi_102279144(LGR4);ncbi_102283997(PAX2);ncbi_102284473(PAX8);ncbi_102286052(HNF1B);ncbi_102286068(SIX1)
GO:0007618	mating	8	15	0.063678	0.330071	MSTRG.9247(APP);ncbi_102264489(APPL2);ncbi_102267321(APP);ncbi_102267534(PI3);ncbi_102269861(ACVR2A);ncbi_102272957(THRA);ncbi_102277640(APLP2);ncbi_102288005(UBE2Q1)
GO:0016358	dendrite development	8	15	0.063678	0.330071	MSTRG.7993(SIPA1L1);ncbi_102265818(NLGN3);ncbi_102266687(MATN2);ncbi_102267844(LRRK2);ncbi_102271978(CFL2);ncbi_102279973(EPHA4);ncbi_102284648(PDLIM5);ncbi_102286323(MEF2C)
GO:0030857	negative regulation of epithelial cell differentiation	8	15	0.063678	0.330071	MSTRG.18140(EZH2);ncbi_102264508(HES1);ncbi_102268669(S1PR3);ncbi_102282945(HOXA7);ncbi_102283023(TP63);ncbi_102283714(OVOL2);ncbi_102283833(DLL1);ncbi_102287858(EZH2)
GO:0035411	catenin import into nucleus	8	15	0.063678	0.330071	ncbi_102264909(DAB2IP);ncbi_102269868(LOC102269868);ncbi_102277502(KANK1);ncbi_102278168(AXIN2);ncbi_102279668(DACT1);ncbi_102280193(SNAI2);ncbi_102280265(BAMBI);ncbi_102286303(DACT3)
GO:0035412	regulation of catenin import into nucleus	8	15	0.063678	0.330071	ncbi_102264909(DAB2IP);ncbi_102269868(LOC102269868);ncbi_102277502(KANK1);ncbi_102278168(AXIN2);ncbi_102279668(DACT1);ncbi_102280193(SNAI2);ncbi_102280265(BAMBI);ncbi_102286303(DACT3)
GO:0043535	regulation of blood vessel endothelial cell migration	8	15	0.063678	0.330071	MSTRG.2009(HDAC9);ncbi_102270607(VEGFA);ncbi_102272066(MMRN2);ncbi_102277712(DLL4);ncbi_102277833(HDAC9);ncbi_102277930(NOTCH1);ncbi_102278009(SRPX2);ncbi_102282365(NR2E1)
GO:0044344	cellular response to fibroblast growth factor stimulus	8	15	0.063678	0.330071	ncbi_102264670(FGFR3);ncbi_102267776(FGFR1);ncbi_102268771(OFD1);ncbi_102271993(FGF10);ncbi_102277919(NOG);ncbi_102284897(FGF2);ncbi_102287270(FGF18);ncbi_102287352(FGF1)
GO:0071156	regulation of cell cycle arrest	8	15	0.063678	0.330071	ncbi_102264909(DAB2IP);ncbi_102265709(FAP);ncbi_102267866(CRLF3);ncbi_102277685(LOC102277685);ncbi_102280911(RRP8);ncbi_102281000(ID2);ncbi_102284461(CDKN2A);ncbi_102286807(UHRF2)
GO:0071774	response to fibroblast growth factor	8	15	0.063678	0.330071	ncbi_102264670(FGFR3);ncbi_102267776(FGFR1);ncbi_102268771(OFD1);ncbi_102271993(FGF10);ncbi_102277919(NOG);ncbi_102284897(FGF2);ncbi_102287270(FGF18);ncbi_102287352(FGF1)
GO:0086002	cardiac muscle cell action potential involved in contraction	8	15	0.063678	0.330071	ncbi_102266197(LOC102266197);ncbi_102267387(NEDD4L);ncbi_102268065(PKP2);ncbi_102274295(SNTA1);ncbi_102275782(LOC102275782);ncbi_102280999(RYR2);ncbi_102284244(GJA5);ncbi_102286855(DSP)
GO:0044770	cell cycle phase transition	84	232	0.0637828	0.330245	MSTRG.18140(EZH2);MSTRG.9198(ANXA1);MSTRG.9247(APP);ncbi_102264566(MEPCE);ncbi_102264842(PPM1D);ncbi_102266392(SPDYA);ncbi_102266414(PLK2);ncbi_102266500(LOC102266500);ncbi_102266676(CKS1B);ncbi_102266745(PSMD11);ncbi_102266749(PPP3CA);ncbi_102267321(APP);ncbi_102267720(PSME1);ncbi_102267866(CRLF3);ncbi_102268478(PTEN);ncbi_102268672(CDKN1A);ncbi_102268772(PDPN);ncbi_102269661(CDK14);ncbi_1022698…
GO:0051235	maintenance of location	49	129	0.064143	0.33174	ncbi_102265537(PPARG);ncbi_102266383(CLIC2);ncbi_102266770(LPL);ncbi_102267053(KDELR2);ncbi_102268061(CALM2);ncbi_102268648(HTR2B);ncbi_102269088(ITPR1);ncbi_102270030(ERO1A);ncbi_102270836(C3);ncbi_102271840(BSCL2);ncbi_102271890(SRGN);ncbi_102271901(TAF3);ncbi_102272403(CASQ1);ncbi_102273135(PLCL2);ncbi_102273526(NR1H3);ncbi_102274878(BCL3);ncbi_102275206(ACACB);ncbi_102276842(GM2A);ncbi_102277…
GO:0044702	single organism reproductive process	202	589	0.0643633	0.332508	MSTRG.17883(--);MSTRG.19103(VWF);MSTRG.19112(EIF2B5);MSTRG.36(GATA4);ncbi_102264539(SPATA16);ncbi_102264708(RUVBL1);ncbi_102264742(SYCP2);ncbi_102264756(SUV39H2);ncbi_102265047(RXRA);ncbi_102265231(ZFPM2);ncbi_102265238(LHX1);ncbi_102265251(LRRC6);ncbi_102265493(SIX4);ncbi_102265526(PYGO2);ncbi_102265537(PPARG);ncbi_102265632(ING2);ncbi_102265726(CALR3);ncbi_102265856(SLC22A16);ncbi_102265882(TCF…
GO:0050670	regulation of lymphocyte proliferation	41	106	0.065356	0.33726	ncbi_102264508(HES1);ncbi_102265549(CARD11);ncbi_102266365(INPP5D);ncbi_102267975(ERBB2);ncbi_102268672(CDKN1A);ncbi_102268678(PAWR);ncbi_102268818(IKZF3);ncbi_102269181(PELI1);ncbi_102269581(LGALS3);ncbi_102270505(CLCF1);ncbi_102270806(LOC102270806);ncbi_102271735(SHH);ncbi_102271919(CD74);ncbi_102272413(LOC102272413);ncbi_102272593(BMI1);ncbi_102273101(TCF3);ncbi_102273327(EFNB1);ncbi_102273710…
GO:0014013	regulation of gliogenesis	19	44	0.0656047	0.338167	ncbi_102264508(HES1);ncbi_102264670(FGFR3);ncbi_102265183(HDAC1);ncbi_102266228(DLX1);ncbi_102270505(CLCF1);ncbi_102271576(LIF);ncbi_102271735(SHH);ncbi_102274398(GFAP);ncbi_102274633(BIN1);ncbi_102277919(NOG);ncbi_102277930(NOTCH1);ncbi_102279973(EPHA4);ncbi_102280853(CXCR4);ncbi_102281000(ID2);ncbi_102282365(NR2E1);ncbi_102283355(TNFRSF21);ncbi_102287071(CDK1);ncbi_102287886(LOC102287886);ncbi_…
GO:0008016	regulation of heart contraction	34	86	0.0658886	0.339253	ncbi_102266197(LOC102266197);ncbi_102267223(EPAS1);ncbi_102268061(CALM2);ncbi_102268065(PKP2);ncbi_102269924(SEMA3A);ncbi_102270744(TPM1);ncbi_102270965(CXADR);ncbi_102271431(PDE4B);ncbi_102271823(CSRP3);ncbi_102271837(ATP1A2);ncbi_102272267(LOC102272267);ncbi_102272556(SREBF1);ncbi_102272983(EDN1);ncbi_102275436(NKX2-5);ncbi_102275782(LOC102275782);ncbi_102275979(LOC102275979);ncbi_102275994(STC…
GO:0010639	negative regulation of organelle organization	53	141	0.0669067	0.344113	MSTRG.11787(CARMIL1);MSTRG.17627(CARMIL1);MSTRG.18373(CARMIL1);MSTRG.1980(TWF1);ncbi_102264654(CDK5RAP2);ncbi_102265485(SCIN);ncbi_102266026(LOC102266026);ncbi_102266195(TRIM37);ncbi_102267837(HGF);ncbi_102267844(LRRK2);ncbi_102268364(MTPN);ncbi_102268445(KDM3A);ncbi_102268511(MID1);ncbi_102269585(INSIG1);ncbi_102269756(LOC102269756);ncbi_102269781(SPTBN1);ncbi_102270140(ACAA2);ncbi_102270629(HDA…
GO:0010720	positive regulation of cell development	54	144	0.0675191	0.346877	MSTRG.11787(CARMIL1);MSTRG.17627(CARMIL1);MSTRG.18373(CARMIL1);ncbi_102264433(TEAD4);ncbi_102264508(HES1);ncbi_102264909(DAB2IP);ncbi_102265020(LOC102265020);ncbi_102265183(HDAC1);ncbi_102265381(DAB2);ncbi_102266322(SMAD1);ncbi_102267558(SPEN);ncbi_102268341(VLDLR);ncbi_102268486(SHOX2);ncbi_102268705(ASPM);ncbi_102269762(B4GALT1);ncbi_102270505(CLCF1);ncbi_102270607(VEGFA);ncbi_102271070(PREX1);…
GO:0046434	organophosphate catabolic process	16	36	0.0677496	0.347455	MSTRG.5247(Nt5m);ncbi_102264435(LOC102264435);ncbi_102268455(PDE1B);ncbi_102273429(NT5E);ncbi_102274413(ENTPD2);ncbi_102274425(NT5C);ncbi_102274757(ITPA);ncbi_102278937(IER3);ncbi_102281205(NUDT15);ncbi_102282215(RAPGEF3);ncbi_102282282(STAT3);ncbi_102282288(PDE11A);ncbi_102283912(NUDT1);ncbi_102284141(NUDT18);ncbi_102285317(INSR);ncbi_102285847(FBP1)
GO:0034249	negative regulation of cellular amide metabolic process	13	28	0.0677814	0.347455	MSTRG.19112(EIF2B5);ncbi_102271875(ZFP36);ncbi_102273982(LIMD1);ncbi_102274473(BCDIN3D);ncbi_102276162(OLFM1);ncbi_102277263(LOC102277263);ncbi_102278796(AJUBA);ncbi_102281035(AGO2);ncbi_102282722(AGO4);ncbi_102282736(SORL1);ncbi_102283005(LOC102283005);ncbi_102284171(RBM4B);ncbi_102286043(PML)
GO:0033674	positive regulation of kinase activity	75	206	0.0683429	0.347495	MSTRG.18140(EZH2);ncbi_102264710(MAGI3);ncbi_102264909(DAB2IP);ncbi_102265381(DAB2);ncbi_102266008(HACD3);ncbi_102266381(ADAM9);ncbi_102266863(TAB1);ncbi_102267727(GPRC5B);ncbi_102267837(HGF);ncbi_102267844(LRRK2);ncbi_102268047(GREM1);ncbi_102268061(CALM2);ncbi_102268179(LPAR3);ncbi_102268402(ZEB2);ncbi_102268851(CAMK1);ncbi_102269566(AFAP1L2);ncbi_102269712(MALT1);ncbi_102269869(TRAF4);ncbi_102…
GO:0003177	pulmonary valve development	5	8	0.0691391	0.347495	ncbi_102277930(NOTCH1);ncbi_102280275(HEY2);ncbi_102284244(GJA5);ncbi_102284632(STRA6);ncbi_102287080(JAG1)
GO:0006775	fat-soluble vitamin metabolic process	5	8	0.0691391	0.347495	ncbi_102268422(GFI1);ncbi_102276117(LOC102276117);ncbi_102278257(LOC102278257);ncbi_102280721(LOC102280721);ncbi_102282849(UBIAD1)
GO:0006826	iron ion transport	5	8	0.0691391	0.347495	ncbi_102276848(SLC25A37);ncbi_102278290(SLC40A1);ncbi_102281404(HFE);ncbi_102284324(MFI2);ncbi_102286739(STEAP2)
GO:0008286	insulin receptor signaling pathway	5	8	0.0691391	0.347495	ncbi_102270111(C2CD5);ncbi_102270126(BAIAP2L1);ncbi_102274689(IGF2);ncbi_102284171(RBM4B);ncbi_102286677(OGT)
GO:0009595	detection of biotic stimulus	5	8	0.0691391	0.347495	MSTRG.11794(SSC5D);ncbi_102266518(LY96);ncbi_102268835(TLR2);ncbi_102286007(TREM2);ncbi_102288174(TLR4)
GO:0032490	detection of molecule of bacterial origin	5	8	0.0691391	0.347495	MSTRG.11794(SSC5D);ncbi_102266518(LY96);ncbi_102268835(TLR2);ncbi_102286007(TREM2);ncbi_102288174(TLR4)
GO:0035082	axoneme assembly	5	8	0.0691391	0.347495	ncbi_102264548(CCDC151);ncbi_102265251(LRRC6);ncbi_102274843(TEKT2);ncbi_102282690(ARMC4);ncbi_102285555(DNAAF1)
GO:0035272	exocrine system development	5	8	0.0691391	0.347495	ncbi_102267776(FGFR1);ncbi_102269868(LOC102269868);ncbi_102271993(FGF10);ncbi_102274155(PAX6);ncbi_102284996(RARG)
GO:0045581	negative regulation of T cell differentiation	5	8	0.0691391	0.347495	ncbi_102271735(SHH);ncbi_102273190(IRF1);ncbi_102277371(IHH);ncbi_102279604(GLI3);ncbi_102281370(CTLA4)
GO:0045620	negative regulation of lymphocyte differentiation	5	8	0.0691391	0.347495	ncbi_102271735(SHH);ncbi_102273190(IRF1);ncbi_102277371(IHH);ncbi_102279604(GLI3);ncbi_102281370(CTLA4)
GO:0050000	chromosome localization	5	8	0.0691391	0.347495	ncbi_102266504(LOC102266504);ncbi_102272590(CENPF);ncbi_102278461(SPICE1);ncbi_102283107(GEM);ncbi_102286041(CCDC155)
GO:0051354	negative regulation of oxidoreductase activity	5	8	0.0691391	0.347495	ncbi_102267844(LRRK2);ncbi_102270153(CNR1);ncbi_102278741(NOSIP);ncbi_102285349(CAV1);ncbi_102286826(ENG)
GO:0055117	regulation of cardiac muscle contraction	5	8	0.0691391	0.347495	ncbi_102271431(PDE4B);ncbi_102275994(STC1);ncbi_102278484(PLN);ncbi_102286535(PDE4D);ncbi_102286855(DSP)
GO:0060563	neuroepithelial cell differentiation	5	8	0.0691391	0.347495	ncbi_102264508(HES1);ncbi_102268402(ZEB2);ncbi_102283833(DLL1);ncbi_102284173(ADAMTS9);ncbi_102284187(KITLG)
GO:0070286	axonemal dynein complex assembly	5	8	0.0691391	0.347495	ncbi_102264548(CCDC151);ncbi_102265251(LRRC6);ncbi_102274843(TEKT2);ncbi_102282690(ARMC4);ncbi_102285555(DNAAF1)
GO:0072528	pyrimidine-containing compound biosynthetic process	5	8	0.0691391	0.347495	ncbi_102267270(UCKL1);ncbi_102268246(UMPS);ncbi_102269873(UCK2);ncbi_102277961(TK2);ncbi_102286684(UCK1)
GO:0098581	detection of external biotic stimulus	5	8	0.0691391	0.347495	MSTRG.11794(SSC5D);ncbi_102266518(LY96);ncbi_102268835(TLR2);ncbi_102286007(TREM2);ncbi_102288174(TLR4)
GO:0070663	regulation of leukocyte proliferation	45	118	0.0692824	0.347838	ncbi_102264508(HES1);ncbi_102265549(CARD11);ncbi_102266365(INPP5D);ncbi_102267975(ERBB2);ncbi_102268047(GREM1);ncbi_102268672(CDKN1A);ncbi_102268678(PAWR);ncbi_102268818(IKZF3);ncbi_102269181(PELI1);ncbi_102269581(LGALS3);ncbi_102270505(CLCF1);ncbi_102270806(LOC102270806);ncbi_102271735(SHH);ncbi_102271919(CD74);ncbi_102271993(FGF10);ncbi_102272413(LOC102272413);ncbi_102272466(ZNF335);ncbi_102272…
GO:0048015	phosphatidylinositol-mediated signaling	30	75	0.0698218	0.350167	ncbi_102264909(DAB2IP);ncbi_102265976(PREX2);ncbi_102267477(PLEKHA1);ncbi_102267776(FGFR1);ncbi_102267837(HGF);ncbi_102267909(SLC9A3R2);ncbi_102267975(ERBB2);ncbi_102268478(PTEN);ncbi_102268648(HTR2B);ncbi_102269660(FLT1);ncbi_102272711(RASGRP1);ncbi_102272983(EDN1);ncbi_102273820(ERBB3);ncbi_102274036(NEDD4);ncbi_102274543(UNC5B);ncbi_102274769(RARA);ncbi_102275548(MYO16);ncbi_102277419(PIK3CG);…
GO:0051056	regulation of small GTPase mediated signal transduction	25	61	0.0709227	0.355303	MSTRG.12801(--);MSTRG.18024(--);ncbi_102265040(RELN);ncbi_102265428(DGKI);ncbi_102266712(ITGA3);ncbi_102270903(SPRY2);ncbi_102271993(FGF10);ncbi_102272753(SLIT2);ncbi_102272872(SGSM3);ncbi_102273019(LPAR1);ncbi_102273253(RAC1);ncbi_102273972(ITGB1);ncbi_102274496(FARP2);ncbi_102275961(DLC1);ncbi_102277502(KANK1);ncbi_102279325(COL3A1);ncbi_102279933(DGKZ);ncbi_102280103(CDON);ncbi_102282449(MAPKA…
GO:0031098	stress-activated protein kinase signaling cascade	38	98	0.0713807	0.356826	ncbi_102264710(MAGI3);ncbi_102264909(DAB2IP);ncbi_102266008(HACD3);ncbi_102266104(NOD1);ncbi_102266824(TRIB1);ncbi_102266863(TAB1);ncbi_102268437(TLR3);ncbi_102268511(MID1);ncbi_102269191(FGF12);ncbi_102269280(HIPK2);ncbi_102269869(TRAF4);ncbi_102270607(VEGFA);ncbi_102270806(LOC102270806);ncbi_102271186(DUSP10);ncbi_102271353(PBK);ncbi_102271396(GPS2);ncbi_102271468(ROR2);ncbi_102271586(MAPK8IP1)…
GO:0051403	stress-activated MAPK cascade	38	98	0.0713807	0.356826	ncbi_102264710(MAGI3);ncbi_102264909(DAB2IP);ncbi_102266008(HACD3);ncbi_102266104(NOD1);ncbi_102266824(TRIB1);ncbi_102266863(TAB1);ncbi_102268437(TLR3);ncbi_102268511(MID1);ncbi_102269191(FGF12);ncbi_102269280(HIPK2);ncbi_102269869(TRAF4);ncbi_102270607(VEGFA);ncbi_102270806(LOC102270806);ncbi_102271186(DUSP10);ncbi_102271353(PBK);ncbi_102271396(GPS2);ncbi_102271468(ROR2);ncbi_102271586(MAPK8IP1)…
GO:0007267	cell-cell signaling	140	402	0.0721608	0.360338	MSTRG.19122(ITPR3);MSTRG.7993(SIPA1L1);MSTRG.8243(AP2M1);ncbi_102264508(HES1);ncbi_102264825(NLGN1);ncbi_102265135(ANXA9);ncbi_102265183(HDAC1);ncbi_102265238(LHX1);ncbi_102265264(CPNE6);ncbi_102265362(PMP22);ncbi_102265758(SLC1A3);ncbi_102265818(NLGN3);ncbi_102265831(PRKCG);ncbi_102266024(ITPKA);ncbi_102266302(SYN2);ncbi_102266414(PLK2);ncbi_102266548(SYT4);ncbi_102266749(PPP3CA);ncbi_102266781(…
GO:0045639	positive regulation of myeloid cell differentiation	17	39	0.0726293	0.361321	MSTRG.11845(Rcor1);ncbi_102264476(DCSTAMP);ncbi_102265485(SCIN);ncbi_102266471(KLF10);ncbi_102266946(LEF1);ncbi_102268366(RCOR1);ncbi_102271576(LIF);ncbi_102275287(THPO);ncbi_102278106(TMEM64);ncbi_102278724(PRKCA);ncbi_102279783(RIPK1);ncbi_102281000(ID2);ncbi_102281278(KMT2E);ncbi_102282927(STAT5A);ncbi_102284730(LOC102284730);ncbi_102286677(OGT);ncbi_102287646(KDM1A)
GO:0048592	eye morphogenesis	17	39	0.0726293	0.361321	MSTRG.14114(--);MSTRG.4767(env);MSTRG.9003(--);ncbi_102267073(HIPK1);ncbi_102267359(HMGN1);ncbi_102269020(ROM1);ncbi_102269089(NTRK2);ncbi_102269280(HIPK2);ncbi_102271980(CITED2);ncbi_102274155(PAX6);ncbi_102274509(KDM2B);ncbi_102277371(IHH);ncbi_102277840(LRP6);ncbi_102282294(SP1);ncbi_102285199(BBS4);ncbi_102285533(THY1);ncbi_102287314(LOC102287314)
GO:0007602	phototransduction	11	23	0.0728233	0.361321	ncbi_102265772(DHRS3);ncbi_102268061(CALM2);ncbi_102268385(RDH10);ncbi_102270801(RDH11);ncbi_102273710(PRKCQ);ncbi_102275904(RGS9);ncbi_102280946(LOC102280946);ncbi_102282210(RBP1);ncbi_102283401(METAP1);ncbi_102284894(GPC5);ncbi_102285310(GPC6)
GO:0035023	regulation of Rho protein signal transduction	11	23	0.0728233	0.361321	MSTRG.12801(--);MSTRG.18024(--);ncbi_102266712(ITGA3);ncbi_102273019(LPAR1);ncbi_102273253(RAC1);ncbi_102273972(ITGB1);ncbi_102274496(FARP2);ncbi_102275961(DLC1);ncbi_102277502(KANK1);ncbi_102279325(COL3A1);ncbi_102285919(ADRA1B)
GO:0006644	phospholipid metabolic process	66	180	0.0729036	0.361321	ncbi_102264670(FGFR3);ncbi_102264909(DAB2IP);ncbi_102265264(CPNE6);ncbi_102265783(ERBB4);ncbi_102266365(INPP5D);ncbi_102267413(ARF3);ncbi_102268029(CHKA);ncbi_102268478(PTEN);ncbi_102268632(PIP4K2C);ncbi_102268648(HTR2B);ncbi_102268825(IDI1);ncbi_102268893(PIK3C2B);ncbi_102269060(LPCAT2);ncbi_102269660(FLT1);ncbi_102269872(SH3GLB1);ncbi_102270429(SPTLC1);ncbi_102270608(PDGFRB);ncbi_102270724(SH3Y…
GO:0046486	glycerolipid metabolic process	66	180	0.0729036	0.361321	MSTRG.18269(--);ncbi_102265264(CPNE6);ncbi_102266365(INPP5D);ncbi_102266770(LPL);ncbi_102266815(LIPE);ncbi_102267413(ARF3);ncbi_102268029(CHKA);ncbi_102268167(TNXB);ncbi_102268224(LDLR);ncbi_102268478(PTEN);ncbi_102268632(PIP4K2C);ncbi_102268648(HTR2B);ncbi_102268893(PIK3C2B);ncbi_102269060(LPCAT2);ncbi_102269585(INSIG1);ncbi_102269872(SH3GLB1);ncbi_102270608(PDGFRB);ncbi_102270724(SH3YL1);ncbi_1…
GO:0072594	establishment of protein localization to organelle	66	180	0.0729036	0.361321	ncbi_102264508(HES1);ncbi_102264909(DAB2IP);ncbi_102264956(TACC3);ncbi_102265381(DAB2);ncbi_102265783(ERBB4);ncbi_102266749(PPP3CA);ncbi_102268047(GREM1);ncbi_102268089(LOC102268089);ncbi_102268437(TLR3);ncbi_102268672(CDKN1A);ncbi_102268835(TLR2);ncbi_102269344(PEX5);ncbi_102269781(SPTBN1);ncbi_102269868(LOC102269868);ncbi_102269872(SH3GLB1);ncbi_102271377(LOC102271377);ncbi_102271383(SUFU);ncbi…
GO:0016573	histone acetylation	32	81	0.0733858	0.363322	MSTRG.13077(ING4);ncbi_102264382(DR1);ncbi_102264708(RUVBL1);ncbi_102264931(JADE2);ncbi_102266129(WBP2);ncbi_102266500(LOC102266500);ncbi_102266946(LEF1);ncbi_102270943(MEAF6);ncbi_102271576(LIF);ncbi_102272497(KAT8);ncbi_102272662(MCRS1);ncbi_102272892(TAF6L);ncbi_102273007(EP300);ncbi_102273101(TCF3);ncbi_102273704(IWS1);ncbi_102273706(LOC102273706);ncbi_102277262(HCFC1);ncbi_102277660(TADA1);n…
GO:0001816	cytokine production	127	363	0.0740979	0.366456	MSTRG.11794(SSC5D);MSTRG.36(GATA4);MSTRG.9198(ANXA1);ncbi_102264570(CEBPG);ncbi_102264632(C3AR1);ncbi_102265183(HDAC1);ncbi_102265549(CARD11);ncbi_102265937(SSC5D);ncbi_102266104(NOD1);ncbi_102266365(INPP5D);ncbi_102266459(BANK1);ncbi_102266946(LEF1);ncbi_102267087(TNFRSF8);ncbi_102267384(IRAK3);ncbi_102267589(RNF135);ncbi_102267727(GPRC5B);ncbi_102268290(ADORA2B);ncbi_102268437(TLR3);ncbi_102268…
GO:0019935	cyclic-nucleotide-mediated signaling	14	31	0.0743751	0.366654	ncbi_102264805(RAPGEF4);ncbi_102268779(PCLO);ncbi_102269414(GHRHR);ncbi_102275520(RAPGEF2);ncbi_102276054(HTR5A);ncbi_102278109(THBS1);ncbi_102278336(MRVI1);ncbi_102279305(PRKG1);ncbi_102282194(PTGIR);ncbi_102282215(RAPGEF3);ncbi_102284270(PDE3B);ncbi_102285332(PDE3A);ncbi_102286535(PDE4D);ncbi_102287012(DGKQ)
GO:0034614	cellular response to reactive oxygen species	14	31	0.0743751	0.366654	MSTRG.18140(EZH2);ncbi_102267477(PLEKHA1);ncbi_102270629(HDAC6);ncbi_102276849(MAP3K5);ncbi_102276901(FBLN5);ncbi_102277199(RHOB);ncbi_102277344(CDK2);ncbi_102278109(THBS1);ncbi_102283377(LOC102283377);ncbi_102283997(PAX2);ncbi_102284461(CDKN2A);ncbi_102287071(CDK1);ncbi_102287858(EZH2);ncbi_102287876(ECT2)
GO:0048704	embryonic skeletal system morphogenesis	14	31	0.0743751	0.366654	ncbi_102265493(SIX4);ncbi_102266643(SETD2);ncbi_102268369(OSR2);ncbi_102268486(SHOX2);ncbi_102271208(PRRX2);ncbi_102274376(OSR1);ncbi_102274967(PRRX1);ncbi_102275878(HYAL1);ncbi_102276011(TBX1);ncbi_102277919(NOG);ncbi_102281987(MMP14);ncbi_102282598(PDGFRA);ncbi_102283419(SIX2);ncbi_102286068(SIX1)
GO:0045860	positive regulation of protein kinase activity	74	204	0.0749481	0.368627	MSTRG.18140(EZH2);ncbi_102264710(MAGI3);ncbi_102264909(DAB2IP);ncbi_102265381(DAB2);ncbi_102266008(HACD3);ncbi_102266381(ADAM9);ncbi_102266863(TAB1);ncbi_102267727(GPRC5B);ncbi_102267837(HGF);ncbi_102267844(LRRK2);ncbi_102268047(GREM1);ncbi_102268061(CALM2);ncbi_102268179(LPAR3);ncbi_102268402(ZEB2);ncbi_102268851(CAMK1);ncbi_102269566(AFAP1L2);ncbi_102269712(MALT1);ncbi_102269869(TRAF4);ncbi_102…
GO:0010942	positive regulation of cell death	54	145	0.0756873	0.368627	MSTRG.12801(--);MSTRG.8840(PPP1R13B);ncbi_102264346(MTCH1);ncbi_102264670(FGFR3);ncbi_102265358(ANP32B);ncbi_102265537(PPARG);ncbi_102265709(FAP);ncbi_102266104(NOD1);ncbi_102267423(ATF4);ncbi_102267743(CRADD);ncbi_102269762(B4GALT1);ncbi_102270629(HDAC6);ncbi_102270806(LOC102270806);ncbi_102271044(NGFRAP1);ncbi_102271447(PDCD7);ncbi_102271451(CAMK2A);ncbi_102273081(LOC102273081);ncbi_102273667(C…
GO:0030217	T cell differentiation	42	110	0.0758144	0.368627	MSTRG.9198(ANXA1);ncbi_102264647(JAG2);ncbi_102265549(CARD11);ncbi_102266946(LEF1);ncbi_102267975(ERBB2);ncbi_102269357(BCL11B);ncbi_102269407(VNN1);ncbi_102269417(PTGER4);ncbi_102269978(LOC102269978);ncbi_102270600(SOX13);ncbi_102271735(SHH);ncbi_102271919(CD74);ncbi_102271983(B2M);ncbi_102272593(BMI1);ncbi_102273101(TCF3);ncbi_102273190(IRF1);ncbi_102273906(FAS);ncbi_102274878(BCL3);ncbi_102275…
GO:0001817	regulation of cytokine production	110	312	0.0759976	0.368627	MSTRG.11794(SSC5D);MSTRG.36(GATA4);MSTRG.9198(ANXA1);ncbi_102264570(CEBPG);ncbi_102264632(C3AR1);ncbi_102265183(HDAC1);ncbi_102265549(CARD11);ncbi_102265937(SSC5D);ncbi_102266104(NOD1);ncbi_102266365(INPP5D);ncbi_102266459(BANK1);ncbi_102266946(LEF1);ncbi_102267087(TNFRSF8);ncbi_102267384(IRAK3);ncbi_102267589(RNF135);ncbi_102267727(GPRC5B);ncbi_102268290(ADORA2B);ncbi_102268437(TLR3);ncbi_102268…
GO:1901564	organonitrogen compound metabolic process	365	1095	0.0760901	0.368627	MSTRG.10396(--);MSTRG.10397(--);MSTRG.1063(--);MSTRG.11350(--);MSTRG.12416(--);MSTRG.12995(--);MSTRG.13422(--);MSTRG.16625(--);MSTRG.17660(--);MSTRG.18221(--);MSTRG.19112(EIF2B5);MSTRG.3453(--);MSTRG.4296(--);MSTRG.5401(--);MSTRG.5419(--);MSTRG.6105(EIF4G2);MSTRG.8843(--);ncbi_102264435(LOC102264435);ncbi_102264659(RNF180);ncbi_102264754(PTGDR);ncbi_102264790(DPYSL2);ncbi_102264854(CEBPA);ncbi_10…
GO:0001952	regulation of cell-matrix adhesion	22	53	0.0761356	0.368627	ncbi_102264597(CDH13);ncbi_102268047(GREM1);ncbi_102268478(PTEN);ncbi_102269052(SEMA3E);ncbi_102270607(VEGFA);ncbi_102270887(WDPCP);ncbi_102273253(RAC1);ncbi_102273612(CCL28);ncbi_102273749(EPHA1);ncbi_102275768(CASK);ncbi_102275960(CCL25);ncbi_102278109(THBS1);ncbi_102278255(PLAU);ncbi_102278348(LOC102278348);ncbi_102279101(ACER2);ncbi_102280510(NINJ1);ncbi_102280941(VEGFC);ncbi_102282915(DMTN);…
GO:0001570	vasculogenesis	9	18	0.0767062	0.368627	ncbi_102273668(FGF9);ncbi_102275520(RAPGEF2);ncbi_102276380(RAMP2);ncbi_102277020(ADM);ncbi_102277930(NOTCH1);ncbi_102279820(CD34);ncbi_102280275(HEY2);ncbi_102286224(RAP1A);ncbi_102286826(ENG)
GO:0010660	regulation of muscle cell apoptotic process	9	18	0.0767062	0.368627	ncbi_102271045(HAND2);ncbi_102271451(CAMK2A);ncbi_102275436(NKX2-5);ncbi_102276189(APOH);ncbi_102277840(LRP6);ncbi_102280275(HEY2);ncbi_102282577(NACA);ncbi_102282749(RBM10);ncbi_102284461(CDKN2A)
GO:0030879	mammary gland development	9	18	0.0767062	0.368627	ncbi_102270546(CCND1);ncbi_102274762(TBX3);ncbi_102277040(NRG3);ncbi_102277840(LRP6);ncbi_102281000(ID2);ncbi_102284278(PHB2);ncbi_102284342(ROBO1);ncbi_102284461(CDKN2A);ncbi_102285260(IQGAP3)
GO:0045686	negative regulation of glial cell differentiation	9	18	0.0767062	0.368627	ncbi_102264508(HES1);ncbi_102264670(FGFR3);ncbi_102266228(DLX1);ncbi_102277919(NOG);ncbi_102277930(NOTCH1);ncbi_102281000(ID2);ncbi_102282365(NR2E1);ncbi_102287886(LOC102287886);ncbi_102288013(GPR37L1)
GO:0051049	regulation of transport	242	715	0.0767458	0.368627	MSTRG.4473(--);ncbi_102264713(LOC102264713);ncbi_102264740(REEP2);ncbi_102264790(DPYSL2);ncbi_102264805(RAPGEF4);ncbi_102264825(NLGN1);ncbi_102264909(DAB2IP);ncbi_102264956(TACC3);ncbi_102265183(HDAC1);ncbi_102265344(ANO6);ncbi_102265358(ANP32B);ncbi_102265381(DAB2);ncbi_102265485(SCIN);ncbi_102265537(PPARG);ncbi_102265779(RAB29);ncbi_102265818(NLGN3);ncbi_102266045(NDFIP2);ncbi_102266189(AZIN1);…
GO:0002683	negative regulation of immune system process	56	151	0.0767459	0.368627	ncbi_102264909(DAB2IP);ncbi_102265006(NBL1);ncbi_102266365(INPP5D);ncbi_102267384(IRAK3);ncbi_102267782(LRRC17);ncbi_102268047(GREM1);ncbi_102268681(ADORA1);ncbi_102269417(PTGER4);ncbi_102270153(CNR1);ncbi_102270329(LOC102270329);ncbi_102271186(DUSP10);ncbi_102271735(SHH);ncbi_102271919(CD74);ncbi_102272632(RPS19);ncbi_102272753(SLIT2);ncbi_102273042(LOC102273042);ncbi_102273190(IRF1);ncbi_102273…
GO:0032944	regulation of mononuclear cell proliferation	43	113	0.0767813	0.368627	ncbi_102264508(HES1);ncbi_102265549(CARD11);ncbi_102266365(INPP5D);ncbi_102267975(ERBB2);ncbi_102268672(CDKN1A);ncbi_102268678(PAWR);ncbi_102268818(IKZF3);ncbi_102269181(PELI1);ncbi_102269581(LGALS3);ncbi_102270505(CLCF1);ncbi_102270806(LOC102270806);ncbi_102271735(SHH);ncbi_102271919(CD74);ncbi_102271993(FGF10);ncbi_102272413(LOC102272413);ncbi_102272466(ZNF335);ncbi_102272593(BMI1);ncbi_1022731…
GO:0032680	regulation of tumor necrosis factor production	18	42	0.0771103	0.368627	ncbi_102265183(HDAC1);ncbi_102266104(NOD1);ncbi_102267087(TNFRSF8);ncbi_102268437(TLR3);ncbi_102268835(TLR2);ncbi_102270488(CD14);ncbi_102270806(LOC102270806);ncbi_102271616(HSPB1);ncbi_102274878(BCL3);ncbi_102277263(LOC102277263);ncbi_102277581(ISL1);ncbi_102277675(MAVS);ncbi_102278109(THBS1);ncbi_102278442(LOC102278442);ncbi_102279783(RIPK1);ncbi_102281707(LOC102281707);ncbi_102284650(SPN);ncbi…
GO:1903555	regulation of tumor necrosis factor superfamily cytokine production	18	42	0.0771103	0.368627	ncbi_102265183(HDAC1);ncbi_102266104(NOD1);ncbi_102267087(TNFRSF8);ncbi_102268437(TLR3);ncbi_102268835(TLR2);ncbi_102270488(CD14);ncbi_102270806(LOC102270806);ncbi_102271616(HSPB1);ncbi_102274878(BCL3);ncbi_102277263(LOC102277263);ncbi_102277581(ISL1);ncbi_102277675(MAVS);ncbi_102278109(THBS1);ncbi_102278442(LOC102278442);ncbi_102279783(RIPK1);ncbi_102281707(LOC102281707);ncbi_102284650(SPN);ncbi…
GO:0045123	cellular extravasation	7	13	0.0773828	0.368627	ncbi_102264830(SELPLG);ncbi_102269417(PTGER4);ncbi_102273347(PLCB1);ncbi_102273612(CCL28);ncbi_102275373(CXCL12);ncbi_102275960(CCL25);ncbi_102285892(RIPK3)
GO:0046470	phosphatidylcholine metabolic process	7	13	0.0773828	0.368627	ncbi_102268029(CHKA);ncbi_102269060(LPCAT2);ncbi_102283142(PLA2G4F);ncbi_102283568(LOC102283568);ncbi_102285379(ACSL3);ncbi_102286089(LOC102286089);ncbi_102287614(PLA2G12A)
GO:0098534	centriole assembly	7	13	0.0773828	0.368627	ncbi_102266414(PLK2);ncbi_102269756(LOC102269756);ncbi_102278270(CCDC78);ncbi_102278461(SPICE1);ncbi_102281406(LOC102281406);ncbi_102282441(CEP76);ncbi_102287561(NPM1)
GO:2000377	regulation of reactive oxygen species metabolic process	7	13	0.0773828	0.368627	ncbi_102265521(LOC102265521);ncbi_102270937(LOC102270937);ncbi_102282282(STAT3);ncbi_102286348(ACP5);ncbi_102286814(AATF);ncbi_102288330(LOC102288330);ncbi_106701016(LOC106701016)
GO:0097529	myeloid leukocyte migration	23	56	0.0791597	0.368627	ncbi_102264632(C3AR1);ncbi_102269581(LGALS3);ncbi_102270228(ITGAX);ncbi_102270401(CX3CL1);ncbi_102270607(VEGFA);ncbi_102270965(CXADR);ncbi_102271070(PREX1);ncbi_102271431(PDE4B);ncbi_102271919(CD74);ncbi_102272753(SLIT2);ncbi_102273253(RAC1);ncbi_102274580(SPP1);ncbi_102276504(JAM3);ncbi_102277224(ITGA9);ncbi_102278724(PRKCA);ncbi_102279470(C5AR2);ncbi_102281707(LOC102281707);ncbi_102281896(VAV3)…
GO:0097530	granulocyte migration	23	56	0.0791597	0.368627	ncbi_102264632(C3AR1);ncbi_102269581(LGALS3);ncbi_102270228(ITGAX);ncbi_102270401(CX3CL1);ncbi_102270607(VEGFA);ncbi_102270965(CXADR);ncbi_102271070(PREX1);ncbi_102271431(PDE4B);ncbi_102271919(CD74);ncbi_102272753(SLIT2);ncbi_102273253(RAC1);ncbi_102274580(SPP1);ncbi_102276504(JAM3);ncbi_102277224(ITGA9);ncbi_102278724(PRKCA);ncbi_102279470(C5AR2);ncbi_102281707(LOC102281707);ncbi_102281896(VAV3)…
GO:0030335	positive regulation of cell migration	29	73	0.0799266	0.368627	MSTRG.2009(HDAC9);ncbi_102264632(C3AR1);ncbi_102266381(ADAM9);ncbi_102269581(LGALS3);ncbi_102270607(VEGFA);ncbi_102271616(HSPB1);ncbi_102271919(CD74);ncbi_102271993(FGF10);ncbi_102273141(MMP9);ncbi_102273253(RAC1);ncbi_102274511(RARRES2);ncbi_102274542(ANGPTL4);ncbi_102275373(CXCL12);ncbi_102277751(S100A14);ncbi_102277833(HDAC9);ncbi_102278009(SRPX2);ncbi_102278109(THBS1);ncbi_102278348(LOC102278…
GO:2000147	positive regulation of cell motility	29	73	0.0799266	0.368627	MSTRG.2009(HDAC9);ncbi_102264632(C3AR1);ncbi_102266381(ADAM9);ncbi_102269581(LGALS3);ncbi_102270607(VEGFA);ncbi_102271616(HSPB1);ncbi_102271919(CD74);ncbi_102271993(FGF10);ncbi_102273141(MMP9);ncbi_102273253(RAC1);ncbi_102274511(RARRES2);ncbi_102274542(ANGPTL4);ncbi_102275373(CXCL12);ncbi_102277751(S100A14);ncbi_102277833(HDAC9);ncbi_102278009(SRPX2);ncbi_102278109(THBS1);ncbi_102278348(LOC102278…
GO:0005996	monosaccharide metabolic process	64	175	0.0799708	0.368627	MSTRG.4620(--);ncbi_102265003(GALK1);ncbi_102265930(PCK2);ncbi_102266253(PDK2);ncbi_102266439(LOC102266439);ncbi_102267212(H6PD);ncbi_102267423(ATF4);ncbi_102267899(LOC102267899);ncbi_102267910(ENO3);ncbi_102268061(CALM2);ncbi_102268482(SLC35A2);ncbi_102268565(RBKS);ncbi_102269216(CHST1);ncbi_102269762(B4GALT1);ncbi_102269979(LOC102269979);ncbi_102270280(LOC102270280);ncbi_102270451(RBP4);ncbi_10…
GO:0006476	protein deacetylation	15	34	0.0803393	0.368627	MSTRG.11845(Rcor1);MSTRG.2009(HDAC9);MSTRG.7753(TADA2A);ncbi_102265183(HDAC1);ncbi_102268366(RCOR1);ncbi_102270486(HDAC8);ncbi_102270607(VEGFA);ncbi_102270629(HDAC6);ncbi_102272282(SIRT6);ncbi_102273007(EP300);ncbi_102274743(SIRT3);ncbi_102277833(HDAC9);ncbi_102280993(BAZ2A);ncbi_102282164(SFPQ);ncbi_102284930(TADA2A)
GO:0048706	embryonic skeletal system development	15	34	0.0803393	0.368627	ncbi_102265493(SIX4);ncbi_102266643(SETD2);ncbi_102268369(OSR2);ncbi_102268486(SHOX2);ncbi_102271208(PRRX2);ncbi_102274376(OSR1);ncbi_102274967(PRRX1);ncbi_102275878(HYAL1);ncbi_102276011(TBX1);ncbi_102277371(IHH);ncbi_102277919(NOG);ncbi_102281987(MMP14);ncbi_102282598(PDGFRA);ncbi_102283419(SIX2);ncbi_102286068(SIX1)
GO:0051216	cartilage development	15	34	0.0803393	0.368627	ncbi_102268047(GREM1);ncbi_102269556(SOX5);ncbi_102269820(LTBP3);ncbi_102274769(RARA);ncbi_102275994(STC1);ncbi_102277408(ANXA6);ncbi_102277840(LRP6);ncbi_102278168(AXIN2);ncbi_102279418(EFEMP1);ncbi_102279604(GLI3);ncbi_102280193(SNAI2);ncbi_102284061(LOC102284061);ncbi_102284996(RARG);ncbi_102286594(HOXA5);ncbi_102287270(FGF18)
GO:0043487	regulation of RNA stability	19	45	0.0812269	0.368627	ncbi_102265200(TNFRSF1B);ncbi_102265868(HNRNPA0);ncbi_102269742(RBM24);ncbi_102270756(HNRNPU);ncbi_102271194(RBM38);ncbi_102271875(ZFP36);ncbi_102274015(SYNCRIP);ncbi_102275282(YBX2);ncbi_102276731(THRAP3);ncbi_102278168(AXIN2);ncbi_102279918(NOCT);ncbi_102279941(METTL3);ncbi_102279958(HNRNPD);ncbi_102279992(CNOT6L);ncbi_102282749(RBM10);ncbi_102283617(IGF2BP2);ncbi_102287358(ZFP36L1);ncbi_102288…
GO:1901617	organic hydroxy compound biosynthetic process	12	26	0.0812419	0.368627	ncbi_102267264(PDXK);ncbi_102268029(CHKA);ncbi_102268422(GFI1);ncbi_102269060(LPCAT2);ncbi_102271045(HAND2);ncbi_102272296(PEX2);ncbi_102272686(CHKB);ncbi_102273663(SEC14L2);ncbi_102278257(LOC102278257);ncbi_102283114(FABP5);ncbi_102285379(ACSL3);ncbi_102286089(LOC102286089)
GO:0002313	mature B cell differentiation involved in immune response	4	6	0.0817377	0.368627	ncbi_102274878(BCL3);ncbi_102282264(LGALS1);ncbi_102285300(PLCG2);ncbi_102286812(ITFG2)
GO:0003128	heart field specification	4	6	0.0817377	0.368627	ncbi_102268539(MESP1);ncbi_102277581(ISL1);ncbi_102278168(AXIN2);ncbi_102286323(MEF2C)
GO:0006221	pyrimidine nucleotide biosynthetic process	4	6	0.0817377	0.368627	ncbi_102267270(UCKL1);ncbi_102268246(UMPS);ncbi_102269873(UCK2);ncbi_102286684(UCK1)
GO:0006677	glycosylceramide metabolic process	4	6	0.0817377	0.368627	ncbi_102268713(GBA);ncbi_102276313(GAL3ST1);ncbi_102277031(GBA2);ncbi_102281426(GALC)
GO:0007350	blastoderm segmentation	4	6	0.0817377	0.368627	ncbi_102269924(SEMA3A);ncbi_102270422(NRP2);ncbi_102272927(NRP1);ncbi_102273392(SEMA3F)
GO:0007431	salivary gland development	4	6	0.0817377	0.368627	ncbi_102267776(FGFR1);ncbi_102269868(LOC102269868);ncbi_102271993(FGF10);ncbi_102274155(PAX6)
GO:0009218	pyrimidine ribonucleotide metabolic process	4	6	0.0817377	0.368627	ncbi_102267270(UCKL1);ncbi_102268246(UMPS);ncbi_102269873(UCK2);ncbi_102286684(UCK1)
GO:0009220	pyrimidine ribonucleotide biosynthetic process	4	6	0.0817377	0.368627	ncbi_102267270(UCKL1);ncbi_102268246(UMPS);ncbi_102269873(UCK2);ncbi_102286684(UCK1)
[truncated: 3,663 more rows]
