# Supplementary material for: Integrated analysis of the expression profiles of the lncRNA-miRNA-mRNA ceRNA network in granulosa and cumulus cells from yak ovaries
Source: BMC Genomics. 2022 Sep 3;23:633. doi: 10.1186/s12864-022-08848-3 (PMC9441039; doi:10.1186/s12864-022-08848-3)
Supplement: Supplementary file 1 — Additional file 1: Table S1. RT-qPCR primers of mRNA for cumulus cells and Granulosa cells. Table S2. RT-qPCR primers of LncRNA for cumulus cells and Granulosa cells. Table S3. RT-qPCR primers of miRNA for cumulus cells and Granulosa cells. Table S4. DE lncRNAs in cumulus cells and granulosa cells in yak ovary. Table S5. DE mRNAs in cumulus cells and granulosa cells in yak ovary. Table S6. DE miRNAs in cumulus cells and granulosa cells in yak ovary. Table S7. GO miRNAs in cumulus cells and granulosa cells in yak ovary. Table S8. KEGG miRNAs in cumulus cells and granulosa cells in yak ovary. Table S9. ceRNA regulatory network in cumulus cells and granulosa cells in yak ovary. Table S10. ceRNA regulatory network of differential genes CCND1, ITGA1, and CDKN1A in cumulus cells and granulosa cells in yak ovary. [file 12864_2022_8848_MOESM1_ESM.zip › Supplementary Materials/Table-S8 KEGG miRNAs in cumulus cells and granulosa cells in yak ovary/Ycc-vs-Ygc.path.xlsx]

## Sheet: Sheet1
KEGG_A_class	KEGG_B_class	Pathway	Ycc-vs-Ygc (2187)	All (7817)	Pvalue	Qvalue	Pathway ID	Genes	K_IDs
Organismal Systems	Development	Axon guidance	72	131	5.57855e-11	1.51737e-08	ko04360	ncbi_102288324(PAK7);ncbi_102273749(EPHA1);ncbi_102283810(EPHA5);ncbi_102283723(SLIT3);ncbi_102279973(EPHA4);ncbi_102272927(NRP1);ncbi_102273972(ITGB1);ncbi_102284015(FYN);ncbi_102267099(SEMA3C);ncbi_102269052(SEMA3E);ncbi_102271785(SRGAP2);ncbi_102271978(CFL2);ncbi_102273392(SEMA3F);ncbi_102280000(SEMA6D);ncbi_102274463(LIMK1);ncbi_102280853(CXCR4);ncbi_102282167(NTNG1);ncbi_102276735(SEMA5B);nc…	K05736+K05102+K05106+K06850+K05105+K06724+K05719+K05703+K06840+K06840+K07526+K05765+K06840+K06842+K05743+K04189+K07522+K06841+K16351+K05107+K06842+K02833+K07527+K06521+K07520+K05463+K07531+K05108+K06839+K07532+K04348+K06840+K06845+K05462+K05462+K05099+K06840+K06840+K17332+K07520+K04630+K05114+K05463+K06753+K07526+K16359+K07528+K06821+K06521+K06521+K05462+K07521+K05107+K05744+K06550+K05112+K07521+…
Environmental Information Processing	Signal transduction	Rap1 signaling pathway	107	224	1.40095e-10	1.90529e-08	ko04015	ncbi_102265831(PRKCG);ncbi_102272495(ANGPT2);ncbi_102264710(MAGI3);ncbi_102273267(PDGFD);ncbi_102268290(ADORA2B);ncbi_102264805(RAPGEF4);ncbi_102278275(ID1);ncbi_102281947(ANGPT4);ncbi_102270062(SIPA1L1);ncbi_102273668(FGF9);ncbi_102269695(PRKCZ);ncbi_102270153(CNR1);ncbi_102283831(GRIN2A);ncbi_102277938(LPAR4);ncbi_102268668(FGF11);ncbi_102273972(ITGB1);ncbi_102267837(HGF);ncbi_102270446(TLN2);n…	K19663+K05466+K06112+K05450+K04267+K04351+K04680+K05467+K17701+K04358+K18952+K04277+K05209+K04275+K04358+K05719+K05460+K06271+K04441+K04527+K06069+K17702+K00922+K12362+K08045+K04362+K16858+K04358+K02833+K05629+K04358+K02183+K08043+K05689+K04358+K08018+K04456+K02649+K05450+K04270+K05462+K05462+K06464+K05099+K04438+K04433+K17386+K06093+K18497+K04534+K04630+K05089+K08049+K00922+K05858+K07835+K05096+…
Organismal Systems	Immune system	Leukocyte transendothelial migration	79	153	3.87259e-10	3.51115e-08	ko04670	ncbi_102265831(PRKCG);ncbi_102280533(NCF4);ncbi_102264805(RAPGEF4);ncbi_102275753(PECAM1);ncbi_102285971(OCLN);ncbi_102288244(LOC102288244);ncbi_102273972(ITGB1);ncbi_102271030(MAPK13);ncbi_102269336(MMP2);ncbi_102269142(CLDN11);ncbi_102276724(CTNNA2);ncbi_102270937(LOC102270937);ncbi_102274461(PIK3CD);ncbi_102264749(CLDN4);ncbi_102280853(CXCR4);ncbi_102269539(NCF2);ncbi_102268971(LOC102268971);n…	K19663+K08012+K04351+K06471+K06088+K08008+K05719+K04441+K01398+K06087+K05691+K08009+K00922+K06087+K04189+K08010+K12757+K06087+K06514+K01403+K02649+K06735+K06464+K06087+K05700+K08007+K04630+K05732+K00922+K05700+K07873+K05871+K05699+K04441+K08016+K08014+K05699+K06483+K06527+K10031+K05859+K02649+K00922+K06089+K05725+K05691+K05690+K08015+K05730+K08013+K02677+K12754+K05699+K05699+K06490+K04392+K06785+…
Cellular Processes	Cellular community - eukaryotes	Focal adhesion	103	220	1.28725e-09	8.75331e-08	ko04510	ncbi_102288324(PAK7);ncbi_102276024(ZYX);ncbi_102265831(PRKCG);ncbi_102273267(PDGFD);ncbi_102286048(ACTB);ncbi_102275096(XIAP);ncbi_102281111(ITGAV);ncbi_102281497(RASGRF1);ncbi_102265778(COL4A4);ncbi_102273972(ITGB1);ncbi_102282139(LAMA4);ncbi_102284015(FYN);ncbi_102267837(HGF);ncbi_102270446(TLN2);ncbi_102265105(COL1A1);ncbi_102266712(ITGA3);ncbi_102269806(BIRC3);ncbi_102281399(ITGA2);ncbi_1022…	K05736+K06273+K19663+K05450+K05692+K04725+K06487+K04349+K06237+K05719+K06241+K05703+K05460+K06271+K06236+K06482+K16060+K06481+K06480+K00922+K06246+K06588+K12757+K05637+K16858+K02833+K06249+K12755+K13708+K04456+K06589+K06250+K02649+K10151+K05083+K05450+K06238+K06238+K04437+K06278+K05099+K04438+K17386+K16060+K05700+K05732+K05089+K06244+K00922+K05700+K06484+K05096+K06585+K05699+K06269+K06237+K06237+…
Cellular Processes	Cellular community - eukaryotes	Adherens junction	59	107	2.59631e-09	1.41239e-07	ko04520	ncbi_102286048(ACTB);ncbi_102284015(FYN);ncbi_102264451(WASF1);ncbi_102285317(INSR);ncbi_102265019(LMO7);ncbi_102281039(TCF7L1);ncbi_102276724(CTNNA2);ncbi_102280193(SNAI2);ncbi_102284135(WASL);ncbi_102267776(FGFR1);ncbi_102266946(LEF1);ncbi_102284702(CDH1);ncbi_102267975(ERBB2);ncbi_102285634(MET);ncbi_102277897(LOC102277897);ncbi_102278543(VCL);ncbi_102281173(ACTN3);ncbi_102287647(ACTN1);ncbi_1…	K05692+K05703+K05753+K04527+K06084+K04490+K05691+K05706+K05747+K04362+K04492+K05689+K05083+K05099+K05700+K05700+K05699+K05699+K04361+K05087+K05697+K05693+K05627+K06593+K04498+K05691+K04237+K02620+K05701+K05690+K06086+K04498+K06082+K05699+K05699+K05698+K04392+K07861+K05691+K05691+K05691+K05691+K05691+K05691+K05691+K05691+K05691+K06592+K05691+K05691+K05691+K05691+K05691+K05691+K05691+K05691+K05691+…
Environmental Information Processing	Signaling molecules and interaction	ECM-receptor interaction	50	90	3.06043e-08	1.3874e-06	ko04512	ncbi_102268494(LOC102268494);ncbi_102281111(ITGAV);ncbi_102265778(COL4A4);ncbi_102273972(ITGB1);ncbi_102282139(LAMA4);ncbi_102266138(LOC102266138);ncbi_102265105(COL1A1);ncbi_102266712(ITGA3);ncbi_102282706(CD44);ncbi_102281399(ITGA2);ncbi_102281967(ITGA1);ncbi_102268327(LAMC2);ncbi_102270944(ITGB5);ncbi_102287798(SDC4);ncbi_102275509(LAMA1);ncbi_102277480(SV2A);ncbi_102265040(RELN);ncbi_10228534…	K06267+K06487+K06237+K05719+K06241+K06259+K06236+K06482+K06256+K06481+K06480+K06246+K06588+K16338+K05637+K06258+K06249+K06589+K06250+K06238+K06238+K06244+K06484+K06585+K06237+K06237+K06483+K06238+K04659+K05717+K06236+K06584+K06237+K06585+K06237+K06265+K06240+K03900+K06485+K06238+K06240+K06252+K06252+K06238+K04659+K16857+K06237+K06238+K06252+K03900
Environmental Information Processing	Signal transduction	Hippo signaling pathway	84	184	1.75999e-07	6.83882e-06	ko04390	ncbi_102283808(YWHAZ);ncbi_102285570(WNT2B);ncbi_102278275(ID1);ncbi_102270146(BMP7);ncbi_102269695(PRKCZ);ncbi_102265567(TGFB3);ncbi_102273776(DVL2);ncbi_102283357(TGFB1);ncbi_102286550(INADL);ncbi_102270841(AREG);ncbi_102271685(RASSF6);ncbi_102281039(TCF7L1);ncbi_102268043(PRKCI);ncbi_102276724(CTNNA2);ncbi_102280193(SNAI2);ncbi_102275884(SERPINE1);ncbi_102272449(FZD9);ncbi_102276467(WNT5B);ncb…	K16197+K00182+K04680+K16621+K18952+K13377+K02353+K13375+K06092+K09782+K09854+K04490+K06069+K05691+K05706+K03982+K02842+K00444+K16682+K04492+K00572+K05689+K16681+K10151+K13376+K00572+K06464+K00182+K04385+K02376+K06093+K12075+K10132+K04662+K02432+K04354+K06269+K18496+K16685+K17693+K11828+K04676+K06093+K09448+K06827+K13578+K01384+K08731+K16682+K02432+K16620+K05691+K04237+K03456+K02620+K16681+K04382+…
Human Diseases	Infectious diseases	Bacterial invasion of epithelial cells	20	26	2.962e-07	8.95182e-06	ko05100	MSTRG.10559(--);MSTRG.11353(--);MSTRG.11479(--);MSTRG.11535(Pol);MSTRG.12404(--);MSTRG.13214(Pol);MSTRG.14245(--);MSTRG.14327(--);MSTRG.16922(--);MSTRG.18139(--);MSTRG.207(Pol);MSTRG.3935(Pol);MSTRG.4442(--);MSTRG.529(--);MSTRG.6827(--);MSTRG.8826(Pol);MSTRG.8830(--);MSTRG.8833(--);MSTRG.922(Pol);MSTRG.9465(Pol)	K05691+K05691+K05691+K05691+K05691+K05691+K05691+K05691+K05691+K05691+K05691+K05691+K05691+K05691+K05691+K05691+K05691+K05691+K05691+K05691
Human Diseases	Cancers	Endometrial cancer	20	26	2.962e-07	8.95182e-06	ko05213	MSTRG.10559(--);MSTRG.11353(--);MSTRG.11479(--);MSTRG.11535(Pol);MSTRG.12404(--);MSTRG.13214(Pol);MSTRG.14245(--);MSTRG.14327(--);MSTRG.16922(--);MSTRG.18139(--);MSTRG.207(Pol);MSTRG.3935(Pol);MSTRG.4442(--);MSTRG.529(--);MSTRG.6827(--);MSTRG.8826(Pol);MSTRG.8830(--);MSTRG.8833(--);MSTRG.922(Pol);MSTRG.9465(Pol)	K05691+K05691+K05691+K05691+K05691+K05691+K05691+K05691+K05691+K05691+K05691+K05691+K05691+K05691+K05691+K05691+K05691+K05691+K05691+K05691
Human Diseases	Cancers	Gastric cancer	21	29	8.27511e-07	2.0807e-05	ko05226	MSTRG.10559(--);MSTRG.11353(--);MSTRG.11479(--);MSTRG.11535(Pol);MSTRG.12404(--);MSTRG.13214(Pol);MSTRG.14245(--);MSTRG.14327(--);MSTRG.15354(--);MSTRG.16922(--);MSTRG.18139(--);MSTRG.207(Pol);MSTRG.3935(Pol);MSTRG.4442(--);MSTRG.529(--);MSTRG.6827(--);MSTRG.8826(Pol);MSTRG.8830(--);MSTRG.8833(--);MSTRG.922(Pol);MSTRG.9465(Pol)	K05691+K05691+K05691+K05691+K05691+K05691+K05691+K05691+K04358+K05691+K05691+K05691+K05691+K05691+K05691+K05691+K05691+K05691+K05691+K05691+K05691
Human Diseases	Cardiovascular diseases	Arrhythmogenic right ventricular cardiomyopathy (ARVC)	20	27	8.41461e-07	2.0807e-05	ko05412	MSTRG.10559(--);MSTRG.11353(--);MSTRG.11479(--);MSTRG.11535(Pol);MSTRG.12404(--);MSTRG.13214(Pol);MSTRG.14245(--);MSTRG.14327(--);MSTRG.16922(--);MSTRG.18139(--);MSTRG.207(Pol);MSTRG.3935(Pol);MSTRG.4442(--);MSTRG.529(--);MSTRG.6827(--);MSTRG.8826(Pol);MSTRG.8830(--);MSTRG.8833(--);MSTRG.922(Pol);MSTRG.9465(Pol)	K05691+K05691+K05691+K05691+K05691+K05691+K05691+K05691+K05691+K05691+K05691+K05691+K05691+K05691+K05691+K05691+K05691+K05691+K05691+K05691
Environmental Information Processing	Signal transduction	PI3K-Akt signaling pathway	144	369	1.70953e-06	3.87494e-05	ko04151	ncbi_102266601(MLST8);ncbi_102272495(ANGPT2);ncbi_102283808(YWHAZ);ncbi_102273267(PDGFD);ncbi_102272039(SGK1);ncbi_102281947(ANGPT4);ncbi_102271756(PCK1);ncbi_102273668(FGF9);ncbi_102277938(LPAR4);ncbi_102281111(ITGAV);ncbi_102268311(GHR);ncbi_102268668(FGF11);ncbi_102265778(COL4A4);ncbi_102273972(ITGB1);ncbi_102282139(LAMA4);ncbi_102267837(HGF);ncbi_102265105(COL1A1);ncbi_102266712(ITGA3);ncbi_1…	K08266+K05466+K16197+K05450+K13302+K05467+K01596+K04358+K04275+K06487+K05080+K04358+K06237+K05719+K06241+K05460+K06236+K06482+K06625+K04527+K06481+K06480+K04447+K10160+K04538+K00922+K13304+K06246+K05131+K06588+K05637+K04362+K11583+K16858+K04358+K16339+K02833+K06249+K04358+K06626+K04358+K04456+K06589+K08524+K06250+K02649+K10151+K05450+K06238+K06238+K05431+K05462+K05462+K09420+K05099+K17386+K04374+…
Human Diseases	Cancers	Pathways in cancer	22	32	1.86021e-06	3.89212e-05	ko05200	MSTRG.10559(--);MSTRG.11018(PLCB4);MSTRG.11353(--);MSTRG.11479(--);MSTRG.11535(Pol);MSTRG.12404(--);MSTRG.13214(Pol);MSTRG.14245(--);MSTRG.14327(--);MSTRG.15354(--);MSTRG.16922(--);MSTRG.18139(--);MSTRG.207(Pol);MSTRG.3935(Pol);MSTRG.4442(--);MSTRG.529(--);MSTRG.6827(--);MSTRG.8826(Pol);MSTRG.8830(--);MSTRG.8833(--);MSTRG.922(Pol);MSTRG.9465(Pol)	K05691+K05858+K05691+K05691+K05691+K05691+K05691+K05691+K05691+K04358+K05691+K05691+K05691+K05691+K05691+K05691+K05691+K05691+K05691+K05691+K05691+K05691
Cellular Processes	Cell motility	Regulation of actin cytoskeleton	94	225	4.46088e-06	8.66685e-05	ko04810	ncbi_102288324(PAK7);ncbi_102270228(ITGAX);ncbi_102266973(DIAPH3);ncbi_102273267(PDGFD);ncbi_102286048(ACTB);ncbi_102265273(GNA12);ncbi_102272048(ARHGEF4);ncbi_102273668(FGF9);ncbi_102281111(ITGAV);ncbi_102268668(FGF11);ncbi_102273972(ITGB1);ncbi_102264451(WASF1);ncbi_102266712(ITGA3);ncbi_102281399(ITGA2);ncbi_102281967(ITGA1);ncbi_102271978(CFL2);ncbi_102274461(PIK3CD);ncbi_102274463(LIMK1);ncb…	K05736+K06462+K05745+K05450+K05692+K04346+K05769+K04358+K06487+K04358+K05719+K05753+K06482+K06481+K06480+K05765+K00922+K05743+K05754+K06588+K05747+K12757+K04362+K04358+K02833+K04358+K12755+K13708+K04358+K07532+K06589+K02649+K00920+K05450+K04132+K06464+K04438+K04639+K17386+K18497+K05700+K00889+K04391+K08007+K05732+K05089+K00922+K05700+K06484+K06585+K04358+K05699+K06269+K05746+K18496+K05095+K07829+…
Cellular Processes	Cell growth and death	p53 signaling pathway	39	78	2.88778e-05	0.000515179	ko04115	ncbi_102276116(GADD45G);ncbi_102267927(CCNG1);ncbi_102264536(CCNB1);ncbi_102283552(CHEK2);ncbi_102284855(CCNB2);ncbi_102268672(CDKN1A);ncbi_102288361(IGFBP3);ncbi_102264842(PPM1D);ncbi_102274080(ZMAT3);ncbi_102275884(SERPINE1);ncbi_102278323(EI24);ncbi_102281142(PIDD1);ncbi_102284697(CCNE2);ncbi_102279917(TP53I3);ncbi_102288000(GADD45A);ncbi_102273906(FAS);ncbi_102272576(CCND2);ncbi_102269169(MDM…	K04402+K10145+K05868+K06641+K05868+K06625+K10138+K10147+K10137+K03982+K10134+K10130+K06626+K10133+K04402+K04390+K10151+K10127+K06626+K10132+K02089+K04506+K08738+K02087+K02216+K06509+K02206+K01110+K04506+K10141+K10135+K10139+K10128+K10152+K04503+K10148+K16857+K10129+K10145
Environmental Information Processing	Signal transduction	MAPK signaling pathway	103	261	3.03047e-05	0.000515179	ko04010	ncbi_102276116(GADD45G);ncbi_102265831(PRKCG);ncbi_102265273(GNA12);ncbi_102288137(LOC102288137);ncbi_102264620(PTPRR);ncbi_102283727(RPS6KA5);ncbi_102273668(FGF9);ncbi_102271863(RASA2);ncbi_102272711(RASGRP1);ncbi_102278856(MAP3K8);ncbi_102265567(TGFB3);ncbi_102281497(RASGRF1);ncbi_102268668(FGF11);ncbi_102268507(CACNA2D1);ncbi_102271030(MAPK13);ncbi_102283357(TGFB1);ncbi_102279714(BDNF);ncbi_10…	K04402+K19663+K04346+K04424+K04458+K04445+K04358+K08053+K04350+K04415+K13377+K04349+K04358+K04858+K04441+K13375+K04355+K04405+K04859+K04863+K04386+K12362+K06268+K04406+K04362+K05866+K04419+K16510+K04420+K04459+K04358+K04459+K02833+K04358+K04402+K04381+K04466+K04360+K04358+K08018+K04456+K04416+K04348+K04390+K13376+K04437+K04426+K04438+K04433+K17386+K04403+K04374+K18497+K02580+K04391+K18019+K18018+…
Environmental Information Processing	Signal transduction	HIF-1 signaling pathway	48	105	7.20788e-05	0.00115326	ko04066	ncbi_102265831(PRKCG);ncbi_102272495(ANGPT2);ncbi_102265648(PDK1);ncbi_102281947(ANGPT4);ncbi_102288244(LOC102288244);ncbi_102268672(CDKN1A);ncbi_102285317(INSR);ncbi_102288174(TLR4);ncbi_102265407(ENO1);ncbi_102274461(PIK3CD);ncbi_102275884(SERPINE1);ncbi_102281523(IFNGR2);ncbi_102287994(ARNT);ncbi_102276469(PFKFB3);ncbi_102265427(AKT3);ncbi_102283775(IFI30);ncbi_102267975(ERBB2);ncbi_102280498(…	K19663+K05466+K12077+K05467+K08008+K06625+K04527+K10160+K01689+K00922+K03982+K05133+K09097+K01103+K04456+K02649+K05083+K09592+K00162+K05132+K04692+K16451+K02580+K04515+K07299+K00922+K05096+K02991+K04688+K05121+K16366+K01689+K00844+K00844+K04361+K05859+K05087+K01689+K02649+K14736+K00844+K00922+K04498+K02677+K05448+K04498+K03159+K00134
Environmental Information Processing	Signaling molecules and interaction	Cell adhesion molecules (CAMs)	69	165	7.85959e-05	0.00118767	ko04514	ncbi_102280050(NRCAM);ncbi_102275753(PECAM1);ncbi_102284650(SPN);ncbi_102285971(OCLN);ncbi_102281111(ITGAV);ncbi_102264825(NLGN1);ncbi_102274433(NLGN2);ncbi_102273972(ITGB1);ncbi_102277853(CD274);ncbi_102282998(LOC102282998);ncbi_102284391(LOC102284391);ncbi_102269142(CLDN11);ncbi_102264749(CLDN4);ncbi_102282167(NTNG1);ncbi_102287798(SDC4);ncbi_102275973(LRRC4);ncbi_102268250(LOC102268250);ncbi_1…	K06756+K06471+K06477+K06088+K06487+K07378+K07378+K05719+K06745+K06752+K06752+K06087+K06087+K07522+K16338+K16351+K07378+K06087+K06781+K05689+K06759+K06735+K06464+K06087+K06775+K07378+K16336+K06494+K16359+K06585+K06752+K06793+K06538+K06713+K06491+K05412+K06483+K06527+K07378+K06751+K05693+K06550+K06089+K06752+K06752+K06544+K06584+K06797+K06752+K07380+K06585+K06816+K06485+K06796+K06751+K06539+K06490+…
Environmental Information Processing	Signal transduction	Phosphatidylinositol signaling system	47	108	0.000356895	0.00510924	ko04070	ncbi_102265831(PRKCG);ncbi_102279605(INPP5K);ncbi_102287012(DGKQ);ncbi_102273676(PPIP5K2);ncbi_102279045(ITPKC);ncbi_102271970(MTMR8);ncbi_102285899(IMPA2);ncbi_102280665(PPIP5K1);ncbi_102274461(PIK3CD);ncbi_102286089(LOC102286089);ncbi_102266365(INPP5D);ncbi_102271148(DGKD);ncbi_102268061(CALM2);ncbi_102287037(IPMK);ncbi_102269641(PLCD3);ncbi_102269088(ITPR1);ncbi_102277407(PI4K2B);ncbi_10228704…	K19663+K01106+K00901+K13024+K00911+K18083+K01092+K13024+K00922+K00981+K03084+K00901+K02183+K00915+K05857+K04958+K13711+K00901+K02649+K00920+K00923+K00889+K00922+K05858+K04959+K00911+K00901+K01110+K01109+K05859+K02649+K00913+K01107+K01092+K00922+K05860+K00901+K00901+K04960+K05858+K18083+K02677+K00920+K01106+K05858+K04960+K05860
Cellular Processes	Cell growth and death	Cell cycle	55	132	0.00044988	0.00611836	ko04110	ncbi_102276116(GADD45G);ncbi_102287359(PKMYT1);ncbi_102283808(YWHAZ);ncbi_102274816(BUB1B);ncbi_102275388(STAG2);ncbi_102264536(CCNB1);ncbi_102265567(TGFB3);ncbi_102283552(CHEK2);ncbi_102284855(CCNB2);ncbi_102268672(CDKN1A);ncbi_102283357(TGFB1);ncbi_102287313(CDC25C);ncbi_102279151(MCM4);ncbi_102286646(MCM7);ncbi_102276738(CDC25B);ncbi_102283101(CDC7);ncbi_102272454(CDKN2C);ncbi_102284230(TTK);n…	K04402+K06633+K16197+K06637+K06671+K05868+K13377+K06641+K05868+K06625+K13375+K05867+K02212+K02210+K05866+K02214+K06622+K08866+K06626+K04402+K04681+K02541+K03351+K06635+K10151+K02213+K02209+K13376+K02540+K06626+K03354+K06629+K02089+K02365+K03359+K06628+K02087+K06639+K02216+K03358+K02206+K06067+K04802+K04498+K06642+K06632+K06642+K06627+K06620+K04685+K10152+K04498+K09389+K04503+K06631
Metabolism	Metabolism of other amino acids	Glutathione metabolism	28	58	0.000778673	0.0100857	ko00480	ncbi_102272609(RRM1);ncbi_102271847(GSTK1);ncbi_102281683(GSTM3);ncbi_102281969(LOC102281969);ncbi_102282430(LOC102282430);ncbi_102282708(LOC102282708);ncbi_102283655(LOC102283655);ncbi_102270573(PGD);ncbi_102282633(GPX7);ncbi_102286569(ANPEP);ncbi_102274294(GSTA3);ncbi_102278717(GPX3);ncbi_102275523(OPLAH);ncbi_102268552(GGT7);ncbi_102265622(GGCT);ncbi_102275636(GGT1);ncbi_102276661(LOC102276661…	K10807+K13299+K00799+K00799+K00799+K00799+K00799+K00033+K00432+K11140+K00799+K00432+K01469+K00681+K00682+K18592+K00799+K00799+K00432+K00799+K00681+K00799+K00432+K00432+K05361+K00799+K11204+K18592
Organismal Systems	Immune system	Platelet activation	50	121	0.00100104	0.0123765	ko04611	ncbi_102269695(PRKCZ);ncbi_102272711(RASGRP1);ncbi_102276698(LYN);ncbi_102279325(COL3A1);ncbi_102273972(ITGB1);ncbi_102284015(FYN);ncbi_102270446(TLN2);ncbi_102265105(COL1A1);ncbi_102271030(MAPK13);ncbi_102281399(ITGA2);ncbi_102268043(PRKCI);ncbi_102274461(PIK3CD);ncbi_102276460(ADCY5);ncbi_102268971(LOC102268971);ncbi_102283765(FERMT3);ncbi_102282732(ADCY3);ncbi_102268062(TBXA2R);ncbi_102269088(…	K18952+K04350+K05854+K19720+K05719+K05703+K06271+K06236+K04441+K06481+K06069+K00922+K08045+K12757+K17084+K08043+K04264+K04958+K07532+K04456+K02649+K04270+K04639+K01832+K04630+K05732+K04263+K16342+K08049+K00922+K05858+K04959+K12318+K12319+K06269+K04441+K16342+K08508+K07376+K08042+K05859+K02649+K00922+K06236+K04960+K05858+K03900+K05858+K03900+K04960
Cellular Processes	Cellular community - eukaryotes	Tight junction	62	157	0.0010861	0.0128443	ko04530	ncbi_102265831(PRKCG);ncbi_102264710(MAGI3);ncbi_102286048(ACTB);ncbi_102288137(LOC102288137);ncbi_102269695(PRKCZ);ncbi_102285971(OCLN);ncbi_102275768(CASK);ncbi_102287966(PRKCH);ncbi_102286550(INADL);ncbi_102268043(PRKCI);ncbi_102269142(CLDN11);ncbi_102276724(CTNNA2);ncbi_102264749(CLDN4);ncbi_102268971(LOC102268971);ncbi_102283378(SYMPK);ncbi_102286377(IGSF5);ncbi_102277011(HRAS);ncbi_10227142…	K19663+K06112+K05692+K04424+K18952+K06088+K06103+K18051+K06092+K06069+K06087+K05691+K06087+K12757+K06100+K06786+K02833+K05629+K18052+K06087+K12755+K04456+K06098+K18625+K06735+K18625+K06087+K06093+K06107+K04630+K02089+K04354+K05699+K10352+K07829+K05699+K10352+K18625+K10352+K01110+K06093+K10352+K10352+K07831+K06089+K05691+K04237+K03456+K05701+K04382+K06095+K02677+K12754+K05699+K05699+K06785+K10352+…
Environmental Information Processing	Signal transduction	Notch signaling pathway	24	49	0.00140839	0.0157534	ko04330	ncbi_102287080(JAG1);ncbi_102276513(MFNG);ncbi_102277930(NOTCH1);ncbi_102273776(DVL2);ncbi_102273226(DTX3L);ncbi_102284690(RBPJL);ncbi_102282629(PSEN1);ncbi_102268879(APH1B);ncbi_102281250(APH1A);ncbi_102284799(KAT2A);ncbi_102267612(NOTCH4);ncbi_102277712(DLL4);ncbi_102284731(NCOR2);ncbi_102279111(ADAM17);ncbi_102265183(HDAC1);ncbi_102283833(DLL1);ncbi_102273007(EP300);ncbi_102264647(JAG2);ncbi_1…	K06052+K05948+K02599+K02353+K06058+K06053+K04505+K06172+K06172+K06062+K02599+K06051+K06065+K06059+K06067+K06051+K04498+K06052+K04496+K05948+K04498+K04496+K06054+K06058
Environmental Information Processing	Signal transduction	TGF-beta signaling pathway	37	85	0.00144792	0.0157534	ko04350	ncbi_102275083(FST);ncbi_102278275(ID1);ncbi_102270146(BMP7);ncbi_102280265(BAMBI);ncbi_102265567(TGFB3);ncbi_102283357(TGFB1);ncbi_102267403(LTBP1);ncbi_102286853(SMAD6);ncbi_102268330(TGIF1);ncbi_102286105(RBL1);ncbi_102284234(PITX2);ncbi_102283491(TGFB2);ncbi_102285272(INHBE);ncbi_102266106(BMP4);ncbi_102285089(INHBB);ncbi_102282294(SP1);ncbi_102275250(SMURF1);ncbi_102271079(RPS6KB2);ncbi_1022…	K04661+K04680+K16621+K10162+K13377+K13375+K19559+K04677+K19383+K04681+K04686+K13376+K04667+K04662+K04667+K04684+K04678+K04688+K17693+K04670+K04658+K04668+K04676+K16791+K13578+K19558+K04498+K04657+K04660+K16620+K03456+K04382+K19631+K04685+K04498+K17694+K16857
Metabolism	Carbohydrate metabolism	Inositol phosphate metabolism	33	74	0.00157078	0.0164327	ko00562	ncbi_102279605(INPP5K);ncbi_102284004(PLCH2);ncbi_102279045(ITPKC);ncbi_102271970(MTMR8);ncbi_102285899(IMPA2);ncbi_102274461(PIK3CD);ncbi_102266365(INPP5D);ncbi_102287037(IPMK);ncbi_102269641(PLCD3);ncbi_102269456(PLCH1);ncbi_102277407(PI4K2B);ncbi_102281628(PIP4K2B);ncbi_102271719(ISYNA1);ncbi_102268893(PIK3C2B);ncbi_102280222(PIP5K1B);ncbi_102277419(PIK3CG);ncbi_102273347(PLCB1);ncbi_102266024…	K01106+K19006+K00911+K18083+K01092+K00922+K03084+K00915+K05857+K19006+K13711+K00920+K01858+K00923+K00889+K00922+K05858+K00911+K01110+K01109+K05859+K01803+K00913+K01107+K01092+K00922+K05860+K05858+K18083+K00920+K01106+K05858+K05860
Environmental Information Processing	Signal transduction	Wnt signaling pathway	58	149	0.0022915	0.0230848	ko04310	ncbi_102278833(SFRP4);ncbi_102265831(PRKCG);ncbi_102264708(RUVBL1);ncbi_102285570(WNT2B);ncbi_102280056(DKK2);ncbi_102273839(PORCN);ncbi_102282683(SERPINF1);ncbi_102280265(BAMBI);ncbi_102273776(DVL2);ncbi_102277840(LRP6);ncbi_102281039(TCF7L1);ncbi_102272449(FZD9);ncbi_102282448(PRICKLE2);ncbi_102272271(PPP3R1);ncbi_102282629(PSEN1);ncbi_102275510(FOSL1);ncbi_102276467(WNT5B);ncbi_102266946(LEF1)…	K02185+K19663+K04499+K00182+K02165+K00181+K19614+K10162+K02353+K03068+K04490+K02842+K04511+K06268+K04505+K04502+K00444+K04492+K00572+K04511+K04348+K10151+K00572+K00182+K04385+K02376+K01397+K04510+K17332+K02166+K04515+K02222+K05858+K02432+K04506+K03345+K04510+K04508+K04508+K04506+K01384+K04498+K08957+K02432+K04496+K02620+K05858+K08957+K02677+K10152+K04498+K04496+K04392+K02354+K07861+K03068+K04503+…
Metabolism	Lipid metabolism	Steroid biosynthesis	12	21	0.0046757	0.0447288	ko00100	ncbi_102284633(FDFT1);ncbi_102276234(NSDHL);ncbi_102272075(LOC102272075);ncbi_102284498(TM7SF2);ncbi_102279364(MSMO1);ncbi_102266586(SOAT1);ncbi_102278257(LOC102278257);ncbi_102277039(LSS);ncbi_102281926(CEL);ncbi_102282216(DHCR24);ncbi_102264644(SQLE);ncbi_102285419(LOC102285419)	K00801+K07748+K07436+K00222+K07750+K00637+K07438+K01852+K12298+K09828+K00511+K07419
Cellular Processes	Transport and catabolism	Phagosome	66	178	0.00476888	0.0447288	ko04145	ncbi_102286048(ACTB);ncbi_102280533(NCF4);ncbi_102285296(DYNC2H1);ncbi_102288244(LOC102288244);ncbi_102264925(COLEC11);ncbi_102281111(ITGAV);ncbi_102280742(TUBA4A);ncbi_102281213(LOC102281213);ncbi_102273972(ITGB1);ncbi_102266138(LOC102266138);ncbi_102270836(C3);ncbi_102281399(ITGA2);ncbi_102282998(LOC102282998);ncbi_102283284(TAP2);ncbi_102284391(LOC102284391);ncbi_102274358(ATP6V1B1);ncbi_10228…	K05692+K08012+K10414+K08008+K10066+K06487+K07374+K07374+K05719+K06259+K03990+K06481+K06752+K05654+K06752+K02147+K06560+K10160+K07375+K08009+K13505+K08010+K06588+K13882+K01368+K02150+K07374+K09481+K10074+K08763+K06464+K04391+K07375+K06484+K06752+K01365+K02155+K02153+K07374+K03661+K06751+K06752+K06752+K07898+K04659+K10415+K06752+K10415+K06560+K06751+K06528+K04659+K04392+K10159+K06751+K06751+K01330+…
Environmental Information Processing	Signal transduction	Phospholipase D signaling pathway	56	148	0.00549304	0.0498036	ko04072	ncbi_102273267(PDGFD);ncbi_102265273(GNA12);ncbi_102264805(RAPGEF4);ncbi_102277938(LPAR4);ncbi_102287012(DGKQ);ncbi_102284015(FYN);ncbi_102285317(INSR);ncbi_102274461(PIK3CD);ncbi_102277289(PLPP2);ncbi_102276460(ADCY5);ncbi_102271148(DGKD);ncbi_102277011(HRAS);ncbi_102282732(ADCY3);ncbi_102265427(AKT3);ncbi_102287046(DGKB);ncbi_102283775(IFI30);ncbi_102274384(PDGFC);ncbi_102275435(GNA13);ncbi_102…	K05450+K04346+K04351+K04275+K00901+K05703+K04527+K00922+K01080+K08045+K00901+K02833+K08043+K04456+K00901+K02649+K05450+K04639+K17386+K00889+K13523+K05089+K16342+K08049+K00922+K05858+K07835+K01528+K05871+K01080+K16342+K07829+K04294+K08042+K08014+K00901+K05091+K05461+K04262+K04361+K05859+K02649+K04363+K07831+K00922+K17448+K04289+K00901+K00901+K05858+K04608+K02677+K04273+K13509+K04359+K05858
Metabolism	Glycan biosynthesis and metabolism	Glycosaminoglycan biosynthesis - chondroitin sulfate / dermatan sulfate	11	19	0.00589736	0.0517446	ko00532	ncbi_102284925(CHST12);ncbi_102287289(CHST3);ncbi_102265005(B3GALT6);ncbi_102276696(CHST14);ncbi_102284379(CHPF);ncbi_102281650(CHSY3);ncbi_102281178(XYLT1);ncbi_102269297(B3GAT3);ncbi_102285203(CSGALNACT2);ncbi_102279883(DSE);ncbi_102266543(CSGALNACT1)	K04742+K01020+K00734+K08105+K00747+K13499+K00771+K10158+K00746+K01794+K00746
Metabolism	Global and overview maps	Fatty acid metabolism	23	51	0.00651398	0.0545982	ko01212	ncbi_102285379(ACSL3);ncbi_102284276(ACACA);ncbi_102273197(ACSL5);ncbi_102280846(SCD);ncbi_102266366(ACADSB);ncbi_102285624(ELOVL6);ncbi_102280214(HACD4);ncbi_102266008(HACD3);ncbi_102278627(LOC102278627);ncbi_102275533(FADS2);ncbi_102276098(FADS1);ncbi_102285943(EHHADH);ncbi_102278642(SCD5);ncbi_102287746(CPT1C);ncbi_102278267(FASN);ncbi_102274409(ELOVL2);ncbi_102275073(ACSL4);ncbi_102266983(ACO…	K01897+K11262+K01897+K00507+K09478+K10203+K10703+K10703+K10251+K10226+K10224+K07514+K00507+K19524+K00665+K10205+K01897+K00232+K08765+K10244+K07508+K10258+K01897
Metabolism	Carbohydrate metabolism	Glycolysis / Gluconeogenesis	31	74	0.0067578	0.0545982	ko00010	ncbi_102271756(PCK1);ncbi_102267185(ALDOC);ncbi_102268762(ALDH9A1);ncbi_102265407(ENO1);ncbi_102284779(GALM);ncbi_102284246(LOC102284246);ncbi_102287624(PDHB);ncbi_102277785(GCK);ncbi_102288301(ACSS2);ncbi_102274105(LOC102274105);ncbi_102274962(LOC102274962);ncbi_102270409(LOC102270409);ncbi_102285847(FBP1);ncbi_102287742(ALDOB);ncbi_102271561(PGAM2);ncbi_102265930(PCK2);ncbi_102267910(ENO3);ncbi…	K01596+K01623+K00149+K01689+K01785+K13952+K00162+K12407+K01895+K00016+K00016+K01837+K03841+K01623+K01834+K01596+K01689+K00844+K00844+K01803+K01689+K01084+K01810+K00844+K00129+K03841+K01837+K03841+K01837+K00134+K00129
Genetic Information Processing	Replication and repair	Fanconi anemia pathway	24	54	0.00688097	0.0545982	ko03460	ncbi_102285569(TELO2);ncbi_102281850(BLM);ncbi_102283255(RPA1);ncbi_102268964(REV1);ncbi_102278142(FANCM);ncbi_102271338(LOC102271338);ncbi_102278439(RMI1);ncbi_102275237(USP1);ncbi_102285264(UBE2T);ncbi_102279664(ERCC1);ncbi_102271917(FANCG);ncbi_102286128(LOC102286128);ncbi_102265744(FAAP100);ncbi_102264330(ERCC4);ncbi_102283917(FANCC);ncbi_102266344(BRCA1);ncbi_102270833(ATRIP);ncbi_102271118(…	K11137+K10901+K07466+K03515+K10896+K11511+K10990+K11832+K13960+K10849+K10894+K10890+K10993+K10848+K10890+K10605+K10905+K10905+K10895+K10893+K10882+K06054+K03165+K08734
Environmental Information Processing	Signal transduction	TNF signaling pathway	44	113	0.00725219	0.0545982	ko04668	ncbi_102288330(LOC102288330);ncbi_102271576(LIF);ncbi_102283727(RPS6KA5);ncbi_102265200(TNFRSF1B);ncbi_102278856(MAP3K8);ncbi_102287586(TRAF1);ncbi_102271030(MAPK13);ncbi_102269806(BIRC3);ncbi_102274461(PIK3CD);ncbi_102274085(RPS6KA4);ncbi_102271428(MAGI2);ncbi_102281987(MMP14);ncbi_102268339(MAP3K14);ncbi_102265427(AKT3);ncbi_102273141(MMP9);ncbi_102273906(FAS);ncbi_102283775(IFI30);ncbi_1022768…	K01394+K05419+K04445+K05141+K04415+K03172+K04441+K16060+K00922+K16510+K05629+K07763+K04466+K04456+K01403+K04390+K02649+K04426+K04433+K04403+K04374+K16060+K12793+K02580+K05173+K09258+K11987+K00922+K06494+K04441+K16366+K06527+K02649+K00922+K09048+K09028+K08849+K01394+K05508+K06490+K02861+K08847+K06490+K05505
Metabolism	Lipid metabolism	Biosynthesis of unsaturated fatty acids	14	27	0.00733413	0.0545982	ko01040	ncbi_102280846(SCD);ncbi_102286093(LOC102286093);ncbi_102285624(ELOVL6);ncbi_102280214(HACD4);ncbi_102266008(HACD3);ncbi_102278627(LOC102278627);ncbi_102275533(FADS2);ncbi_102276098(FADS1);ncbi_102268462(LOC102268462);ncbi_102278642(SCD5);ncbi_102274409(ELOVL2);ncbi_102266983(ACOX1);ncbi_102272645(ELOVL5);ncbi_102285957(TECR)	K00507+K01068+K10203+K10703+K10703+K10251+K10226+K10224+K00659+K00507+K10205+K00232+K10244+K10258
Metabolism	Glycan biosynthesis and metabolism	Glycosaminoglycan biosynthesis - keratan sulfate	10	17	0.00742696	0.0545982	ko00533	ncbi_102271659(B3GNT7);ncbi_102266704(CHST2);ncbi_102272152(FUT8);ncbi_102284593(CHST6);ncbi_102267241(ST3GAL1);ncbi_102269762(B4GALT1);ncbi_102279871(B4GALT4);ncbi_102283249(B4GALT2);ncbi_102269216(CHST1);ncbi_102285789(B3GNT2)	K09664+K04745+K00717+K09671+K00780+K07966+K07969+K07967+K01022+K00741
Environmental Information Processing	Signal transduction	cGMP - PKG signaling pathway	64	175	0.00766297	0.0548507	ko04022	ncbi_102286445(SLC25A4);ncbi_102284081(GATA4);ncbi_102265273(GNA12);ncbi_102284270(PDE3B);ncbi_102288138(KCNMB4);ncbi_102284000(MEF2A);ncbi_102287955(NPPB);ncbi_102285317(INSR);ncbi_102268681(ADORA1);ncbi_102284773(KCNMB3);ncbi_102274461(PIK3CD);ncbi_102276460(ADCY5);ncbi_102273405(OPRD1);ncbi_102268061(CALM2);ncbi_102282732(ADCY3);ncbi_102269088(ITPR1);ncbi_102265427(AKT3);ncbi_102272005(RGS2);n…	K05863+K09183+K04346+K13296+K04941+K09260+K12335+K04527+K04265+K04939+K00922+K08045+K04213+K02183+K08043+K04958+K04456+K18154+K04136+K04348+K02649+K12337+K04639+K09565+K04374+K17332+K12324+K04630+K08049+K00922+K05858+K01539+K04959+K04198+K12318+K12319+K06269+K01539+K07376+K04937+K08042+K04454+K05274+K05850+K02649+K05852+K00922+K04857+K12323+K09048+K05850+K19021+K04960+K05858+K05850+K05863+K04969+…
Organismal Systems	Nervous system	Long-term depression	29	69	0.00818528	0.0570871	ko04730	ncbi_102265831(PRKCG);ncbi_102265273(GNA12);ncbi_102276698(LYN);ncbi_102274060(GRIA3);ncbi_102268808(GRIA1);ncbi_102277011(HRAS);ncbi_102269088(ITPR1);ncbi_102275435(GNA13);ncbi_102280695(GNAO1);ncbi_102273920(GNAI1);ncbi_102271639(PLA2G4A);ncbi_102273347(PLCB1);ncbi_102269013(ITPR2);ncbi_102281834(GUCY1A3);ncbi_102282106(GUCY1B3);ncbi_102283142(PLA2G4F);ncbi_102279305(PRKG1);ncbi_102267443(GRID2…	K19663+K04346+K05854+K05199+K05197+K02833+K04958+K04639+K04534+K04630+K16342+K05858+K04959+K12318+K12319+K16342+K07376+K05207+K04535+K05087+K03456+K04960+K05198+K05858+K04382+K02677+K05858+K04960+K05207
Organismal Systems	Endocrine system	Glucagon signaling pathway	42	108	0.00879145	0.0589517	ko04922	ncbi_102284270(PDE3B);ncbi_102271756(PCK1);ncbi_102284276(ACACA);ncbi_102276048(PRKAG3);ncbi_102275206(ACACB);ncbi_102288373(PYGM);ncbi_102268061(CALM2);ncbi_102269088(ITPR1);ncbi_102284417(PPARA);ncbi_102265427(AKT3);ncbi_102278235(PRKAB1);ncbi_102266749(PPP3CA);ncbi_102287624(PDHB);ncbi_102277785(GCK);ncbi_102267423(ATF4);ncbi_102284612(FOXO1);ncbi_102274105(LOC102274105);ncbi_102274962(LOC1022…	K13296+K01596+K11262+K07200+K01946+K00688+K02183+K04958+K07294+K04456+K07199+K04348+K00162+K12407+K04374+K07201+K00016+K00016+K04515+K07299+K05858+K04959+K01834+K01596+K19524+K08042+K07593+K07199+K19008+K01084+K08765+K04498+K16333+K09048+K04960+K05858+K00688+K04498+K16311+K13296+K05858+K04960
Cellular Processes	Cellular community - eukaryotes	Gap junction	39	99	0.0088861	0.0589517	ko04540	ncbi_102265831(PRKCG);ncbi_102268648(HTR2B);ncbi_102273267(PDGFD);ncbi_102280742(TUBA4A);ncbi_102281213(LOC102281213);ncbi_102283188(TUBB6);ncbi_102276460(ADCY5);ncbi_102273125(MAP3K2);ncbi_102277011(HRAS);ncbi_102282732(ADCY3);ncbi_102269088(ITPR1);ncbi_102270959(LOC102270959);ncbi_102274384(PDGFC);ncbi_102266290(PDGFB);ncbi_102273920(GNAI1);ncbi_102270608(PDGFRB);ncbi_102285642(ADCY9);ncbi_1022…	K19663+K04157+K05450+K07374+K07374+K07375+K08045+K04420+K02833+K08043+K04958+K07374+K05450+K17386+K04630+K05089+K08049+K05858+K07375+K04959+K12318+K12319+K02087+K07376+K08042+K07374+K04361+K04363+K04289+K05701+K04960+K05858+K02677+K04359+K05858+K07375+K07374+K04960+K07374
Organismal Systems	Immune system	Fc gamma R-mediated phagocytosis	35	88	0.0108047	0.0699732	ko04666	ncbi_102265831(PRKCG);ncbi_102274987(HCK);ncbi_102276698(LYN);ncbi_102264451(WASF1);ncbi_102271978(CFL2);ncbi_102274461(PIK3CD);ncbi_102277289(PLPP2);ncbi_102274463(LIMK1);ncbi_102270182(ARPC5);ncbi_102284135(WASL);ncbi_102266365(INPP5D);ncbi_102265427(AKT3);ncbi_102283775(IFI30);ncbi_102277025(CRKL);ncbi_102275150(ASAP1);ncbi_102280222(PIP5K1B);ncbi_102277419(PIK3CG);ncbi_102270713(PLPP3);ncbi_1…	K19663+K08893+K05854+K05753+K05765+K00922+K01080+K05743+K05754+K05747+K03084+K04456+K02649+K04438+K12488+K00889+K00922+K01080+K04688+K13536+K05859+K02649+K05744+K05768+K12562+K00922+K12367+K12488+K05730+K02677+K04392+K05757+K12488+K05757+K04718
Metabolism	Carbohydrate metabolism	Pentose phosphate pathway	15	31	0.0123497	0.0781187	ko00030	ncbi_102267185(ALDOC);ncbi_102267212(H6PD);ncbi_102270573(PGD);ncbi_102273236(TKT);ncbi_102281821(RGN);ncbi_102285847(FBP1);ncbi_102268565(RBKS);ncbi_102287742(ALDOB);ncbi_102278570(GPI);ncbi_102278286(RPIA);ncbi_102278398(TKTL1);ncbi_102269979(LOC102269979);ncbi_102270280(LOC102270280);ncbi_102284441(IDNK);ncbi_102273084(DERA)	K01623+K13937+K00033+K00615+K01053+K03841+K00852+K01623+K01810+K01807+K00615+K03841+K03841+K00851+K01619
Metabolism	Lipid metabolism	Glycerolipid metabolism	28	68	0.0127294	0.0786908	ko00561	ncbi_102269588(LIPG);ncbi_102285953(LOC102285953);ncbi_102268762(ALDH9A1);ncbi_102287012(DGKQ);ncbi_102277289(PLPP2);ncbi_102271422(LPIN2);ncbi_102271148(DGKD);ncbi_102280861(PNPLA2);ncbi_102286471(LOC102286471);ncbi_102287046(DGKB);ncbi_102272865(GLYCTK);ncbi_102284522(LOC102284522);ncbi_102266770(LPL);ncbi_102281926(CEL);ncbi_102283791(AKR1B1);ncbi_102278355(LPIN1);ncbi_102270713(PLPP3);ncbi_10…	K01046+K00864+K00149+K00901+K01080+K15728+K00901+K16816+K00011+K00901+K15788+K13523+K01059+K12298+K00011+K15728+K01080+K13517+K00901+K13506+K00629+K01054+K00901+K00901+K15728+K13509+K00863+K13534
Organismal Systems	Endocrine system	Aldosterone synthesis and secretion	34	86	0.0131459	0.0794598	ko04925	ncbi_102265831(PRKCG);ncbi_102268224(LDLR);ncbi_102269716(ATF1);ncbi_102276460(ADCY5);ncbi_102274088(LOC102274088);ncbi_102268061(CALM2);ncbi_102282732(ADCY3);ncbi_102269088(ITPR1);ncbi_102283599(CAMK1D);ncbi_102267423(ATF4);ncbi_102271451(CAMK2A);ncbi_102285642(ADCY9);ncbi_102273347(PLCB1);ncbi_102269013(ITPR2);ncbi_102272971(DAGLB);ncbi_102274117(ADCY2);ncbi_102282116(LOC102282116);ncbi_1022773…	K19663+K12473+K09053+K08045+K00070+K02183+K08043+K04958+K08794+K04374+K04515+K08049+K05858+K04959+K13806+K08042+K00498+K16931+K04465+K08794+K07188+K04857+K13806+K12323+K09048+K05869+K04960+K05858+K04914+K02677+K08794+K04855+K05858+K04960
Metabolism	Xenobiotics biodegradation and metabolism	Drug metabolism - cytochrome P450	25	60	0.0152608	0.0902375	ko00982	ncbi_102271847(GSTK1);ncbi_102281683(GSTM3);ncbi_102281969(LOC102281969);ncbi_102282430(LOC102282430);ncbi_102282708(LOC102282708);ncbi_102283655(LOC102283655);ncbi_102278212(MAOA);ncbi_102264665(LOC102264665);ncbi_102272565(AOX1);ncbi_102274294(GSTA3);ncbi_102284246(LOC102284246);ncbi_102276661(LOC102276661);ncbi_102281360(UGT2A1);ncbi_102282379(LOC102282379);ncbi_102288026(LOC102288026);ncbi_10…	K13299+K00799+K00799+K00799+K00799+K00799+K00274+K00699+K00157+K00799+K13952+K00799+K00699+K00699+K00799+K00699+K00799+K00485+K00799+K00129+K00799+K00485+K00699+K00157+K00129
Environmental Information Processing	Signal transduction	NF-kappa B signaling pathway	36	93	0.0157294	0.0907467	ko04064	ncbi_102277633(TRIM25);ncbi_102274624(BCL10);ncbi_102276698(LYN);ncbi_102275096(XIAP);ncbi_102287586(TRAF1);ncbi_102280081(BCL2A1);ncbi_102269806(BIRC3);ncbi_102288174(TLR4);ncbi_102271047(IL1R1);ncbi_102281142(PIDD1);ncbi_102273323(ERC1);ncbi_102273710(PRKCQ);ncbi_102281707(LOC102281707);ncbi_102268339(MAP3K14);ncbi_102284148(IRAK4);ncbi_102266863(TAB1);ncbi_102286771(BIRC2);ncbi_102265057(TAB3)…	K10652+K07368+K05854+K04725+K03172+K02162+K16060+K10160+K04386+K10130+K16072+K18052+K05399+K04466+K04733+K04403+K16060+K12793+K02580+K04391+K11987+K01348+K05476+K05856+K06527+K10031+K05859+K05400+K07369+K07367+K07371+K06490+K02861+K03159+K06490+K05505
Organismal Systems	Endocrine system	PPAR signaling pathway	31	78	0.0160141	0.0907467	ko03320	ncbi_102285379(ACSL3);ncbi_102285953(LOC102285953);ncbi_102271756(PCK1);ncbi_102273197(ACSL5);ncbi_102266138(LOC102266138);ncbi_102274542(ANGPTL4);ncbi_102280846(SCD);ncbi_102284417(PPARA);ncbi_102283114(FABP5);ncbi_102265047(RXRA);ncbi_102278444(OLR1);ncbi_102273526(NR1H3);ncbi_102275533(FADS2);ncbi_102266770(LPL);ncbi_102265537(PPARG);ncbi_102285943(EHHADH);ncbi_102278642(SCD5);ncbi_102265930(P…	K01897+K00864+K01596+K01897+K06259+K08767+K00507+K07294+K08754+K08524+K08763+K08536+K10226+K01059+K08530+K07514+K00507+K01596+K19524+K01897+K08752+K00232+K08765+K08749+K01388+K08762+K01388+K08757+K08761+K06086+K01897
Organismal Systems	Sensory system	Inflammatory mediator regulation of TRP channels	45	121	0.0166629	0.0924959	ko04750	ncbi_102265831(PRKCG);ncbi_102268648(HTR2B);ncbi_102269417(PTGER4);ncbi_102271030(MAPK13);ncbi_102287966(PRKCH);ncbi_102283844(LOC102283844);ncbi_102284389(LOC102284389);ncbi_102272539(TRPV4);ncbi_102271047(IL1R1);ncbi_102274461(PIK3CD);ncbi_102276460(ADCY5);ncbi_102273710(PRKCQ);ncbi_102268061(CALM2);ncbi_102282732(ADCY3);ncbi_102269088(ITPR1);ncbi_102285629(IL1RAP);ncbi_102283775(IFI30);ncbi_10…	K19663+K04157+K04261+K04441+K18051+K07418+K07418+K04973+K04386+K00922+K08045+K18052+K02183+K08043+K04958+K04723+K02649+K04433+K07413+K04515+K16342+K08049+K00922+K05858+K04959+K06269+K04441+K16342+K08042+K00458+K07413+K07413+K05859+K02582+K02649+K00922+K04960+K04971+K05858+K07413+K02677+K07418+K05858+K07418+K04960
Environmental Information Processing	Signal transduction	FoxO signaling pathway	50	137	0.0177031	0.0952023	ko04068	ncbi_102276116(GADD45G);ncbi_102272039(SGK1);ncbi_102271756(PCK1);ncbi_102264536(CCNB1);ncbi_102265567(TGFB3);ncbi_102276048(PRKAG3);ncbi_102284855(CCNB2);ncbi_102287110(TNFSF10);ncbi_102273006(GABARAP);ncbi_102268672(CDKN1A);ncbi_102271030(MAPK13);ncbi_102283357(TGFB1);ncbi_102285317(INSR);ncbi_102286731(RAG2);ncbi_102273878(FBXO32);ncbi_102274461(PIK3CD);ncbi_102271420(LOC102271420);ncbi_102273…	K04402+K13302+K01596+K05868+K13377+K07200+K05868+K04721+K08341+K06625+K04441+K13375+K04527+K10988+K10305+K00922+K13304+K08862+K08341+K02833+K04402+K11431+K04456+K07199+K02649+K10151+K13376+K04692+K07201+K00922+K04441+K01596+K05072+K02206+K04288+K01110+K07199+K04361+K05087+K02649+K01084+K00922+K04498+K15010+K04685+K04498+K04503+K06631+K08861+K07187
Organismal Systems	Nervous system	Retrograde endocannabinoid signaling	40	106	0.017936	0.0952023	ko04723	ncbi_102287648(GABRB2);ncbi_102265831(PRKCG);ncbi_102271297(RIMS1);ncbi_102277076(GABRE);ncbi_102270153(CNR1);ncbi_102274060(GRIA3);ncbi_102271030(MAPK13);ncbi_102283649(GABRB3);ncbi_102275603(GNB4);ncbi_102264377(GABRB1);ncbi_102265126(GABRA4);ncbi_102267010(GABRA2);ncbi_102267289(GABRG1);ncbi_102276460(ADCY5);ncbi_102283473(FAAH);ncbi_102268808(GRIA1);ncbi_102282732(ADCY3);ncbi_102269088(ITPR1)…	K05181+K19663+K15291+K05185+K04277+K05199+K04441+K05181+K04538+K05181+K05175+K05175+K05186+K08045+K15528+K05197+K08043+K04958+K04534+K04630+K11987+K08049+K05858+K04959+K13806+K04441+K12302+K08042+K07825+K04857+K01054+K04546+K13806+K05189+K04960+K05198+K05858+K02677+K05858+K04960
Metabolism	Lipid metabolism	Sphingolipid metabolism	22	52	0.0182004	0.0952023	ko00600	ncbi_102270429(SPTLC1);ncbi_102277289(PLPP2);ncbi_102264858(CERS2);ncbi_102281426(GALC);ncbi_102285166(GLB1);ncbi_102268713(GBA);ncbi_102282095(LOC102282095);ncbi_102277031(GBA2);ncbi_102267802(B4GALT6);ncbi_102279101(ACER2);ncbi_102270713(PLPP3);ncbi_102269852(ARSA);ncbi_102272896(SMPD2);ncbi_102270731(UGCG);ncbi_102266630(SPTLC3);ncbi_102276144(LOC102276144);ncbi_102276313(GAL3ST1);ncbi_1022697…	K00654+K01080+K04710+K01202+K12309+K01201+K04710+K17108+K07553+K01441+K01080+K01134+K12351+K00720+K00654+K04711+K01019+K04710+K04718+K00654+K04710+K04710
Metabolism	Global and overview maps	Biosynthesis of amino acids	31	79	0.0194632	0.0959923	ko01230	ncbi_102267174(PSPH);ncbi_102267185(ALDOC);ncbi_102277083(ASL);ncbi_102278311(MAT2A);ncbi_102265407(ENO1);ncbi_102287698(PSAT1);ncbi_102273801(PHGDH);ncbi_102281806(BCAT2);ncbi_102273236(TKT);ncbi_102274671(ACY1);ncbi_102269372(CTH);ncbi_102287065(SHMT2);ncbi_102272310(LOC102272310);ncbi_102287742(ALDOB);ncbi_102271561(PGAM2);ncbi_102286598(SDS);ncbi_102286322(ARG2);ncbi_102267910(ENO3);ncbi_1022…	K01079+K01623+K01755+K00789+K01689+K00831+K00058+K00826+K00615+K14677+K01758+K00600+K00548+K01623+K01834+K17989+K01476+K01689+K00548+K00030+K01803+K01689+K01697+K01807+K01940+K00615+K01681+K01915+K00814+K00286+K00134
Genetic Information Processing	Replication and repair	DNA replication	17	38	0.0197905	0.0959923	ko03030	ncbi_102283255(RPA1);ncbi_102281104(RFC5);ncbi_102276148(RFC3);ncbi_102279151(MCM4);ncbi_102265592(RFC2);ncbi_102286646(MCM7);ncbi_102277955(RNASEH2C);ncbi_102273137(MCM3);ncbi_102281545(MCM5);ncbi_102282280(MCM2);ncbi_102273530(RNASEH2A);ncbi_102275243(FEN1);ncbi_102277795(POLE3);ncbi_102286885(POLD4);ncbi_102284732(POLD1);ncbi_102277351(PCNA);ncbi_102273558(DNA2)	K07466+K10756+K10756+K02212+K10755+K02210+K10745+K02541+K02209+K02540+K10743+K04799+K02326+K03505+K02327+K04802+K10742
Metabolism	Nucleotide metabolism	Purine metabolism	67	192	0.0202781	0.0959923	ko00230	ncbi_102272609(RRM1);ncbi_102274413(ENTPD2);ncbi_102284270(PDE3B);ncbi_102279505(GDA);ncbi_102269212(NT5C2);ncbi_102264435(LOC102264435);ncbi_102286535(PDE4D);ncbi_102287195(NT5C3A);ncbi_102274826(LOC102274826);ncbi_102284116(AMPD2);ncbi_102285321(NME5);ncbi_102274649(NTPCR);ncbi_102276460(ADCY5);ncbi_102276462(GUK1);ncbi_102274757(ITPA);ncbi_102278326(PFAS);ncbi_102265887(PRUNE);ncbi_102266566(H…	K10807+K01509+K13296+K01487+K01081+K16855+K13293+K01081+K00940+K01490+K00940+K06928+K08045+K00942+K01519+K01952+K01514+K01139+K08718+K08043+K13293+K00939+K03783+K03004+K01490+K00364+K00760+K03023+K03010+K01081+K18436+K01939+K03027+K02999+K12324+K13298+K08049+K13755+K02326+K12318+K12319+K01488+K03505+K12320+K00939+K03015+K02327+K08042+K00939+K01513+K00939+K00088+K03022+K03016+K12323+K12304+K19021+…
Organismal Systems	Circulatory system	Vascular smooth muscle contraction	50	138	0.020405	0.0959923	ko04270	ncbi_102265831(PRKCG);ncbi_102268290(ADORA2B);ncbi_102265273(GNA12);ncbi_102288138(KCNMB4);ncbi_102287955(NPPB);ncbi_102280545(CALCRL);ncbi_102287966(PRKCH);ncbi_102284773(KCNMB3);ncbi_102276460(ADCY5);ncbi_102273710(PRKCQ);ncbi_102268061(CALM2);ncbi_102282732(ADCY3);ncbi_102265044(MYL9);ncbi_102269088(ITPR1);ncbi_102287614(PLA2G12A);ncbi_102277776(ARHGEF12);ncbi_102285919(ADRA1B);ncbi_102275623(…	K19663+K04267+K04346+K04941+K12335+K04577+K18051+K04939+K08045+K18052+K02183+K08043+K12755+K04958+K01047+K07532+K04136+K12315+K12313+K12333+K12337+K08448+K04639+K12324+K04263+K16342+K08049+K05858+K04959+K12318+K12319+K12751+K06269+K16342+K07376+K04937+K08042+K16366+K05274+K12328+K01047+K04857+K12323+K04960+K05858+K02677+K04266+K12327+K05858+K04960
Metabolism	Xenobiotics biodegradation and metabolism	Drug metabolism - other enzymes	18	41	0.0207357	0.0959923	ko00983	ncbi_102267734(DPYD);ncbi_102275700(LOC102275700);ncbi_102268246(UMPS);ncbi_102274757(ITPA);ncbi_102264665(LOC102264665);ncbi_102275039(CES2);ncbi_102277961(TK2);ncbi_102267418(TPMT);ncbi_102287153(LOC102287153);ncbi_102281360(UGT2A1);ncbi_102282379(LOC102282379);ncbi_102286684(UCK1);ncbi_102283981(LOC102283981);ncbi_102267270(UCKL1);ncbi_102276618(IMPDH2);ncbi_102275681(UPP1);ncbi_102284258(LOC1…	K00207+K00622+K13421+K01519+K00699+K03927+K00857+K00569+K00760+K00699+K00699+K00876+K00699+K00876+K00088+K00757+K00699+K00876
Metabolism	Nucleotide metabolism	Pyrimidine metabolism	40	107	0.0210977	0.0959923	ko00240	ncbi_102272609(RRM1);ncbi_102269212(NT5C2);ncbi_102267734(DPYD);ncbi_102287195(NT5C3A);ncbi_102274826(LOC102274826);ncbi_102285321(NME5);ncbi_102282904(DUT);ncbi_102268246(UMPS);ncbi_102274757(ITPA);ncbi_102278890(DHODH);ncbi_102277961(TK2);ncbi_102270686(LOC102270686);ncbi_102265896(TWISTNB);ncbi_102285923(POLR3C);ncbi_102278532(POLR2B);ncbi_102273429(NT5E);ncbi_102280698(POLR1C);ncbi_102266762(…	K10807+K01081+K00207+K01081+K00940+K00940+K01520+K13421+K01519+K00254+K00857+K03783+K03004+K03023+K03010+K01081+K03027+K02999+K00943+K02326+K00876+K03505+K03015+K02327+K00876+K00384+K03022+K03016+K12304+K00757+K00560+K13809+K00876+K01081+K03019+K12305+K00940+K03783+K03006+K01081
Metabolism	Metabolism of other amino acids	Cyanoamino acid metabolism	5	7	0.0211748	0.0959923	ko00460	ncbi_102268552(GGT7);ncbi_102275636(GGT1);ncbi_102287065(SHMT2);ncbi_102276687(GGT6);ncbi_102274785(GGT5)	K00681+K18592+K00600+K00681+K18592
Human Diseases	Neurodegenerative diseases	Huntington disease	5	7	0.0211748	0.0959923	ko05016	MSTRG.11018(PLCB4);MSTRG.11845(Rcor1);MSTRG.2596(--);MSTRG.8243(AP2M1);MSTRG.9459(DNAL4)	K05858+K11829+K03006+K11826+K10412
Human Diseases	Infectious diseases	Pathogenic Escherichia coli infection	3	3	0.0218774	0.0975519	ko05130	MSTRG.15048(Tubb2b);MSTRG.17815(--);MSTRG.5956(TUBA3C)	K07375+K07374+K07374
Human Diseases	Cancers	MicroRNAs in cancer	4	5	0.0237396	0.10261	ko05206	MSTRG.10396(--);MSTRG.13007(IRS2);MSTRG.18140(EZH2);MSTRG.9267(CCNG1)	K06252+K07187+K11430+K10145
Metabolism	Amino acid metabolism	Lysine degradation	25	62	0.0237664	0.10261	ko00310	ncbi_102281469(HYKK);ncbi_102268762(ALDH9A1);ncbi_102288243(PLOD1);ncbi_102264756(SUV39H2);ncbi_102288279(SETDB1);ncbi_102281809(SETD7);ncbi_102268887(KMT2D);ncbi_102274774(OGDH);ncbi_102265906(TMLHE);ncbi_102281278(KMT2E);ncbi_102283980(CAMKMT);ncbi_102285943(EHHADH);ncbi_102281451(PLOD2);ncbi_102287560(SETDB2);ncbi_102269320(KMT2B);ncbi_102266643(SETD2);ncbi_102264389(WHSC1);ncbi_102271111(EHMT…	K18201+K00149+K00473+K11419+K11421+K11431+K09187+K00164+K00474+K09189+K18826+K07514+K13645+K18494+K14959+K11423+K11424+K11420+K11420+K11433+K11430+K11429+K11433+K11433+K11433
Metabolism	Carbohydrate metabolism	Fructose and mannose metabolism	16	36	0.025071	0.106552	ko00051	ncbi_102267185(ALDOC);ncbi_102285302(TSTA3);ncbi_102276469(PFKFB3);ncbi_102286471(LOC102286471);ncbi_102286295(ENOSF1);ncbi_102271539(SORD);ncbi_102283791(AKR1B1);ncbi_102285847(FBP1);ncbi_102287742(ALDOB);ncbi_102279311(MPI);ncbi_102268099(HKDC1);ncbi_102274810(HK2);ncbi_102282510(TPI1);ncbi_102275095(HK3);ncbi_102269979(LOC102269979);ncbi_102270280(LOC102270280)	K01623+K02377+K01103+K00011+K18334+K00008+K00011+K03841+K01623+K01809+K00844+K00844+K01803+K00844+K03841+K03841
Cellular Processes	Cellular community - eukaryotes	Signaling pathways regulating pluripotency of stem cells	51	143	0.0261985	0.109631	ko04550	ncbi_102285570(WNT2B);ncbi_102271576(LIF);ncbi_102278275(ID1);ncbi_102268930(PCGF6);ncbi_102273776(DVL2);ncbi_102273101(TCF3);ncbi_102271030(MAPK13);ncbi_102274155(PAX6);ncbi_102278692(JAK2);ncbi_102274461(PIK3CD);ncbi_102272449(FZD9);ncbi_102277581(ISL1);ncbi_102267776(FGFR1);ncbi_102288279(SETDB1);ncbi_102277011(HRAS);ncbi_102276467(WNT5B);ncbi_102274762(TBX3);ncbi_102284700(LOC102284700);ncbi_…	K00182+K05419+K04680+K11470+K02353+K09063+K04441+K08031+K04447+K00922+K02842+K09370+K04362+K11421+K02833+K00444+K10177+K00572+K09378+K04456+K02649+K00572+K00182+K04692+K04385+K02376+K18497+K00922+K11459+K04667+K04662+K04667+K02432+K04441+K05095+K17693+K04670+K04676+K16791+K05087+K02649+K13578+K00922+K01384+K09326+K02432+K05094+K11218+K02354+K11478+K17694
Metabolism	Amino acid metabolism	Glycine, serine and threonine metabolism	20	48	0.0282536	0.113138	ko00260	ncbi_102267174(PSPH);ncbi_102274253(GATM);ncbi_102277266(GAMT);ncbi_102278212(MAOA);ncbi_102287698(PSAT1);ncbi_102273801(PHGDH);ncbi_102286478(SARDH);ncbi_102272865(GLYCTK);ncbi_102269372(CTH);ncbi_102287446(GNMT);ncbi_102270409(LOC102270409);ncbi_102287065(SHMT2);ncbi_102271561(PGAM2);ncbi_102286598(SDS);ncbi_102286520(GLDC);ncbi_102285677(CBS);ncbi_102267118(GRHPR);ncbi_102275503(LOC102275503);…	K01079+K00613+K00542+K00274+K00831+K00058+K00314+K15788+K01758+K00552+K01837+K00600+K01834+K17989+K00281+K01697+K00049+K01837+K01837+K00643
Metabolism	Glycan biosynthesis and metabolism	Glycosaminoglycan biosynthesis - heparan sulfate / heparin	13	28	0.0283788	0.113138	ko00534	ncbi_102264905(LOC102264905);ncbi_102265005(B3GALT6);ncbi_102267135(EXTL1);ncbi_102273343(LOC102273343);ncbi_102277980(NDST2);ncbi_102284070(HS6ST1);ncbi_102267536(HS6ST3);ncbi_102281178(XYLT1);ncbi_102269297(B3GAT3);ncbi_102266030(HS3ST2);ncbi_102273661(HS6ST2);ncbi_102274550(GLCE);ncbi_106700904(LOC106700904)	K07809+K00734+K02368+K02576+K02577+K02514+K08103+K00771+K10158+K07808+K08102+K01793+K02576
Cellular Processes	Transport and catabolism	Endocytosis	93	280	0.0288468	0.113138	ko04144	ncbi_102270232(EPN2);ncbi_102274906(RAB22A);ncbi_102272796(PSD);ncbi_102269872(SH3GLB1);ncbi_102269695(PRKCZ);ncbi_102265567(TGFB3);ncbi_102265381(DAB2);ncbi_102283924(SH3GL3);ncbi_102288247(ADRBK2);ncbi_102271115(ACAP1);ncbi_102283357(TGFB1);ncbi_102274264(RAB11B);ncbi_102268224(LDLR);ncbi_102268043(PRKCI);ncbi_102273115(CLTB);ncbi_102269816(ARFGEF1);ncbi_102280853(CXCR4);ncbi_102270182(ARPC5);n…	K12471+K07891+K12494+K11248+K18952+K13377+K12475+K11247+K00910+K12489+K13375+K07905+K12473+K06069+K04645+K18442+K04189+K05754+K12494+K05747+K17917+K02833+K07938+K12485+K05085+K12194+K04707+K19475+K13376+K18463+K12486+K06278+K05099+K06093+K12488+K00889+K12190+K12472+K05096+K09526+K01528+K12484+K04678+K04439+K05084+K11981+K00910+K03283+K03283+K05095+K10591+K10054+K05091+K12482+K06093+K06751+K04361+…
Organismal Systems	Endocrine system	Thyroid hormone synthesis	28	72	0.0288547	0.113138	ko04918	ncbi_102265831(PRKCG);ncbi_102284473(PAX8);ncbi_102276460(ADCY5);ncbi_102282633(GPX7);ncbi_102282732(ADCY3);ncbi_102269088(ITPR1);ncbi_102278717(GPX3);ncbi_102267423(ATF4);ncbi_102266680(TG);ncbi_102285642(ADCY9);ncbi_102273347(PLCB1);ncbi_102287260(ATP1A1);ncbi_102264500(TTF2);ncbi_102269013(ITPR2);ncbi_102271837(ATP1A2);ncbi_102274117(ADCY2);ncbi_102279109(GPX6);ncbi_102282669(ASGR1);ncbi_10228…	K19663+K09293+K08045+K00432+K08043+K04958+K00432+K04374+K10809+K08049+K05858+K01539+K15173+K04959+K01539+K08042+K00432+K10063+K10064+K17231+K00432+K00432+K09048+K04960+K05858+K02677+K05858+K04960
Environmental Information Processing	Signal transduction	Ras signaling pathway	82	244	0.0291163	0.113138	ko04014	ncbi_102288324(PAK7);ncbi_102265831(PRKCG);ncbi_102272495(ANGPT2);ncbi_102273267(PDGFD);ncbi_102281947(ANGPT4);ncbi_102273668(FGF9);ncbi_102271863(RASA2);ncbi_102272711(RASGRP1);ncbi_102281767(REL);ncbi_102283831(GRIN2A);ncbi_102281497(RASGRF1);ncbi_102268668(FGF11);ncbi_102267837(HGF);ncbi_102285317(INSR);ncbi_102275603(GNB4);ncbi_102274461(PIK3CD);ncbi_102279913(LOC102279913);ncbi_102267127(RAS…	K05736+K19663+K05466+K05450+K05467+K04358+K08053+K04350+K09254+K05209+K04349+K04358+K05460+K04527+K04538+K00922+K17630+K12362+K04362+K16858+K04358+K02833+K04358+K02183+K01047+K14958+K04358+K02678+K04456+K02649+K05450+K05462+K05462+K05099+K17386+K18497+K02580+K05089+K16342+K00922+K07835+K05096+K04358+K16342+K18496+K12326+K05095+K05121+K07829+K04358+K05091+K05461+K04361+K05859+K02582+K05087+K02678+…
Metabolism	Metabolism of other amino acids	Selenocompound metabolism	10	20	0.0301292	0.115425	ko00450	ncbi_102287236(SEPHS1);ncbi_102277118(SEPSECS);ncbi_102269372(CTH);ncbi_102283789(MARS);ncbi_102272310(LOC102272310);ncbi_102274974(LOC102274974);ncbi_102280530(LOC102280530);ncbi_102272614(SCLY);ncbi_102287013(TXNRD3);ncbi_102282233(SEPHS2)	K01008+K03341+K01758+K01874+K00548+K00816+K00548+K01763+K00384+K01008
Metabolism	Metabolism of cofactors and vitamins	Porphyrin and chlorophyll metabolism	17	40	0.0339276	0.128171	ko00860	ncbi_102286422(LOC102286422);ncbi_102273874(MMAB);ncbi_102264665(LOC102264665);ncbi_102283958(FECH);ncbi_102281265(HMOX1);ncbi_102281360(UGT2A1);ncbi_102282379(LOC102282379);ncbi_102266872(CP);ncbi_102278349(ALAD);ncbi_102285652(LOC102285652);ncbi_102283981(LOC102283981);ncbi_102265177(EARS2);ncbi_102273285(PPOX);ncbi_102283115(HEPH);ncbi_102273625(ALAS1);ncbi_106701096(LOC106701096);ncbi_1022842…	K02257+K00798+K00699+K01772+K00510+K00699+K00699+K13624+K01698+K01764+K00699+K01885+K00231+K14735+K00643+K14735+K00699
Metabolism	Metabolism of cofactors and vitamins	Retinol metabolism	26	67	0.0352952	0.130621	ko00830	ncbi_102280344(ALDH1A1);ncbi_102265772(DHRS3);ncbi_102266920(LOC102266920);ncbi_102279340(RETSAT);ncbi_102272258(LOC102272258);ncbi_102284132(LOC102284132);ncbi_102284686(LOC102284686);ncbi_102264665(LOC102264665);ncbi_102272565(AOX1);ncbi_102284246(LOC102284246);ncbi_102285833(LOC102285833);ncbi_102281360(UGT2A1);ncbi_102282379(LOC102282379);ncbi_102283981(LOC102283981);ncbi_102264512(LOC1022645…	K07249+K11146+K07437+K09516+K12664+K07424+K07424+K00699+K00157+K13952+K07413+K00699+K00699+K00699+K11147+K11152+K00061+K11158+K07413+K07413+K11151+K07249+K07413+K00699+K07408+K00157
Metabolism	Xenobiotics biodegradation and metabolism	Metabolism of xenobiotics by cytochrome P450	25	64	0.0355366	0.130621	ko00980	ncbi_102271847(GSTK1);ncbi_102281683(GSTM3);ncbi_102281969(LOC102281969);ncbi_102282430(LOC102282430);ncbi_102282708(LOC102282708);ncbi_102283655(LOC102283655);ncbi_102264665(LOC102264665);ncbi_102274294(GSTA3);ncbi_102284246(LOC102284246);ncbi_102276661(LOC102276661);ncbi_102281360(UGT2A1);ncbi_102282379(LOC102282379);ncbi_102288026(LOC102288026);ncbi_102267623(EPHX1);ncbi_102283981(LOC102283981…	K13299+K00799+K00799+K00799+K00799+K00799+K00699+K00799+K13952+K00799+K00699+K00699+K00799+K01253+K00699+K00084+K00079+K00799+K00799+K00129+K00799+K07410+K00699+K07408+K00129
Environmental Information Processing	Signal transduction	Sphingolipid signaling pathway	46	130	0.038202	0.138546	ko04071	ncbi_102265831(PRKCG);ncbi_102270429(SPTLC1);ncbi_102265273(GNA12);ncbi_102269695(PRKCZ);ncbi_102284015(FYN);ncbi_102271030(MAPK13);ncbi_102268681(ADORA1);ncbi_102274461(PIK3CD);ncbi_102273405(OPRD1);ncbi_102271235(PPP2R3B);ncbi_102264858(CERS2);ncbi_102277011(HRAS);ncbi_102265427(AKT3);ncbi_102283775(IFI30);ncbi_102276849(MAP3K5);ncbi_102275435(GNA13);ncbi_102286969(NFKB1);ncbi_102282095(LOC1022…	K19663+K00654+K04346+K18952+K05703+K04441+K04265+K00922+K04213+K11583+K04710+K02833+K04456+K02649+K04426+K04639+K02580+K04710+K04630+K00922+K05858+K01441+K04354+K01379+K04441+K12351+K04288+K01110+K02649+K00922+K04290+K04292+K00654+K03456+K05858+K04382+K04710+K02677+K04392+K07861+K04718+K00654+K18953+K05858+K04710+K04710
Metabolism	Global and overview maps	Carbon metabolism	42	118	0.0420248	0.146204	ko01200	ncbi_102267174(PSPH);ncbi_102267185(ALDOC);ncbi_102265407(ENO1);ncbi_102267212(H6PD);ncbi_102270573(PGD);ncbi_102287698(PSAT1);ncbi_102273801(PHGDH);ncbi_102274375(HAO2);ncbi_102273236(TKT);ncbi_102287624(PDHB);ncbi_102281821(RGN);ncbi_102274774(OGDH);ncbi_102277785(GCK);ncbi_102288301(ACSS2);ncbi_102281830(SDHD);ncbi_102287065(SHMT2);ncbi_102266389(ME1);ncbi_102285943(EHHADH);ncbi_102287267(ME3)…	K01079+K01623+K01689+K13937+K00033+K00831+K00058+K11517+K00615+K00162+K01053+K00164+K12407+K01895+K00237+K00600+K00029+K07514+K00029+K00029+K03841+K01623+K01834+K17989+K01689+K00844+K00030+K00844+K00281+K01803+K01689+K01810+K00844+K01807+K00615+K01681+K03841+K03841+K00814+K00851+K00134+K00863
Organismal Systems	Endocrine system	Thyroid hormone signaling pathway	42	118	0.0420248	0.146204	ko04919	ncbi_102284081(GATA4);ncbi_102265831(PRKCG);ncbi_102279509(MED13L);ncbi_102277930(NOTCH1);ncbi_102281111(ITGAV);ncbi_102285591(SLC16A10);ncbi_102281502(SLC16A2);ncbi_102281687(SIN3A);ncbi_102276064(MED17);ncbi_102274461(PIK3CD);ncbi_102277011(HRAS);ncbi_102269641(PLCD3);ncbi_102265427(AKT3);ncbi_102279649(MED30);ncbi_102265047(RXRA);ncbi_102283775(IFI30);ncbi_102272957(THRA);ncbi_102284799(KAT2A)…	K09183+K19663+K15164+K02599+K06487+K08187+K08231+K11644+K15133+K00922+K02833+K05857+K04456+K15143+K08524+K02649+K05547+K06062+K07201+K15162+K07299+K00922+K05858+K17901+K02599+K01539+K01539+K06067+K05859+K02649+K05852+K15146+K00922+K04498+K05860+K05858+K02677+K04498+K04503+K05858+K05860+K09183
Organismal Systems	Endocrine system	Regulation of lipolysis in adipocyte	24	62	0.0432583	0.146204	ko04923	ncbi_102284270(PDE3B);ncbi_102285317(INSR);ncbi_102268681(ADORA1);ncbi_102272734(NPY1R);ncbi_102274461(PIK3CD);ncbi_102276460(ADCY5);ncbi_102280861(PNPLA2);ncbi_102282732(ADCY3);ncbi_102265427(AKT3);ncbi_102283775(IFI30);ncbi_102273920(GNAI1);ncbi_102271174(PTGS2);ncbi_102285642(ADCY9);ncbi_102277419(PIK3CG);ncbi_102279305(PRKG1);ncbi_102274117(ADCY2);ncbi_102282596(PIK3R5);ncbi_102277548(PIK3CB)…	K13296+K04527+K04265+K04204+K00922+K08045+K16816+K08043+K04456+K02649+K04630+K11987+K08049+K00922+K07376+K08042+K02649+K00922+K07188+K01054+K12323+K04260+K13296+K07187
Environmental Information Processing	Signal transduction	Calcium signaling pathway	67	199	0.0434563	0.146204	ko04020	ncbi_102286445(SLC25A4);ncbi_102265831(PRKCG);ncbi_102268648(HTR2B);ncbi_102268290(ADORA2B);ncbi_102283831(GRIN2A);ncbi_102279045(ITPKC);ncbi_102278785(ORAI2);ncbi_102287133(GNA14);ncbi_102272271(PPP3R1);ncbi_102266852(GRIN2D);ncbi_102268061(CALM2);ncbi_102282732(ADCY3);ncbi_102268062(TBXA2R);ncbi_102269641(PLCD3);ncbi_102269088(ITPR1);ncbi_102267139(STIM2);ncbi_102275229(LOC102275229);ncbi_10228…	K05863+K19663+K04157+K04267+K05209+K00911+K16057+K04636+K06268+K05212+K02183+K08043+K04264+K05857+K04958+K18196+K05085+K04136+K04348+K05083+K05865+K09565+K05089+K04515+K05220+K08049+K04852+K05858+K13755+K04959+K04198+K05871+K05084+K00911+K04223+K05218+K05220+K08042+K04962+K05850+K04262+K04229+K04361+K05859+K04363+K05852+K04857+K04161+K05085+K05850+K05860+K04260+K05869+K04960+K04963+K05858+K05850+…
Metabolism	Metabolism of cofactors and vitamins	Vitamin B6 metabolism	5	8	0.0435545	0.146204	ko00750	ncbi_102279043(PNPO);ncbi_102287698(PSAT1);ncbi_102272565(AOX1);ncbi_102267264(PDXK);ncbi_102283927(LOC102283927)	K00275+K00831+K00157+K00868+K00157
Metabolism	Lipid metabolism	Fatty acid biosynthesis	7	13	0.0437321	0.146204	ko00061	ncbi_102285379(ACSL3);ncbi_102284276(ACACA);ncbi_102273197(ACSL5);ncbi_102275206(ACACB);ncbi_102278267(FASN);ncbi_102275073(ACSL4);ncbi_102276039(ACSL6)	K01897+K11262+K01897+K01946+K00665+K01897+K01897
Organismal Systems	Immune system	Intestinal immune network for IgA production	20	50	0.0440764	0.146204	ko04672	ncbi_102283357(TGFB1);ncbi_102275960(CCL25);ncbi_102282998(LOC102282998);ncbi_102284391(LOC102284391);ncbi_102280853(CXCR4);ncbi_102273612(CCL28);ncbi_102268339(MAP3K14);ncbi_102277803(LOC102277803);ncbi_102281654(ICOS);ncbi_102274973(TNFSF13B);ncbi_102277340(CD80);ncbi_102277811(ITGA4);ncbi_102275373(CXCL12);ncbi_102269978(LOC102269978);ncbi_102270256(LOC102270256);ncbi_102283463(LOC102283463);n…	K13375+K13072+K06752+K06752+K04189+K05513+K04466+K06752+K06713+K05476+K05412+K06483+K10031+K06752+K06752+K06752+K05074+K03159+K06752+K06752
Environmental Information Processing	Signal transduction	VEGF signaling pathway	24	63	0.0519077	0.170107	ko04370	ncbi_102265831(PRKCG);ncbi_102271030(MAPK13);ncbi_102274461(PIK3CD);ncbi_102272271(PPP3R1);ncbi_102277011(HRAS);ncbi_102265427(AKT3);ncbi_102266749(PPP3CA);ncbi_102283775(IFI30);ncbi_102277605(NFATC2);ncbi_102271174(PTGS2);ncbi_102271639(PLA2G4A);ncbi_102277419(PIK3CG);ncbi_102285848(MAPK12);ncbi_102283142(PLA2G4F);ncbi_102285300(PLCG2);ncbi_102282596(PIK3R5);ncbi_102277548(PIK3CB);ncbi_102280095…	K19663+K04441+K00922+K06268+K02833+K04456+K04348+K02649+K17332+K11987+K16342+K00922+K04441+K16342+K05859+K02649+K00922+K05725+K04455+K02677+K05448+K04392+K07861+K04718
Organismal Systems	Endocrine system	Oxytocin signaling pathway	55	162	0.0542267	0.174078	ko04921	ncbi_102265831(PRKCG);ncbi_102276048(PRKAG3);ncbi_102268507(CACNA2D1);ncbi_102268672(CDKN1A);ncbi_102284671(CACNA2D2);ncbi_102284956(CACNB2);ncbi_102274461(PIK3CD);ncbi_102276460(ADCY5);ncbi_102277011(HRAS);ncbi_102268061(CALM2);ncbi_102282732(ADCY3);ncbi_102269088(ITPR1);ncbi_102272005(RGS2);ncbi_102278235(PRKAB1);ncbi_102266749(PPP3CA);ncbi_102283775(IFI30);ncbi_102283599(CAMK1D);ncbi_102277605…	K19663+K07200+K04858+K06625+K04859+K04863+K00922+K08045+K02833+K02183+K08043+K04958+K18154+K07199+K04348+K02649+K08794+K17332+K04534+K12324+K04630+K04515+K11987+K16342+K08049+K00922+K05858+K17901+K04959+K12318+K12319+K12751+K06269+K16342+K08042+K04962+K04454+K07199+K08794+K04229+K04361+K02649+K00922+K04857+K12323+K05869+K04960+K04963+K05858+K02677+K08794+K04977+K04503+K05858+K04960
Genetic Information Processing	Translation	Aminoacyl-tRNA biosynthesis	18	45	0.0543994	0.174078	ko00970	ncbi_102285039(SARS2);ncbi_102288359(SARS);ncbi_102267856(WARS);ncbi_102284039(TARS2);ncbi_102274664(WARS2);ncbi_102268343(YARS2);ncbi_102277118(SEPSECS);ncbi_102276286(AARS2);ncbi_102283789(MARS);ncbi_102281449(RARS2);ncbi_102283901(CARS2);ncbi_102265177(EARS2);ncbi_102269682(YARS);ncbi_102285667(LARS);ncbi_102280343(VARS2);ncbi_102267648(NARS2);ncbi_102270082(GATB);ncbi_102277843(TARSL2)	K01875+K01875+K01867+K01868+K01867+K01866+K03341+K01872+K01874+K01887+K01883+K01885+K01866+K01869+K01873+K01893+K02434+K01868
Metabolism	Biosynthesis of other secondary metabolites	Neomycin, kanamycin and gentamicin biosynthesis	4	6	0.055489	0.1755	ko00524	ncbi_102277785(GCK);ncbi_102268099(HKDC1);ncbi_102274810(HK2);ncbi_102275095(HK3)	K12407+K00844+K00844+K00844
Organismal Systems	Endocrine system	Melanogenesis	38	108	0.0602113	0.188247	ko04916	ncbi_102265831(PRKCG);ncbi_102285570(WNT2B);ncbi_102273776(DVL2);ncbi_102281039(TCF7L1);ncbi_102272449(FZD9);ncbi_102276460(ADCY5);ncbi_102277011(HRAS);ncbi_102276467(WNT5B);ncbi_102268061(CALM2);ncbi_102282732(ADCY3);ncbi_102283767(POMC);ncbi_102266946(LEF1);ncbi_102284700(LOC102284700);ncbi_102279575(WNT7A);ncbi_102288008(WNT2);ncbi_102265247(FZD6);ncbi_102280695(GNAO1);ncbi_102273920(GNAI1);nc…	K19663+K00182+K02353+K04490+K02842+K08045+K02833+K00444+K02183+K08043+K05228+K04492+K00572+K00572+K00182+K02376+K04534+K04630+K04515+K08049+K05858+K02432+K04198+K08042+K16366+K05091+K05461+K01384+K04498+K09048+K08725+K02432+K02620+K05858+K02677+K04498+K02354+K05858
Organismal Systems	Aging	Longevity regulating pathway - multiple species	24	64	0.0617304	0.190803	ko04213	ncbi_102276048(PRKAG3);ncbi_102285317(INSR);ncbi_102274461(PIK3CD);ncbi_102276460(ADCY5);ncbi_102277011(HRAS);ncbi_102282732(ADCY3);ncbi_102265427(AKT3);ncbi_102278235(PRKAB1);ncbi_102283775(IFI30);ncbi_102284612(FOXO1);ncbi_102285642(ADCY9);ncbi_102277419(PIK3CG);ncbi_102284064(CRYAB);ncbi_102271079(RPS6KB2);ncbi_102273821(HSPA6);ncbi_102285944(HSPA1L);ncbi_102274117(ADCY2);ncbi_102265183(HDAC1)…	K07200+K04527+K00922+K08045+K02833+K08043+K04456+K07199+K02649+K07201+K08049+K00922+K09542+K04688+K03283+K03283+K08042+K06067+K07199+K05087+K02649+K00922+K03283+K07187
Genetic Information Processing	Replication and repair	Mismatch repair	11	25	0.0629978	0.192532	ko03430	ncbi_102283255(RPA1);ncbi_102281104(RFC5);ncbi_102276148(RFC3);ncbi_102265592(RFC2);ncbi_102268614(MSH2);ncbi_102288098(EXO1);ncbi_102274021(MLH3);ncbi_102286885(POLD4);ncbi_102284732(POLD1);ncbi_102277351(PCNA);ncbi_102287479(MLH1)	K07466+K10756+K10756+K10755+K08735+K10746+K08739+K03505+K02327+K04802+K08734
Metabolism	Glycan biosynthesis and metabolism	Mucin type O-glycan biosynthesis	13	31	0.066224	0.200144	ko00512	ncbi_102268005(GALNT18);ncbi_102273494(GCNT4);ncbi_102285997(GCNT1);ncbi_102285717(GALNT3);ncbi_102280672(GALNT14);ncbi_102273418(GALNT15);ncbi_102270015(GALNT13);ncbi_102279000(B4GALT5);ncbi_102267241(ST3GAL1);ncbi_102288028(GCNT3);ncbi_102270804(GALNT12);ncbi_102282027(GALNT4);ncbi_102287980(GALNT7)	K00710+K09663+K00727+K00710+K00710+K00710+K00710+K09905+K00780+K09662+K00710+K00710+K00710
Metabolism	Carbohydrate metabolism	Galactose metabolism	14	34	0.0669944	0.200247	ko00052	ncbi_102284779(GALM);ncbi_102286471(LOC102286471);ncbi_102285166(GLB1);ncbi_102277785(GCK);ncbi_102283791(AKR1B1);ncbi_102269762(B4GALT1);ncbi_102284346(GANC);ncbi_102268099(HKDC1);ncbi_102274810(HK2);ncbi_102283249(B4GALT2);ncbi_102276125(G6PC3);ncbi_102265003(GALK1);ncbi_102275095(HK3);ncbi_102270662(MGAM2)	K01785+K00011+K12309+K12407+K00011+K07966+K12317+K00844+K00844+K07967+K01084+K00849+K00844+K12047
Organismal Systems	Endocrine system	Progesterone-mediated oocyte maturation	33	93	0.0683446	0.202062	ko04914	ncbi_102287359(PKMYT1);ncbi_102276406(CPEB1);ncbi_102284270(PDE3B);ncbi_102264536(CCNB1);ncbi_102284855(CCNB2);ncbi_102271030(MAPK13);ncbi_102287313(CDC25C);ncbi_102274461(PIK3CD);ncbi_102276460(ADCY5);ncbi_102276738(CDC25B);ncbi_102282732(ADCY3);ncbi_102278163(ANAPC4);ncbi_102265427(AKT3);ncbi_102283775(IFI30);ncbi_102273920(GNAI1);ncbi_102280797(ANAPC7);ncbi_102285642(ADCY9);ncbi_102277419(PIK3…	K06633+K02602+K13296+K05868+K05868+K04441+K05867+K00922+K08045+K05866+K08043+K03351+K04456+K02649+K04630+K03354+K08049+K00922+K03359+K02087+K08694+K04441+K08042+K03358+K02206+K05087+K02649+K00922+K04079+K06627+K04373+K13296+K06631
Organismal Systems	Nervous system	Glutamatergic synapse	40	116	0.0730341	0.210728	ko04724	ncbi_102265831(PRKCG);ncbi_102274060(GRIA3);ncbi_102283831(GRIN2A);ncbi_102288247(ADRBK2);ncbi_102281036(SLC1A1);ncbi_102275603(GNB4);ncbi_102276460(ADCY5);ncbi_102268054(DLGAP1);ncbi_102268808(GRIA1);ncbi_102266852(GRIN2D);ncbi_102282732(ADCY3);ncbi_102269088(ITPR1);ncbi_102266749(PPP3CA);ncbi_102280695(GNAO1);ncbi_102273920(GNAI1);ncbi_102271639(PLA2G4A);ncbi_102285642(ADCY9);ncbi_102273347(PLC…	K19663+K05199+K05209+K00910+K05612+K04538+K08045+K15008+K05197+K05212+K08043+K04958+K04348+K04534+K04630+K16342+K08049+K05858+K04959+K01425+K00910+K16342+K12302+K15009+K08042+K11828+K05614+K07825+K15010+K04546+K01915+K05618+K04960+K05198+K05858+K04608+K02677+K15009+K05858+K04960
Cellular Processes	Transport and catabolism	Peroxisome	35	100	0.0739681	0.210728	ko04146	ncbi_102271847(GSTK1);ncbi_102285379(ACSL3);ncbi_102284091(AMACR);ncbi_102273197(ACSL5);ncbi_102280842(PAOX);ncbi_102273593(MVK);ncbi_102265699(PRDX5);ncbi_102274086(FAR2);ncbi_102286749(PHYH);ncbi_102279841(PEX26);ncbi_102274375(HAO2);ncbi_102272660(MPV17);ncbi_102270872(PXMP4);ncbi_102288201(PEX11B);ncbi_102264771(PMVK);ncbi_102272296(PEX2);ncbi_102278173(CROT);ncbi_102267808(EPHX2);ncbi_102285…	K13299+K01897+K01796+K01897+K00308+K00869+K11187+K13356+K00477+K13340+K11517+K13348+K13350+K13352+K13273+K06664+K05940+K08726+K07514+K00659+K11147+K01897+K00232+K12261+K13342+K01897+K00308+K00308+K00308+K00308+K00308+K00308+K00308+K00308+K00308
Organismal Systems	Endocrine system	Cortisol synthesis and secretion	2	2	0.0782482	0.210728	ko04927	MSTRG.11018(PLCB4);MSTRG.19122(ITPR3)	K05858+K04960
Organismal Systems	Endocrine system	Parathyroid hormone synthesis, secretion and action	2	2	0.0782482	0.210728	ko04928	MSTRG.11018(PLCB4);MSTRG.19122(ITPR3)	K05858+K04960
Human Diseases	Endocrine and metabolic diseases	AGE-RAGE signaling pathway in diabetic complications	2	2	0.0782482	0.210728	ko04933	MSTRG.11018(PLCB4);MSTRG.3098(PLCE1)	K05858+K05860
Human Diseases	Substance dependence	Alcoholism	2	2	0.0782482	0.210728	ko05034	MSTRG.2009(HDAC9);MSTRG.8658(H3.1)	K11409+K11253
Human Diseases	Infectious diseases	African trypanosomiasis	2	2	0.0782482	0.210728	ko05143	MSTRG.11018(PLCB4);MSTRG.15676(Pol)	K05858+K14480
Human Diseases	Infectious diseases	Amoebiasis	2	2	0.0782482	0.210728	ko05146	MSTRG.11018(PLCB4);MSTRG.3547(CXCL1)	K05858+K05505
Human Diseases	Infectious diseases	Human cytomegalovirus infection	2	2	0.0782482	0.210728	ko05163	MSTRG.11018(PLCB4);MSTRG.19122(ITPR3)	K05858+K04960
Metabolism	Amino acid metabolism	Cysteine and methionine metabolism	18	47	0.0809047	0.211019	ko00270	ncbi_102278933(MPST);ncbi_102279403(TST);ncbi_102284190(MTAP);ncbi_102272906(DNMT3B);ncbi_102281965(APIP);ncbi_102278311(MAT2A);ncbi_102281806(BCAT2);ncbi_102269372(CTH);ncbi_102267153(AHCY);ncbi_102274105(LOC102274105);ncbi_102274962(LOC102274962);ncbi_102272310(LOC102272310);ncbi_102286598(SDS);ncbi_102280530(LOC102280530);ncbi_102285677(CBS);ncbi_102275499(DNMT1);ncbi_102272056(ADI1);ncbi_1022…	K01011+K01011+K00772+K17399+K08964+K00789+K00826+K01758+K01251+K00016+K00016+K00548+K17989+K00548+K01697+K00558+K08967+K11204
Organismal Systems	Endocrine system	Adipocytokine signaling pathway	26	72	0.0811991	0.211019	ko04920	ncbi_102285379(ACSL3);ncbi_102271756(PCK1);ncbi_102273197(ACSL5);ncbi_102265200(TNFRSF1B);ncbi_102276048(PRKAG3);ncbi_102266138(LOC102266138);ncbi_102278692(JAK2);ncbi_102275206(ACACB);ncbi_102276736(LEP);ncbi_102273710(PRKCQ);ncbi_102283767(POMC);ncbi_102284417(PPARA);ncbi_102265427(AKT3);ncbi_102278235(PRKAB1);ncbi_102265047(RXRA);ncbi_102282282(STAT3);ncbi_102286969(NFKB1);ncbi_102278454(SLC2A…	K01897+K01596+K01897+K05141+K07200+K06259+K04447+K01946+K05424+K18052+K05228+K07294+K04456+K07199+K08524+K04692+K02580+K07299+K01596+K19524+K01897+K07199+K01084+K08765+K01897+K07187
Environmental Information Processing	Signal transduction	AMPK signaling pathway	44	130	0.0818328	0.211019	ko04152	ncbi_102271756(PCK1);ncbi_102284276(ACACA);ncbi_102276048(PRKAG3);ncbi_102266138(LOC102266138);ncbi_102274264(RAB11B);ncbi_102285317(INSR);ncbi_102280846(SCD);ncbi_102274461(PIK3CD);ncbi_102276736(LEP);ncbi_102271235(PPP2R3B);ncbi_102276469(PFKFB3);ncbi_102265427(AKT3);ncbi_102278235(PRKAB1);ncbi_102283775(IFI30);ncbi_102284612(FOXO1);ncbi_102277419(PIK3CG);ncbi_102265537(PPARG);ncbi_102287455(PP…	K01596+K11262+K07200+K06259+K07905+K04527+K00507+K00922+K05424+K11583+K01103+K04456+K07199+K02649+K07201+K00922+K08530+K04354+K04688+K03841+K17532+K00507+K08272+K01596+K19524+K00665+K07199+K05087+K02649+K01084+K08765+K00922+K07188+K03841+K16333+K09048+K18341+K03841+K03456+K06627+K07197+K04382+K04503+K07187
Organismal Systems	Digestive system	Protein digestion and absorption	44	130	0.0818328	0.211019	ko04974	ncbi_102279037(COL5A2);ncbi_102279325(COL3A1);ncbi_102265778(COL4A4);ncbi_102285591(SLC16A10);ncbi_102265105(COL1A1);ncbi_102281036(SLC1A1);ncbi_102285415(COL11A2);ncbi_102276177(SLC7A8);ncbi_102282916(SLC7A7);ncbi_102281624(KCNK5);ncbi_102276645(MME);ncbi_102280492(SLC15A1);ncbi_102264961(DPP4);ncbi_102266857(COL5A1);ncbi_102271535(COL6A5);ncbi_102272379(COL6A6);ncbi_102270201(LOC102270201);ncbi…	K19721+K19720+K06237+K08187+K06236+K05612+K19721+K13781+K13867+K04916+K01389+K14206+K01278+K19721+K06238+K06238+K08133+K05616+K19721+K01539+K09708+K14210+K07603+K01539+K06237+K06237+K06519+K01345+K19479+K06238+K06236+K06237+K06237+K08135+K19721+K06238+K06238+K08132+K08135+K06237+K06238+K14211+K14211+K14211
Organismal Systems	Endocrine system	Insulin secretion	31	88	0.0822355	0.211019	ko04911	ncbi_102265831(PRKCG);ncbi_102264805(RAPGEF4);ncbi_102288138(KCNMB4);ncbi_102268779(PCLO);ncbi_102284773(KCNMB3);ncbi_102276460(ADCY5);ncbi_102275979(LOC102275979);ncbi_102282732(ADCY3);ncbi_102270681(KCNN2);ncbi_102282462(KCNN1);ncbi_102277785(GCK);ncbi_102267423(ATF4);ncbi_102271451(CAMK2A);ncbi_102285642(ADCY9);ncbi_102278454(SLC2A1);ncbi_102273347(PLCB1);ncbi_102287260(ATP1A1);ncbi_102271837(…	K19663+K04351+K04941+K16882+K04939+K08045+K04979+K08043+K04943+K04942+K12407+K04374+K04515+K08049+K07299+K05858+K01539+K01539+K04937+K08042+K04962+K07593+K05274+K04857+K09048+K04960+K05858+K02677+K05858+K04960+K04943
Metabolism	Metabolism of cofactors and vitamins	Nicotinate and nicotinamide metabolism	14	35	0.0839173	0.213322	ko00760	ncbi_102281473(NMRK1);ncbi_102269212(NT5C2);ncbi_102286618(NAPRT);ncbi_102287195(NT5C3A);ncbi_102268529(NMNAT1);ncbi_102272565(AOX1);ncbi_102270686(LOC102270686);ncbi_102273429(NT5E);ncbi_102284260(NMNAT3);ncbi_102266801(ENPP3);ncbi_102274425(NT5C);ncbi_102283927(LOC102283927);MSTRG.11239(PNP);MSTRG.5247(Nt5m)	K10524+K01081+K00763+K01081+K06210+K00157+K03783+K01081+K06210+K01513+K01081+K00157+K03783+K01081
Genetic Information Processing	Replication and repair	Nucleotide excision repair	22	60	0.0890927	0.224382	ko03420	ncbi_102283255(RPA1);ncbi_102281104(RFC5);ncbi_102275946(CETN2);ncbi_102286347(MNAT1);ncbi_102276148(RFC3);ncbi_102265592(RFC2);ncbi_102279664(ERCC1);ncbi_102277795(POLE3);ncbi_102286885(POLD4);ncbi_102284732(POLD1);ncbi_102264330(ERCC4);ncbi_102277351(PCNA);MSTRG.1063(--);MSTRG.12995(--);MSTRG.13422(--);MSTRG.13423(Pol);MSTRG.15320(--);MSTRG.18024(--);MSTRG.4620(--);MSTRG.4907(--);MSTRG.7284(--)…	K07466+K10756+K10840+K10842+K10756+K10755+K10849+K02326+K03505+K02327+K10848+K04802+K10838+K10838+K10838+K10838+K10838+K10838+K10838+K10838+K10838+K10838
Organismal Systems	Sensory system	Taste transduction	37	109	0.100001	0.249544	ko04742	ncbi_102274413(ENTPD2);ncbi_102285150(PKD2L1);ncbi_102265126(GABRA4);ncbi_102267010(GABRA2);ncbi_102266093(LOC102266093);ncbi_102281624(KCNK5);ncbi_102279745(HTR1B);ncbi_102266465(P2RY1);ncbi_102268455(PDE1B);ncbi_102270226(LOC102270226);ncbi_102281665(GNB3);ncbi_102286150(SCNN1A);ncbi_102273962(LOC102273962);ncbi_102271039(ITPR3);ncbi_102266661(LOC102266661);MSTRG.11018(PLCB4);MSTRG.11691(--);MS…	K01509+K04990+K05175+K05175+K04836+K04916+K04153+K04270+K13755+K04615+K07825+K04824+K04841+K04960+K04834+K05858+K08474+K08474+K08474+K08474+K08474+K08474+K08474+K08474+K08474+K08474+K08474+K04960+K08474+K08474+K08474+K08474+K08474+K08474+K08474+K08474+K08474
Metabolism	Global and overview maps	Metabolic pathways	9	21	0.103489	0.2559	ko01100	MSTRG.11018(PLCB4);MSTRG.11239(PNP);MSTRG.17987(CYP2J2);MSTRG.17993(CERS6);MSTRG.18269(--);MSTRG.2596(--);MSTRG.3098(PLCE1);MSTRG.5247(Nt5m);MSTRG.768(CERS6)	K05858+K03783+K07418+K04710+K13534+K03006+K05860+K01081+K04710
Metabolism	Lipid metabolism	Fatty acid elongation	11	27	0.105364	0.25819	ko00062	ncbi_102264723(ELOVL7);ncbi_102286093(LOC102286093);ncbi_102285624(ELOVL6);ncbi_102280214(HACD4);ncbi_102266008(HACD3);ncbi_102278627(LOC102278627);ncbi_102274409(ELOVL2);ncbi_102272645(ELOVL5);ncbi_102284782(ELOVL4);ncbi_102270140(ACAA2);ncbi_102285957(TECR)	K10250+K01068+K10203+K10703+K10703+K10251+K10205+K10244+K10249+K07508+K10258
Environmental Information Processing	Signal transduction	cAMP signaling pathway	75	236	0.107005	0.259869	ko04024	ncbi_102284270(PDE3B);ncbi_102264805(RAPGEF4);ncbi_102286535(PDE4D);ncbi_102274060(GRIA3);ncbi_102283831(GRIN2A);ncbi_102279714(BDNF);ncbi_102268681(ADORA1);ncbi_102272734(NPY1R);ncbi_102274461(PIK3CD);ncbi_102276460(ADCY5);ncbi_102268808(GRIA1);ncbi_102266852(GRIN2D);ncbi_102268061(CALM2);ncbi_102282732(ADCY3);ncbi_102271431(PDE4B);ncbi_102283867(PTCH1);ncbi_102266744(FXYD1);ncbi_102284417(PPARA…	K13296+K04351+K13293+K05199+K05209+K04355+K04265+K04204+K00922+K08045+K05197+K05212+K02183+K08043+K13293+K06225+K13360+K07294+K04153+K04456+K02649+K02580+K04630+K04515+K08049+K00922+K01539+K12044+K06269+K01539+K07829+K08042+K04962+K08014+K04590+K04615+K05850+K04229+K02649+K05852+K00232+K00922+K07188+K05673+K04857+K04498+K12323+K09048+K10042+K12490+K05850+K05731+K05860+K04260+K06230+K19021+K05869+…
Organismal Systems	Nervous system	Serotonergic synapse	44	134	0.122525	0.294927	ko04726	ncbi_102287648(GABRB2);ncbi_102265831(PRKCG);ncbi_102268648(HTR2B);ncbi_102283649(GABRB3);ncbi_102283844(LOC102283844);ncbi_102284389(LOC102284389);ncbi_102278212(MAOA);ncbi_102275603(GNB4);ncbi_102264377(GABRB1);ncbi_102276460(ADCY5);ncbi_102277011(HRAS);ncbi_102269088(ITPR1);ncbi_102270681(KCNN2);ncbi_102279745(HTR1B);ncbi_102285833(LOC102285833);ncbi_102280695(GNAO1);ncbi_102273920(GNAI1);ncbi…	K05181+K19663+K04157+K05181+K07418+K07418+K00274+K04538+K05181+K08045+K02833+K04958+K04943+K04153+K07413+K04534+K04630+K11987+K16342+K05858+K04959+K04520+K16342+K08014+K00458+K07413+K07413+K07825+K04857+K04161+K04546+K01593+K04960+K05858+K07413+K02677+K07414+K07418+K05858+K07418+K07414+K04960+K04943+K04520
Organismal Systems	Endocrine system	Estrogen signaling pathway	37	111	0.123998	0.295856	ko04915	ncbi_102269336(MMP2);ncbi_102274461(PIK3CD);ncbi_102276460(ADCY5);ncbi_102277011(HRAS);ncbi_102268061(CALM2);ncbi_102282732(ADCY3);ncbi_102269088(ITPR1);ncbi_102265427(AKT3);ncbi_102273141(MMP9);ncbi_102283775(IFI30);ncbi_102275525(ESR2);ncbi_102267423(ATF4);ncbi_102280695(GNAO1);ncbi_102283032(HBEGF);ncbi_102273920(GNAI1);ncbi_102285642(ADCY9);ncbi_102277419(PIK3CG);ncbi_102273347(PLCB1);ncbi_10…	K01398+K00922+K08045+K02833+K02183+K08043+K04958+K04456+K01403+K02649+K08551+K04374+K04534+K08523+K04630+K08049+K00922+K05858+K04684+K04959+K03283+K03283+K08042+K04615+K04361+K09571+K02649+K00922+K17448+K09048+K09571+K04079+K03283+K04960+K05858+K05858+K04960
Metabolism	Metabolism of other amino acids	Taurine and hypotaurine metabolism	6	13	0.126409	0.298162	ko00430	ncbi_102268552(GGT7);ncbi_102275636(GGT1);ncbi_102286213(CSAD);ncbi_102268462(LOC102268462);ncbi_102276687(GGT6);ncbi_102274785(GGT5)	K00681+K18592+K01594+K00659+K00681+K18592
Metabolism	Carbohydrate metabolism	Amino sugar and nucleotide sugar metabolism	20	56	0.127157	0.298162	ko00520	ncbi_102285302(TSTA3);ncbi_102282257(GFPT1);ncbi_102274668(LOC102274668);ncbi_102277785(GCK);ncbi_102280793(LOC102280793);ncbi_102266679(GFPT2);ncbi_102279311(MPI);ncbi_102266035(NANS);ncbi_102268099(HKDC1);ncbi_102274810(HK2);ncbi_102278570(GPI);ncbi_102265003(GALK1);ncbi_102275095(HK3);ncbi_102276973(RENBP);ncbi_102270554(NPL);ncbi_102287310(GNPDA1);ncbi_102279063(LOC102279063);ncbi_102272785(L…	K02377+K00820+K00326+K12407+K12373+K00820+K01809+K05304+K00844+K00844+K01810+K00849+K00844+K01787+K01639+K02564+K00972+K08080+K00326+K01787
Human Diseases	Infectious diseases	Human papillomavirus infection	3	5	0.137305	0.319204	ko05165	MSTRG.10396(--);MSTRG.19103(VWF);MSTRG.2009(HDAC9)	K06252+K03900+K11409
Organismal Systems	Excretory system	Endocrine and other factor-regulated calcium reabsorption	16	44	0.14186	0.326999	ko04961	ncbi_102265831(PRKCG);ncbi_102276692(CALB1);ncbi_102273115(CLTB);ncbi_102285642(ADCY9);ncbi_102273347(PLCB1);ncbi_102287260(ATP1A1);ncbi_102279295(DNM3);ncbi_102271837(ATP1A2);ncbi_102283144(VDR);ncbi_102282605(CLTA);ncbi_102279806(AP2M1);ncbi_102264989(PLCB4);ncbi_102278724(PRKCA);ncbi_102288031(AP2A1);MSTRG.11018(PLCB4);MSTRG.8243(AP2M1)	K19663+K14757+K04645+K08049+K05858+K01539+K01528+K01539+K08539+K04644+K11826+K05858+K02677+K11824+K05858+K11826
Environmental Information Processing	Signal transduction	ErbB signaling pathway	32	96	0.144477	0.33022	ko04012	ncbi_102288324(PAK7);ncbi_102265831(PRKCG);ncbi_102279803(NCK1);ncbi_102268672(CDKN1A);ncbi_102270841(AREG);ncbi_102271128(BTC);ncbi_102274461(PIK3CD);ncbi_102275415(NRG1);ncbi_102277011(HRAS);ncbi_102275229(LOC102275229);ncbi_102279176(CBL);ncbi_102265427(AKT3);ncbi_102283775(IFI30);ncbi_102267975(ERBB2);ncbi_102282927(STAT5A);ncbi_102277025(CRKL);ncbi_102283032(HBEGF);ncbi_102271451(CAMK2A);ncb…	K05736+K19663+K07365+K06625+K09782+K09783+K00922+K05455+K02833+K05085+K04707+K04456+K02649+K05083+K11223+K04438+K08523+K04515+K00922+K05457+K05084+K04688+K04361+K05859+K02649+K00922+K17448+K05085+K05725+K05734+K09784+K02677
Organismal Systems	Excretory system	Aldosterone-regulated sodium reabsorption	15	41	0.145685	0.33022	ko04960	ncbi_102267909(SLC9A3R2);ncbi_102265831(PRKCG);ncbi_102272039(SGK1);ncbi_102285317(INSR);ncbi_102274461(PIK3CD);ncbi_102283775(IFI30);ncbi_102277419(PIK3CG);ncbi_102287260(ATP1A1);ncbi_102271837(ATP1A2);ncbi_102269594(LOC102269594);ncbi_102286150(SCNN1A);ncbi_102282596(PIK3R5);ncbi_102277548(PIK3CB);ncbi_102267387(NEDD4L);ncbi_102278724(PRKCA)	K13358+K19663+K13302+K04527+K00922+K02649+K00922+K01539+K01539+K08555+K04824+K02649+K00922+K13305+K02677
Organismal Systems	Nervous system	Long-term potentiation	24	70	0.147725	0.332076	ko04720	ncbi_102265831(PRKCG);ncbi_102283831(GRIN2A);ncbi_102268808(GRIA1);ncbi_102277011(HRAS);ncbi_102266852(GRIN2D);ncbi_102268061(CALM2);ncbi_102269088(ITPR1);ncbi_102266749(PPP3CA);ncbi_102267423(ATF4);ncbi_102271451(CAMK2A);ncbi_102273347(PLCB1);ncbi_102269013(ITPR2);ncbi_102270793(PPP1CA);ncbi_102282215(RAPGEF3);ncbi_102273007(EP300);ncbi_102264521(CAMK4);ncbi_102271039(ITPR3);ncbi_102281980(GRIA2…	K19663+K05209+K05197+K02833+K05212+K02183+K04958+K04348+K04374+K04515+K05858+K04959+K06269+K08014+K04498+K05869+K04960+K05198+K05858+K02677+K04498+K04373+K05858+K04960
Metabolism	Glycan biosynthesis and metabolism	Glycosphingolipid biosynthesis - ganglio series	7	17	0.171315	0.378842	ko00604	ncbi_102266270(ST6GALNAC3);ncbi_102268702(SLC33A1);ncbi_102280686(ST6GALNAC5);ncbi_102285166(GLB1);ncbi_102280793(LOC102280793);ncbi_102267241(ST3GAL1);ncbi_102273511(ST8SIA1)	K03373+K03372+K03375+K12309+K12373+K00780+K03371
Metabolism	Energy metabolism	Nitrogen metabolism	7	17	0.171315	0.378842	ko00910	ncbi_102283945(CA12);ncbi_102275051(CA9);ncbi_102274313(CA5B);ncbi_102266498(CA3);ncbi_102266781(LOC102266781);ncbi_102268791(GLUL);ncbi_106701510(LOC106701510)	K01672+K01672+K01672+K01672+K18245+K01915+K01672
Environmental Information Processing	Membrane transport	ABC transporters	26	78	0.174906	0.382856	ko02010	ncbi_102264901(ABCA3);ncbi_102278955(ABCB6);ncbi_102279244(ABCC3);ncbi_102279712(ABCA7);ncbi_102279427(ABCB7);ncbi_102283284(TAP2);ncbi_102273623(ABCG2);ncbi_102273247(ABCA5);ncbi_102280877(ABCA13);ncbi_102280988(ABCB4);ncbi_102268092(ABCB9);ncbi_102280059(ABCA1);ncbi_102265372(ABCB8);ncbi_102269605(LOC102269605);ncbi_102283740(ABCC4);ncbi_102281778(ABCC5);ncbi_102278419(LOC102278419);ncbi_102278…	K05643+K05661+K05667+K05645+K05662+K05654+K05681+K05648+K05647+K05659+K05656+K05641+K05655+K05641+K05673+K05668+K05658+K05642+K05673+K05673+K05643+K05673+K05673+K05658+K05658+K05673
Organismal Systems	Nervous system	GABAergic synapse	29	88	0.176381	0.382856	ko04727	ncbi_102287648(GABRB2);ncbi_102265831(PRKCG);ncbi_102277076(GABRE);ncbi_102273006(GABARAP);ncbi_102283649(GABRB3);ncbi_102273875(GPHN);ncbi_102275603(GNB4);ncbi_102264377(GABRB1);ncbi_102265126(GABRA4);ncbi_102267010(GABRA2);ncbi_102267289(GABRG1);ncbi_102276460(ADCY5);ncbi_102265036(GABARAPL2);ncbi_102275033(PLCL1);ncbi_102282732(ADCY3);ncbi_102280695(GNAO1);ncbi_102273920(GNAI1);ncbi_102285642(…	K05181+K19663+K05185+K08341+K05181+K15376+K04538+K05181+K05175+K05175+K05186+K08045+K08341+K15375+K08043+K04534+K04630+K08049+K01425+K08042+K04615+K07825+K04857+K04546+K01915+K05189+K14992+K02677+K13524
Metabolism	Carbohydrate metabolism	Starch and sucrose metabolism	18	52	0.179068	0.382856	ko00500	ncbi_102288373(PYGM);ncbi_102264665(LOC102264665);ncbi_102275430(LOC102275430);ncbi_102277785(GCK);ncbi_102281360(UGT2A1);ncbi_102282379(LOC102282379);ncbi_102281562(PGM2L1);ncbi_102284346(GANC);ncbi_102283981(LOC102283981);ncbi_102268099(HKDC1);ncbi_102274810(HK2);ncbi_102266801(ENPP3);ncbi_102276125(G6PC3);ncbi_102278570(GPI);ncbi_102275095(HK3);ncbi_102270861(PYGL);ncbi_102284258(LOC102284258)…	K00688+K00699+K01176+K12407+K00699+K00699+K11809+K12317+K00699+K00844+K00844+K01513+K01084+K01810+K00844+K00688+K00699+K12047
Organismal Systems	Immune system	Antigen processing and presentation	28	85	0.182214	0.382856	ko04612	ncbi_102282998(LOC102282998);ncbi_102283284(TAP2);ncbi_102284391(LOC102284391);ncbi_102287237(CTSS);ncbi_102284701(NFYA);ncbi_102287152(RFXANK);ncbi_102271919(CD74);ncbi_102277803(LOC102277803);ncbi_102273821(HSPA6);ncbi_102285097(CTSV);ncbi_102285944(HSPA1L);ncbi_102267720(PSME1);ncbi_102272326(LOC102272326);ncbi_102269978(LOC102269978);ncbi_102270256(LOC102270256);ncbi_102283463(LOC102283463);n…	K06752+K05654+K06752+K01368+K08064+K08062+K06505+K06752+K03283+K01365+K03283+K06696+K06751+K06752+K06752+K06752+K04079+K08055+K03283+K06751+K06541+K06751+K06751+K06751+K06752+K06752+K06751+K08060
Organismal Systems	Circulatory system	Adrenergic signaling in cardiomyocytes	50	159	0.18463	0.382856	ko04261	ncbi_102264805(RAPGEF4);ncbi_102283727(RPS6KA5);ncbi_102268507(CACNA2D1);ncbi_102270744(TPM1);ncbi_102271030(MAPK13);ncbi_102284671(CACNA2D2);ncbi_102284956(CACNB2);ncbi_102266730(ACTC1);ncbi_102274461(PIK3CD);ncbi_102276460(ADCY5);ncbi_102271235(PPP2R3B);ncbi_102268061(CALM2);ncbi_102282732(ADCY3);ncbi_102265427(AKT3);ncbi_102285919(ADRA1B);ncbi_102283775(IFI30);ncbi_102270875(TNNC1);ncbi_102267…	K04351+K04445+K04858+K10373+K04441+K04859+K04863+K12314+K00922+K08045+K11583+K02183+K08043+K04456+K04136+K02649+K05865+K04374+K10374+K04630+K04515+K08049+K00922+K10375+K05858+K01539+K04354+K12044+K06269+K01539+K04441+K08042+K04962+K08014+K05850+K02649+K05852+K12045+K00922+K04857+K09048+K09290+K05850+K03456+K05858+K04382+K05850+K02677+K17751+K05858
Organismal Systems	Immune system	B cell receptor signaling pathway	24	72	0.18687	0.382856	ko04662	ncbi_102274624(BCL10);ncbi_102276698(LYN);ncbi_102274461(PIK3CD);ncbi_102267127(RASGRP3);ncbi_102266365(INPP5D);ncbi_102277011(HRAS);ncbi_102265427(AKT3);ncbi_102266749(PPP3CA);ncbi_102283775(IFI30);ncbi_102277605(NFATC2);ncbi_102286969(NFKB1);ncbi_102277419(PIK3CG);ncbi_102285300(PLCG2);ncbi_102283821(PTPN6);ncbi_102282596(PIK3R5);ncbi_102277548(PIK3CB);ncbi_102268229(DAPP1);ncbi_102269712(MALT1…	K07368+K05854+K00922+K12362+K03084+K02833+K04456+K04348+K02649+K17332+K02580+K00922+K05859+K05697+K02649+K00922+K12229+K07369+K05730+K07367+K07371+K06504+K04392+K07861
Metabolism	Glycan biosynthesis and metabolism	Glycosphingolipid biosynthesis - lacto and neolacto series	12	33	0.187317	0.382856	ko00601	ncbi_102266810(LOC102266810);ncbi_102282547(FUT1);ncbi_102273719(B3GALT2);ncbi_102283688(ABO);ncbi_102271549(FUT6);ncbi_102269762(B4GALT1);ncbi_102279871(B4GALT4);ncbi_102277629(LOC102277629);ncbi_102283249(B4GALT2);ncbi_102282898(LOC102282898);ncbi_102285789(B3GNT2);ncbi_102273511(ST8SIA1)	K03766+K00718+K07820+K00709+K00716+K07966+K07969+K00742+K07967+K00743+K00741+K03371
Cellular Processes	Cell growth and death	Cellular senescence	2	3	0.19099	0.382856	ko04218	MSTRG.19122(ITPR3);MSTRG.36(GATA4)	K04960+K09183
Environmental Information Processing	Signal transduction	Apelin signaling pathway	2	3	0.19099	0.382856	ko04371	MSTRG.11018(PLCB4);MSTRG.19122(ITPR3)	K05858+K04960
Human Diseases	Infectious diseases	Legionellosis	2	3	0.19099	0.382856	ko05134	MSTRG.13551(EEF1A1);MSTRG.3547(CXCL1)	K03231+K05505
Human Diseases	Infectious diseases	Kaposi sarcoma-associated herpesvirus infection	2	3	0.19099	0.382856	ko05167	MSTRG.19122(ITPR3);MSTRG.3547(CXCL1)	K04960+K05505
Human Diseases	Infectious diseases	Herpes simplex infection	2	3	0.19099	0.382856	ko05168	MSTRG.2596(--);MSTRG.2996(SRPK1)	K03006+K15409
Organismal Systems	Digestive system	Carbohydrate digestion and absorption	16	46	0.191428	0.382856	ko04973	ncbi_102274461(PIK3CD);ncbi_102265427(AKT3);ncbi_102283775(IFI30);ncbi_102275430(LOC102275430);ncbi_102277419(PIK3CG);ncbi_102287260(ATP1A1);ncbi_102271837(ATP1A2);ncbi_102277237(SLC2A2);ncbi_102268099(HKDC1);ncbi_102274810(HK2);ncbi_102282596(PIK3R5);ncbi_102276125(G6PC3);ncbi_102275095(HK3);ncbi_102277548(PIK3CB);ncbi_102270662(MGAM2);MSTRG.11018(PLCB4)	K00922+K04456+K02649+K01176+K00922+K01539+K01539+K07593+K00844+K00844+K02649+K01084+K00844+K00922+K12047+K05858
Organismal Systems	Excretory system	Proximal tubule bicarbonate reclamation	8	21	0.210687	0.418299	ko04964	ncbi_102271756(PCK1);ncbi_102268544(SLC4A4);ncbi_102287260(ATP1A1);ncbi_102279390(GLS2);ncbi_102271837(ATP1A2);ncbi_102266781(LOC102266781);ncbi_102265930(PCK2);ncbi_102283905(SLC25A10)	K01596+K13575+K01539+K01425+K01539+K18245+K01596+K13577
Organismal Systems	Digestive system	Bile secretion	32	100	0.213088	0.42	ko04976	ncbi_102287389(NCEH1);ncbi_102279244(ABCC3);ncbi_102268224(LDLR);ncbi_102276460(ADCY5);ncbi_102282732(ADCY3);ncbi_102270681(KCNN2);ncbi_102268544(SLC4A4);ncbi_102265047(RXRA);ncbi_102273623(ABCG2);ncbi_102287444(SLC51B);ncbi_102282472(SLC22A7);ncbi_102280988(ABCB4);ncbi_102285642(ADCY9);ncbi_102278454(SLC2A1);ncbi_102287546(SLC10A2);ncbi_102287260(ATP1A1);ncbi_102267623(EPHX1);ncbi_102271837(ATP1…	K14349+K05667+K12473+K08045+K08043+K04943+K13575+K08524+K05681+K14361+K08204+K05659+K08049+K07299+K14342+K01539+K01253+K01539+K00659+K18245+K08042+K05673+K09877+K05658+K05673+K05673+K05673+K05673+K05658+K05658+K05673+K04943
Cellular Processes	Cell growth and death	Oocyte meiosis	39	125	0.237104	0.463974	ko04114	ncbi_102287359(PKMYT1);ncbi_102283808(YWHAZ);ncbi_102276406(CPEB1);ncbi_102268296(AURKA);ncbi_102264536(CCNB1);ncbi_102270158(AR);ncbi_102287313(CDC25C);ncbi_102276460(ADCY5);ncbi_102272271(PPP3R1);ncbi_102284697(CCNE2);ncbi_102268061(CALM2);ncbi_102282732(ADCY3);ncbi_102269088(ITPR1);ncbi_102278163(ANAPC4);ncbi_102281541(PTTG1);ncbi_102266749(PPP3CA);ncbi_102282840(SGOL1);ncbi_102271261(CCNE1);n…	K06633+K16197+K02602+K11481+K05868+K08557+K05867+K08045+K06268+K06626+K02183+K08043+K04958+K03351+K06635+K04348+K11580+K06626+K04515+K03354+K08049+K02365+K04959+K03359+K02087+K06269+K08694+K08042+K03358+K02206+K05087+K03456+K10318+K04960+K13055+K04382+K04373+K06631+K04960
Organismal Systems	Immune system	NOD-like receptor signaling pathway	19	58	0.248624	0.475617	ko04621	ncbi_102270806(LOC102270806);ncbi_102272500(CASP1);ncbi_102266240(NAIP);ncbi_102271030(MAPK13);ncbi_102286926(NLRP3);ncbi_102269806(BIRC3);ncbi_102285323(PSTPIP1);ncbi_102266863(TAB1);ncbi_102286771(BIRC2);ncbi_102265057(TAB3);ncbi_102286969(NFKB1);ncbi_102266104(NOD1);ncbi_102281355(IL18);ncbi_102285848(MAPK12);ncbi_102279723(LOC102279723);ncbi_102284489(MEFV);MSTRG.11018(PLCB4);MSTRG.19122(ITPR…	K12799+K01370+K12807+K04441+K12800+K16060+K12804+K04403+K16060+K12793+K02580+K08727+K05482+K04441+K04079+K12803+K05858+K04960+K05505
Metabolism	Lipid metabolism	Glycerophospholipid metabolism	32	102	0.252494	0.475617	ko00564	ncbi_102287012(DGKQ);ncbi_102276338(PLD3);ncbi_102283842(PNPLA6);ncbi_102269060(LPCAT2);ncbi_102283289(LYPLA1);ncbi_102277289(PLPP2);ncbi_102286089(LOC102286089);ncbi_102271422(LPIN2);ncbi_102271148(DGKD);ncbi_102287614(PLA2G12A);ncbi_102287243(PLA2G15);ncbi_102287046(DGKB);ncbi_102284522(LOC102284522);ncbi_102271639(PLA2G4A);ncbi_102278355(LPIN1);ncbi_102270713(PLPP3);ncbi_102272686(CHKB);ncbi_1…	K00901+K16860+K14676+K13510+K06128+K01080+K00981+K15728+K00901+K01047+K06129+K00901+K13523+K16342+K15728+K01080+K14156+K14621+K16342+K00967+K13517+K00901+K13506+K00629+K13515+K01047+K14156+K01049+K00901+K00901+K15728+K13509
Organismal Systems	Immune system	Natural killer cell mediated cytotoxicity	44	143	0.253343	0.475617	ko04650	ncbi_102265831(PRKCG);ncbi_102287110(TNFSF10);ncbi_102284015(FYN);ncbi_102274461(PIK3CD);ncbi_102275218(IFNAR2);ncbi_102281523(IFNGR2);ncbi_102279836(SH3BP2);ncbi_102277011(HRAS);ncbi_102266749(PPP3CA);ncbi_102273906(FAS);ncbi_102283775(IFI30);ncbi_102285170(LOC102285170);ncbi_102285348(ITGB2);ncbi_102275527(IFNGR1);ncbi_102277605(NFATC2);ncbi_102277419(PIK3CG);ncbi_102266592(PTK2B);ncbi_10228546…	K19663+K04721+K05703+K00922+K05131+K05133+K07984+K02833+K04348+K04390+K02649+K06728+K06464+K05132+K17332+K00922+K05871+K01353+K05856+K06751+K05859+K05697+K02649+K07986+K07986+K00922+K17448+K05730+K07985+K06751+K06541+K02677+K06490+K04392+K06751+K07861+K06751+K06751+K07987+K07986+K06490+K06751+K06523+K07987
Metabolism	Metabolism of cofactors and vitamins	One carbon pool by folate	8	22	0.254823	0.475617	ko00670	ncbi_102280364(MTHFS);ncbi_102266073(MTHFD1L);ncbi_102275233(MTHFD1);ncbi_102269375(ALDH1L2);ncbi_102287065(SHMT2);ncbi_102272310(LOC102272310);ncbi_102280530(LOC102280530);ncbi_102264772(TYMS)	K01934+K13402+K00288+K00289+K00600+K00548+K00548+K00560
Organismal Systems	Endocrine system	Ovarian Steroidogenesis	21	65	0.256658	0.475617	ko04913	ncbi_102270241(LOC102270241);ncbi_102285317(INSR);ncbi_102268224(LDLR);ncbi_102283844(LOC102283844);ncbi_102284389(LOC102284389);ncbi_102276460(ADCY5);ncbi_102274088(LOC102274088);ncbi_102282732(ADCY3);ncbi_102271174(PTGS2);ncbi_102271639(PLA2G4A);ncbi_102285642(ADCY9);ncbi_102283142(PLA2G4F);ncbi_102274117(ADCY2);ncbi_102282116(LOC102282116);ncbi_102277345(STAR);ncbi_102278105(IGF1R);ncbi_102270…	K00512+K04527+K12473+K07418+K07418+K08045+K00070+K08043+K11987+K16342+K08049+K16342+K08042+K00498+K16931+K05087+K16620+K07410+K07408+K07418+K07418
Metabolism	Glycan biosynthesis and metabolism	Other types of O-glycan biosynthesis	11	32	0.265025	0.475617	ko00514	ncbi_102276513(MFNG);ncbi_102273757(POFUT1);ncbi_102286677(OGT);ncbi_102286979(POMT1);ncbi_102269762(B4GALT1);ncbi_102283249(B4GALT2);ncbi_102276804(B3GAT2);ncbi_102282806(CHST10);ncbi_102277093(GXYLT2);ncbi_102288229(LFNG);ncbi_102284798(POFUT2)	K05948+K03691+K09667+K00728+K07966+K07967+K10157+K09674+K13676+K05948+K03691
Environmental Information Processing	Signal transduction	Hedgehog signaling pathway	17	52	0.268039	0.475617	ko04340	ncbi_102285570(WNT2B);ncbi_102271383(SUFU);ncbi_102277371(IHH);ncbi_102276467(WNT5B);ncbi_102283867(PTCH1);ncbi_102284700(LOC102284700);ncbi_102269454(DHH);ncbi_102279575(WNT7A);ncbi_102288008(WNT2);ncbi_102266106(BMP4);ncbi_102266883(SMO);ncbi_102266913(WNT11);ncbi_102283373(LOC102283373);ncbi_102279604(GLI3);ncbi_102272853(CSNK1A1);ncbi_102275721(LOC102275721);ncbi_102271735(SHH)	K00182+K06229+K11989+K00444+K06225+K00572+K11990+K00572+K00182+K04662+K06226+K01384+K08957+K06230+K08957+K06235+K11988
Organismal Systems	Development	Osteoclast differentiation	39	127	0.274037	0.475617	ko04380	ncbi_102280533(NCF4);ncbi_102288244(LOC102288244);ncbi_102284015(FYN);ncbi_102271030(MAPK13);ncbi_102283357(TGFB1);ncbi_102286348(ACP5);ncbi_102271047(IL1R1);ncbi_102270937(LOC102270937);ncbi_102274461(PIK3CD);ncbi_102269539(NCF2);ncbi_102275218(IFNAR2);ncbi_102281523(IFNGR2);ncbi_102275510(FOSL1);ncbi_102287709(CTSK);ncbi_102268339(MAP3K14);ncbi_102286007(TREM2);ncbi_102265427(AKT3);ncbi_1022808…	K08012+K08008+K05703+K04441+K13375+K14379+K04386+K08009+K00922+K08010+K05131+K05133+K04502+K01371+K04466+K14378+K04456+K05148+K04348+K02649+K13376+K05132+K04433+K04403+K17332+K02580+K00922+K08530+K04441+K06551+K05856+K14380+K05859+K02649+K00922+K09028+K05869+K07371+K04392
Metabolism	Glycan biosynthesis and metabolism	Glycosphingolipid biosynthesis - globo and isoglobo series	6	16	0.275274	0.475617	ko00603	ncbi_102268013(B3GALNT1);ncbi_102282547(FUT1);ncbi_102280793(LOC102280793);ncbi_102267241(ST3GAL1);ncbi_102281081(A4GALT);ncbi_102273511(ST8SIA1)	K00719+K00718+K12373+K00780+K01988+K03371
Organismal Systems	Nervous system	Cholinergic synapse	36	117	0.279701	0.475617	ko04725	ncbi_102265831(PRKCG);ncbi_102284015(FYN);ncbi_102278692(JAK2);ncbi_102275603(GNB4);ncbi_102274461(PIK3CD);ncbi_102276460(ADCY5);ncbi_102277011(HRAS);ncbi_102282732(ADCY3);ncbi_102269088(ITPR1);ncbi_102265427(AKT3);ncbi_102283775(IFI30);ncbi_102268436(CHRM4);ncbi_102267423(ATF4);ncbi_102280695(GNAO1);ncbi_102273920(GNAI1);ncbi_102271451(CAMK2A);ncbi_102285642(ADCY9);ncbi_102277419(PIK3CG);ncbi_10…	K19663+K05703+K04447+K04538+K00922+K08045+K02833+K08043+K04958+K04456+K02649+K04132+K04374+K04534+K04630+K04515+K08049+K00922+K05858+K04959+K08042+K07825+K02649+K00922+K04857+K04546+K09048+K01049+K05869+K04960+K05858+K04805+K02677+K05858+K04930+K04960
Organismal Systems	Immune system	C-type lectin receptor signaling pathway	1	1	0.279775	0.475617	ko04625	MSTRG.19122(ITPR3)	K04960
Organismal Systems	Endocrine system	Relaxin signaling pathway	1	1	0.279775	0.475617	ko04926	MSTRG.11018(PLCB4)	K05858
Human Diseases	Infectious diseases	Epithelial cell signaling in Helicobacter pylori infection	1	1	0.279775	0.475617	ko05120	MSTRG.3547(CXCL1)	K05505
Human Diseases	Infectious diseases	Salmonella infection	1	1	0.279775	0.475617	ko05132	MSTRG.3547(CXCL1)	K05505
Human Diseases	Infectious diseases	Chagas disease (American trypanosomiasis)	1	1	0.279775	0.475617	ko05142	MSTRG.11018(PLCB4)	K05858
Human Diseases	Infectious diseases	Hepatitis B	1	1	0.279775	0.475617	ko05161	MSTRG.8051(--)	K04416
Human Diseases	Cancers	Transcriptional misregulation in cancers	1	1	0.279775	0.475617	ko05202	MSTRG.8658(H3.1)	K11253
Human Diseases	Cancers	Viral carcinogenesis	1	1	0.279775	0.475617	ko05203	MSTRG.2009(HDAC9)	K11409
Human Diseases	Immune diseases	Systemic lupus erythematosus	1	1	0.279775	0.475617	ko05322	MSTRG.8658(H3.1)	K11253
Human Diseases	Immune diseases	Rheumatoid arthritis	1	1	0.279775	0.475617	ko05323	MSTRG.3547(CXCL1)	K05505
Human Diseases	Cardiovascular diseases	Viral myocarditis	1	1	0.279775	0.475617	ko05416	MSTRG.6105(EIF4G2)	K03260
Genetic Information Processing	Translation	mRNA surveillance pathway	31	100	0.282233	0.476816	ko03015	ncbi_102265181(RNPS1);ncbi_102285473(PAPOLB);ncbi_102268756(CSTF1);ncbi_102281489(PAPOLG);ncbi_102278035(CSTF3);ncbi_102267758(SMG6);ncbi_102283378(SYMPK);ncbi_102271235(PPP2R3B);ncbi_102274758(WDR33);ncbi_102271523(PCF11);ncbi_102277013(ACIN1);ncbi_102264586(RBM8A);ncbi_102284606(PABPC5);ncbi_102282188(SMG5);ncbi_102287455(PPP2R2A);ncbi_102270793(PPP1CA);ncbi_102276014(DDX39B);ncbi_102273945(NXF…	K14325+K14376+K14406+K14376+K14408+K11124+K06100+K11583+K15542+K14400+K12875+K12876+K13126+K11125+K04354+K06269+K12812+K14284+K14294+K08873+K14328+K14398+K13126+K12877+K13126+K03456+K13126+K04382+K14285+K13126+K14396
Organismal Systems	Digestive system	Vitamin digestion and absorption	8	23	0.301459	0.499578	ko04977	ncbi_102281383(SLC52A3);ncbi_102282434(CUBN);ncbi_102271736(SLC19A2);ncbi_102269942(PLB1);ncbi_102268190(GIF);ncbi_102269630(TCN2);ncbi_102285163(APOA1);ncbi_102272952(FOLH1B)	K14620+K14616+K14610+K14621+K14615+K14619+K08757+K14592
Metabolism	Carbohydrate metabolism	Propanoate metabolism	11	33	0.303879	0.499578	ko00640	ncbi_102284276(ACACA);ncbi_102284478(BCKDHA);ncbi_102275206(ACACB);ncbi_102272362(ACSS3);ncbi_102284504(LOC102284504);ncbi_102288301(ACSS2);ncbi_102274105(LOC102274105);ncbi_102274962(LOC102274962);ncbi_102285943(EHHADH);ncbi_102265974(ECHDC1);ncbi_102287934(ABAT)	K11262+K00166+K01946+K01908+K00167+K01895+K00016+K00016+K07514+K18426+K13524
Human Diseases	Neurodegenerative diseases	Alzheimer disease	3	7	0.30753	0.499578	ko05010	MSTRG.11018(PLCB4);MSTRG.19122(ITPR3);MSTRG.9247(APP)	K05858+K04960+K04520
Metabolism	Amino acid metabolism	Arginine and proline metabolism	16	50	0.310358	0.499578	ko00330	ncbi_102272036(AZIN2);ncbi_102268762(ALDH9A1);ncbi_102274253(GATM);ncbi_102277266(GAMT);ncbi_102278212(MAOA);ncbi_102278225(SMOX);ncbi_102271146(SAT2);ncbi_102267712(L3HYPDH);ncbi_102280992(P4HA3);ncbi_102269666(PRODH);ncbi_102288119(CARNS1);ncbi_102267439(CNDP2);ncbi_102286322(ARG2);ncbi_102274070(P4HA1);ncbi_102267993(OAT);ncbi_102265196(PYCRL)	K01583+K00149+K00613+K00542+K00274+K12259+K00657+K18384+K00472+K00318+K14755+K08660+K01476+K00472+K00819+K00286
Metabolism	Amino acid metabolism	Valine, leucine and isoleucine biosynthesis	2	4	0.312814	0.499578	ko00290	ncbi_102281806(BCAT2);ncbi_102286598(SDS)	K00826+K17989
Metabolism	Metabolism of cofactors and vitamins	Thiamine metabolism	2	4	0.312814	0.499578	ko00730	ncbi_102274649(NTPCR);ncbi_102274394(TPK1)	K06928+K00949
Metabolism	Metabolism of cofactors and vitamins	Riboflavin metabolism	2	4	0.312814	0.499578	ko00740	ncbi_102285714(RFK);ncbi_102266956(FLAD1)	K00861+K00953
Human Diseases	Endocrine and metabolic diseases	Cushing syndrome	2	4	0.312814	0.499578	ko04934	MSTRG.11018(PLCB4);MSTRG.19122(ITPR3)	K05858+K04960
Human Diseases	Cancers	Proteoglycans in cancer	2	4	0.312814	0.499578	ko05205	MSTRG.19122(ITPR3);MSTRG.3098(PLCE1)	K04960+K05860
Metabolism	Lipid metabolism	Primary bile acid biosynthesis	7	20	0.31591	0.499578	ko00120	ncbi_102274613(HSD3B7);ncbi_102284091(AMACR);ncbi_102276071(LOC102276071);ncbi_102268462(LOC102268462);ncbi_102267123(LOC102267123);ncbi_102277855(LOC102277855);ncbi_102271621(CH25H)	K12408+K01796+K07430+K00659+K07439+K07439+K10223
Metabolism	Amino acid metabolism	Arginine biosynthesis	7	20	0.31591	0.499578	ko00220	ncbi_102277083(ASL);ncbi_102274671(ACY1);ncbi_102279390(GLS2);ncbi_102286322(ARG2);ncbi_102269231(ASS1);ncbi_102268791(GLUL);ncbi_102274288(GPT2)	K01755+K14677+K01425+K01476+K01940+K01915+K00814
Genetic Information Processing	Folding, sorting and degradation	RNA degradation	25	81	0.318746	0.50115	ko03018	ncbi_102287365(CNOT2);ncbi_102264435(LOC102264435);ncbi_102279607(LSM7);ncbi_102273486(XRN2);ncbi_102279992(CNOT6L);ncbi_102278216(DCPS);ncbi_102265407(ENO1);ncbi_102270956(EXOSC7);ncbi_102269917(EXOSC4);ncbi_102273335(LSM4);ncbi_102284606(PABPC5);ncbi_102270206(PAN3);ncbi_102285568(EXOSC3);ncbi_102267910(ENO3);ncbi_102287848(PARN);ncbi_102283349(ENO2);ncbi_102274438(TOB2);ncbi_102285044(LOC10228…	K12605+K16855+K12626+K12619+K12603+K12584+K01689+K12589+K11600+K12623+K13126+K12572+K03681+K01689+K01148+K01689+K14443+K13126+K12597+K13126+K13126+K04043+K12621+K12603+K13126
Organismal Systems	Digestive system	Mineral absorption	20	64	0.322183	0.503642	ko04978	ncbi_102268926(LOC102268926);ncbi_102278290(SLC40A1);ncbi_102286739(STEAP2);ncbi_102271132(LOC102271132);ncbi_102281265(HMOX1);ncbi_102278728(LOC102278728);ncbi_102279288(LOC102279288);ncbi_102279580(LOC102279580);ncbi_102277133(FTH1);ncbi_102287260(ATP1A1);ncbi_102280601(SLC31A1);ncbi_102271837(ATP1A2);ncbi_102283144(VDR);ncbi_102277920(LOC102277920);ncbi_102277363(SRPRB);ncbi_102284658(SLC11A2)…	K08370+K14685+K14738+K12347+K00510+K14739+K14739+K14739+K00522+K01539+K14686+K01539+K08539+K00522+K14736+K12347+K14735+K04981+K14735+K13625
Metabolism	Lipid metabolism	Arachidonic acid metabolism	31	102	0.326918	0.508125	ko00590	ncbi_102283844(LOC102283844);ncbi_102284389(LOC102284389);ncbi_102278603(LTC4S);ncbi_102282633(GPX7);ncbi_102287614(PLA2G12A);ncbi_102278717(GPX3);ncbi_102275332(LTA4H);ncbi_102285833(LOC102285833);ncbi_102279286(PTGIS);ncbi_102269002(TBXAS1);ncbi_102271174(PTGS2);ncbi_102271639(PLA2G4A);ncbi_102275636(GGT1);ncbi_102267808(EPHX2);ncbi_102281563(PTGES3);ncbi_102269942(PLB1);ncbi_102283142(PLA2G4F)…	K07418+K07418+K00807+K00432+K01047+K00432+K01254+K07413+K01831+K01832+K11987+K16342+K18592+K08726+K15730+K14621+K16342+K17726+K00432+K00084+K00079+K00458+K07413+K07413+K01047+K00432+K00432+K07413+K18592+K07418+K07418
Organismal Systems	Environmental adaptation	Circadian entrainment	33	109	0.328889	0.508283	ko04713	ncbi_102265831(PRKCG);ncbi_102283727(RPS6KA5);ncbi_102274060(GRIA3);ncbi_102283831(GRIN2A);ncbi_102275603(GNB4);ncbi_102276460(ADCY5);ncbi_102268808(GRIA1);ncbi_102266852(GRIN2D);ncbi_102268061(CALM2);ncbi_102282732(ADCY3);ncbi_102269088(ITPR1);ncbi_102280695(GNAO1);ncbi_102273920(GNAI1);ncbi_102271451(CAMK2A);ncbi_102285642(ADCY9);ncbi_102273347(PLCB1);ncbi_102281834(GUCY1A3);ncbi_102282106(GUCY…	K19663+K04445+K05199+K05209+K04538+K08045+K05197+K05212+K02183+K08043+K04958+K04534+K04630+K04515+K08049+K05858+K12318+K12319+K07376+K08042+K04962+K07825+K04546+K02633+K04960+K04963+K05198+K05858+K11265+K02677+K04855+K05858+K04960
Cellular Processes	Cell growth and death	Apoptosis	27	89	0.346677	0.523306	ko04210	ncbi_102275096(XIAP);ncbi_102287110(TNFSF10);ncbi_102269806(BIRC3);ncbi_102271047(IL1R1);ncbi_102274461(PIK3CD);ncbi_102272271(PPP3R1);ncbi_102268339(MAP3K14);ncbi_102284148(IRAK4);ncbi_102265427(AKT3);ncbi_102285629(IL1RAP);ncbi_102266749(PPP3CA);ncbi_102273906(FAS);ncbi_102283775(IFI30);ncbi_102286771(BIRC2);ncbi_102286969(NFKB1);ncbi_102277419(PIK3CG);ncbi_102277620(LOC102277620);ncbi_10228747…	K04725+K04721+K16060+K04386+K00922+K06268+K04466+K04733+K04456+K04723+K04348+K04390+K02649+K16060+K02580+K00922+K08738+K02582+K02649+K00922+K04732+K04739+K02861+K01173+K07374+K04960+K07374
Organismal Systems	Digestive system	Salivary secretion	29	96	0.348497	0.523306	ko04970	ncbi_102265831(PRKCG);ncbi_102266898(SLC12A2);ncbi_102269132(LOC102269132);ncbi_102276460(ADCY5);ncbi_102268061(CALM2);ncbi_102282732(ADCY3);ncbi_102269088(ITPR1);ncbi_102285919(ADRA1B);ncbi_102285642(ADCY9);ncbi_102273347(PLCB1);ncbi_102287260(ATP1A1);ncbi_102269013(ITPR2);ncbi_102281834(GUCY1A3);ncbi_102282106(GUCY1B3);ncbi_102271837(ATP1A2);ncbi_102279305(PRKG1);ncbi_102274117(ADCY2);ncbi_1022…	K19663+K10951+K13899+K08045+K02183+K08043+K04958+K04136+K08049+K05858+K01539+K04959+K12318+K12319+K01539+K07376+K08042+K05850+K05850+K13912+K04960+K04963+K05858+K13908+K05850+K02677+K13912+K05858+K04960
Metabolism	Amino acid metabolism	Histidine metabolism	8	24	0.349757	0.523306	ko00340	ncbi_102268762(ALDH9A1);ncbi_102278212(MAOA);ncbi_102279160(HNMT);ncbi_102288119(CARNS1);ncbi_102267439(CNDP2);ncbi_102267473(LOC102267473);ncbi_102287020(DDC);ncbi_102284286(ALDH1A3)	K00149+K00274+K00546+K14755+K08660+K00129+K01593+K00129
Metabolism	Glycan biosynthesis and metabolism	Other glycan degradation	8	24	0.349757	0.523306	ko00511	ncbi_102279234(FUCA2);ncbi_102280843(MAN2C1);ncbi_102285166(GLB1);ncbi_102268713(GBA);ncbi_102280793(LOC102280793);ncbi_102277031(GBA2);ncbi_102281090(LOC102281090);ncbi_102275757(HEXDC)	K01206+K01191+K12309+K01201+K12373+K17108+K01192+K14459
Metabolism	Energy metabolism	Sulfur metabolism	5	14	0.350153	0.523306	ko00920	ncbi_102278933(MPST);ncbi_102279403(TST);ncbi_102272805(SQRDL);ncbi_102274866(ETHE1);ncbi_102277620(LOC102277620)	K01011+K01011+K17218+K17725+K08738
Genetic Information Processing	Replication and repair	Non-homologous end-joining	5	14	0.350153	0.523306	ko03450	ncbi_102277656(NHEJ1);ncbi_102275243(FEN1);ncbi_102276619(XRCC6);ncbi_102269722(LOC102269722);ncbi_102285992(PRKDC)	K10980+K04799+K10884+K06642+K06642
Metabolism	Lipid metabolism	Linoleic acid metabolism	15	48	0.357346	0.530358	ko00591	ncbi_102283844(LOC102283844);ncbi_102284389(LOC102284389);ncbi_102284132(LOC102284132);ncbi_102284686(LOC102284686);ncbi_102287614(PLA2G12A);ncbi_102285833(LOC102285833);ncbi_102271639(PLA2G4A);ncbi_102269942(PLB1);ncbi_102283142(PLA2G4F);ncbi_102266046(LOC102266046);ncbi_102280731(LOC102280731);ncbi_102283735(PLA2G3);ncbi_102268262(LOC102268262);ncbi_106701686(LOC106701686);MSTRG.17987(CYP2J2)	K07418+K07418+K07424+K07424+K01047+K07413+K16342+K14621+K16342+K07413+K07413+K01047+K07413+K07418+K07418
Genetic Information Processing	Transcription	RNA polymerase	10	31	0.360547	0.530358	ko03020	ncbi_102265896(TWISTNB);ncbi_102285923(POLR3C);ncbi_102278532(POLR2B);ncbi_102280698(POLR1C);ncbi_102266762(POLR1A);ncbi_102272606(POLR2G);ncbi_102275285(POLR3H);ncbi_102275957(POLR2H);ncbi_106701557(POLR3K);MSTRG.2596(--)	K03004+K03023+K03010+K03027+K02999+K03015+K03022+K03016+K03019+K03006
Organismal Systems	Endocrine system	GnRH signaling pathway	30	100	0.361179	0.530358	ko04912	ncbi_102271030(MAPK13);ncbi_102269336(MMP2);ncbi_102276460(ADCY5);ncbi_102273125(MAP3K2);ncbi_102277011(HRAS);ncbi_102281987(MMP14);ncbi_102268061(CALM2);ncbi_102282732(ADCY3);ncbi_102269088(ITPR1);ncbi_102267592(MAP3K1);ncbi_102272962(MAP2K6);ncbi_102267423(ATF4);ncbi_102283032(HBEGF);ncbi_102271451(CAMK2A);ncbi_102271639(PLA2G4A);ncbi_102285642(ADCY9);ncbi_102273347(PLCB1);ncbi_102269013(ITPR2)…	K04441+K01398+K08045+K04420+K02833+K07763+K02183+K08043+K04958+K04416+K04433+K04374+K08523+K04515+K16342+K08049+K05858+K04959+K05871+K04441+K16342+K08042+K04361+K04857+K04960+K05858+K02677+K05858+K04960+K04416
Organismal Systems	Endocrine system	Insulin signaling pathway	44	149	0.364829	0.530358	ko04910	ncbi_102284270(PDE3B);ncbi_102271756(PCK1);ncbi_102284276(ACACA);ncbi_102269695(PRKCZ);ncbi_102276048(PRKAG3);ncbi_102285317(INSR);ncbi_102275206(ACACB);ncbi_102268043(PRKCI);ncbi_102274461(PIK3CD);ncbi_102288373(PYGM);ncbi_102277011(HRAS);ncbi_102268061(CALM2);ncbi_102279176(CBL);ncbi_102265427(AKT3);ncbi_102278235(PRKAB1);ncbi_102283775(IFI30);ncbi_102277025(CRKL);ncbi_102277785(GCK);ncbi_10228…	K13296+K01596+K11262+K18952+K07200+K04527+K01946+K06069+K00922+K00688+K02833+K02183+K04707+K04456+K07199+K02649+K04438+K12407+K07201+K00922+K02991+K06269+K04688+K03841+K01596+K07189+K00665+K00844+K00844+K07199+K02649+K01084+K00844+K00922+K07188+K17448+K03841+K04739+K03841+K07197+K00688+K06086+K13296+K07187
Metabolism	Amino acid metabolism	Alanine, aspartate and glutamate metabolism	12	38	0.367704	0.530358	ko00250	ncbi_102285876(RIMKLA);ncbi_102277083(ASL);ncbi_102282257(GFPT1);ncbi_102269649(RIMKLB);ncbi_102282644(ADSSL1);ncbi_102266679(GFPT2);ncbi_102279390(GLS2);ncbi_102269231(ASS1);ncbi_102268791(GLUL);ncbi_102274288(GPT2);ncbi_102272952(FOLH1B);ncbi_102287934(ABAT)	K18311+K01755+K00820+K18310+K01939+K00820+K01425+K01940+K01915+K00814+K14592+K13524
Metabolism	Amino acid metabolism	Tyrosine metabolism	12	38	0.367704	0.530358	ko00350	ncbi_102283520(FAHD1);ncbi_102278762(FAH);ncbi_102278212(MAOA);ncbi_102272565(AOX1);ncbi_102284246(LOC102284246);ncbi_102271180(COMT);ncbi_102273355(HPD);ncbi_102267473(LOC102267473);ncbi_102287020(DDC);ncbi_102279060(GSTZ1);ncbi_102283927(LOC102283927);ncbi_102284286(ALDH1A3)	K01557+K01555+K00274+K00157+K13952+K00545+K00457+K00129+K01593+K01800+K00157+K00129
Metabolism	Carbohydrate metabolism	Ascorbate and aldarate metabolism	7	21	0.368521	0.530358	ko00053	ncbi_102268762(ALDH9A1);ncbi_102264665(LOC102264665);ncbi_102281821(RGN);ncbi_102281360(UGT2A1);ncbi_102282379(LOC102282379);ncbi_102283981(LOC102283981);ncbi_102284258(LOC102284258)	K00149+K00699+K01053+K00699+K00699+K00699+K00699
Organismal Systems	Endocrine system	Renin secretion	22	73	0.382425	0.547471	ko04924	ncbi_102284270(PDE3B);ncbi_102272047(CLCA2);ncbi_102269417(PTGER4);ncbi_102268681(ADORA1);ncbi_102276460(ADCY5);ncbi_102268061(CALM2);ncbi_102269088(ITPR1);ncbi_102266749(PPP3CA);ncbi_102273920(GNAI1);ncbi_102273347(PLCB1);ncbi_102268455(PDE1B);ncbi_102269013(ITPR2);ncbi_102281834(GUCY1A3);ncbi_102282106(GUCY1B3);ncbi_102272241(CACNA1S);ncbi_102279810(NPR1);ncbi_102285332(PDE3A);ncbi_102271039(IT…	K13296+K05028+K04261+K04265+K08045+K02183+K04958+K04348+K04630+K05858+K13755+K04959+K12318+K12319+K04857+K12323+K19021+K04960+K05858+K13296+K05858+K04960
Organismal Systems	Aging	Longevity regulating pathway - mammal	28	94	0.384852	0.548061	ko04211	ncbi_102276048(PRKAG3);ncbi_102285317(INSR);ncbi_102274461(PIK3CD);ncbi_102276460(ADCY5);ncbi_102277011(HRAS);ncbi_102282732(ADCY3);ncbi_102265427(AKT3);ncbi_102278235(PRKAB1);ncbi_102283775(IFI30);ncbi_102267423(ATF4);ncbi_102286969(NFKB1);ncbi_102284612(FOXO1);ncbi_102285642(ADCY9);ncbi_102277419(PIK3CG);ncbi_102265537(PPARG);ncbi_102271079(RPS6KB2);ncbi_102274117(ADCY2);ncbi_102282394(ULK3);nc…	K07200+K04527+K00922+K08045+K02833+K08043+K04456+K07199+K02649+K04374+K02580+K07201+K08049+K00922+K08530+K04688+K08042+K08269+K07199+K05087+K02649+K00922+K10141+K09048+K05869+K11420+K11420+K07187
Metabolism	Carbohydrate metabolism	Pyruvate metabolism	13	42	0.389212	0.551384	ko00620	ncbi_102271756(PCK1);ncbi_102284276(ACACA);ncbi_102268762(ALDH9A1);ncbi_102275206(ACACB);ncbi_102287624(PDHB);ncbi_102288301(ACSS2);ncbi_102274105(LOC102274105);ncbi_102274962(LOC102274962);ncbi_102266389(ME1);ncbi_102287267(ME3);ncbi_102279866(LOC102279866);ncbi_102265930(PCK2);ncbi_102267118(GRHPR)	K01596+K11262+K00149+K01946+K00162+K01895+K00016+K00016+K00029+K00029+K00029+K01596+K00049
Metabolism	Glycan biosynthesis and metabolism	Glycosylphosphatidylinositol(GPI)-anchor biosynthesis	8	25	0.398876	0.562147	ko00563	ncbi_102280859(PGAP1);ncbi_102272661(PIGV);ncbi_102284048(PIGZ);ncbi_102270190(GPAA1);ncbi_102270715(PIGM);ncbi_102276022(PIGB);ncbi_102275107(LOC102275107);ncbi_102279469(PIGO)	K05294+K07542+K08098+K05289+K05284+K05286+K03861+K05288
Organismal Systems	Digestive system	Pancreatic secretion	29	99	0.422198	0.591948	ko04972	ncbi_102265831(PRKCG);ncbi_102266898(SLC12A2);ncbi_102272047(CLCA2);ncbi_102276460(ADCY5);ncbi_102282732(ADCY3);ncbi_102269088(ITPR1);ncbi_102287614(PLA2G12A);ncbi_102268544(SLC4A4);ncbi_102285642(ADCY9);ncbi_102273347(PLCB1);ncbi_102287260(ATP1A1);ncbi_102269013(ITPR2);ncbi_102281926(CEL);ncbi_102271837(ATP1A2);ncbi_102266781(LOC102266781);ncbi_102274117(ADCY2);ncbi_102267066(LOC102267066);ncbi_…	K19663+K10951+K05028+K08045+K08043+K04958+K01047+K13575+K08049+K05858+K01539+K04959+K12298+K01539+K18245+K08042+K01345+K04962+K05850+K01047+K05850+K04960+K05858+K05850+K02677+K04392+K05853+K05858+K04960
Cellular Processes	Transport and catabolism	Lysosome	39	135	0.43855	0.611721	ko04142	ncbi_102287579(PSAP);ncbi_102281958(CTSH);ncbi_102286348(ACP5);ncbi_102271034(AP1M2);ncbi_102271132(LOC102271132);ncbi_102273115(CLTB);ncbi_102286369(AP4M1);ncbi_102287237(CTSS);ncbi_102287709(CTSK);ncbi_102281143(GGA1);ncbi_102287243(PLA2G15);ncbi_102281426(GALC);ncbi_102271061(AP1S3);ncbi_102276842(GM2A);ncbi_102285166(GLB1);ncbi_102268713(GBA);ncbi_102280793(LOC102280793);ncbi_102272015(HGSNAT…	K12382+K01366+K14379+K12393+K12347+K04645+K12402+K01368+K01371+K12404+K06129+K01202+K12395+K12383+K12309+K01201+K12373+K10532+K01158+K12393+K01134+K01379+K01365+K01192+K05656+K02155+K01136+K03661+K04644+K12347+K01275+K12391+K01217+K05642+K06528+K06546+K02154+K12305+K12399
Organismal Systems	Immune system	Fc epsilon RI signaling pathway	20	68	0.441105	0.612146	ko04664	ncbi_102276698(LYN);ncbi_102284015(FYN);ncbi_102271030(MAPK13);ncbi_102274461(PIK3CD);ncbi_102266365(INPP5D);ncbi_102277011(HRAS);ncbi_102265427(AKT3);ncbi_102283775(IFI30);ncbi_102272962(MAP2K6);ncbi_102271639(PLA2G4A);ncbi_102277419(PIK3CG);ncbi_102285848(MAPK12);ncbi_102283142(PLA2G4F);ncbi_102285300(PLCG2);ncbi_102282596(PIK3R5);ncbi_102277548(PIK3CB);ncbi_102281896(VAV3);ncbi_102278724(PRKCA…	K05854+K05703+K04441+K00922+K03084+K02833+K04456+K02649+K04433+K16342+K00922+K04441+K16342+K05859+K02649+K00922+K05730+K02677+K04392+K07861
Metabolism	Metabolism of cofactors and vitamins	Pantothenate and CoA biosynthesis	6	19	0.447568	0.613295	ko00770	ncbi_102269407(VNN1);ncbi_102267734(DPYD);ncbi_102279998(PPCDC);ncbi_102281806(BCAT2);ncbi_102275833(PANK3);ncbi_102266801(ENPP3)	K08069+K00207+K01598+K00826+K09680+K01513
Organismal Systems	Development	Dorso-ventral axis formation	8	26	0.44802	0.613295	ko04320	ncbi_102276406(CPEB1);ncbi_102277930(NOTCH1);ncbi_102278763(ETV6);ncbi_102267789(ETS1);ncbi_102267612(NOTCH4);ncbi_102269868(LOC102269868);ncbi_102285960(ETS2);ncbi_102266504(LOC102266504)	K02602+K02599+K03211+K02678+K02599+K04361+K02678+K02184
Organismal Systems	Circulatory system	Cardiac muscle contraction	27	93	0.449003	0.613295	ko04260	ncbi_3119752(COX1);ncbi_3119751(COX2);ncbi_3119741(COX3);ncbi_3119746(CYTB);ncbi_102270649(LOC102270649);ncbi_102268507(CACNA2D1);ncbi_102270744(TPM1);ncbi_102284671(CACNA2D2);ncbi_102279149(LOC102279149);ncbi_102284956(CACNB2);ncbi_102266730(ACTC1);ncbi_102265796(LOC102265796);ncbi_102270387(LOC102270387);ncbi_102270875(TNNC1);ncbi_102275340(TPM2);ncbi_102288210(TPM4);ncbi_102287260(ATP1A1);ncbi…	K02256+K02261+K02262+K00412+K02272+K04858+K10373+K04859+K02264+K04863+K12314+K02271+K02267+K05865+K10374+K10375+K01539+K12044+K02272+K01539+K04962+K02272+K02270+K12045+K04857+K09290+K17751
Organismal Systems	Immune system	Hematopoietic cell lineage	25	86	0.450952	0.613295	ko04640	ncbi_102266138(LOC102266138);ncbi_102266712(ITGA3);ncbi_102279247(CD59);ncbi_102282706(CD44);ncbi_102281399(ITGA2);ncbi_102281967(ITGA1);ncbi_102267572(CD55);ncbi_102271047(IL1R1);ncbi_102286569(ANPEP);ncbi_102276645(MME);ncbi_102286767(IL7);ncbi_102270488(CD14);ncbi_102276200(ITGA5);ncbi_102284629(IL7R);ncbi_102276588(FLT3LG);ncbi_102272986(KIT);ncbi_102277811(ITGA4);ncbi_102284187(KITLG);ncbi_1…	K06259+K06482+K04008+K06256+K06481+K06480+K04006+K04386+K11140+K01389+K05431+K04391+K06484+K05072+K05454+K05091+K06483+K05461+K06854+K05066+K06485+K05092+K05417+K06460+K06474
Organismal Systems	Immune system	Cytosolic DNA-sensing pathway	17	58	0.459649	0.617519	ko04623	ncbi_102270806(LOC102270806);ncbi_102272500(CASP1);ncbi_102275978(IRF7);ncbi_102285923(POLR3C);ncbi_102267031(ADAR);ncbi_102286969(NFKB1);ncbi_102280698(POLR1C);ncbi_102280504(TMEM173);ncbi_102281355(IL18);ncbi_102275285(POLR3H);ncbi_102275957(POLR2H);ncbi_102271506(IKBKE);ncbi_102277675(MAVS);ncbi_102285090(MB21D1);ncbi_102279783(RIPK1);ncbi_106701557(POLR3K);ncbi_102285892(RIPK3)	K12799+K01370+K09447+K03023+K12968+K02580+K03027+K12654+K05482+K03022+K03016+K07211+K12648+K17834+K02861+K03019+K08847
Metabolism	Lipid metabolism	Steroid hormone biosynthesis	22	76	0.468377	0.617519	ko00140	ncbi_102270241(LOC102270241);ncbi_102286352(HSD17B8);ncbi_102276071(LOC102276071);ncbi_102284132(LOC102284132);ncbi_102284686(LOC102284686);ncbi_102264665(LOC102264665);ncbi_102274088(LOC102274088);ncbi_102285833(LOC102285833);ncbi_102278627(LOC102278627);ncbi_102281360(UGT2A1);ncbi_102282379(LOC102282379);ncbi_102271180(COMT);ncbi_102283981(LOC102283981);ncbi_102282116(LOC102282116);ncbi_1022660…	K00512+K13370+K07430+K07424+K07424+K00699+K00070+K07413+K10251+K00699+K00699+K00545+K00699+K00498+K07413+K07413+K07410+K07413+K00699+K07408+K07414+K07414
Genetic Information Processing	Transcription	Spliceosome	41	144	0.478845	0.617519	ko03040	ncbi_102281014(PRPF8);ncbi_102279607(LSM7);ncbi_102267737(LOC102267737);ncbi_102284560(PUF60);ncbi_102267466(RP9);ncbi_102274530(THOC2);ncbi_102288252(CDC40);ncbi_102279622(SNRPA);ncbi_102273103(HNRNPM);ncbi_102287117(LOC102287117);ncbi_102283365(SNRNP200);ncbi_102278319(PCBP1);ncbi_102279833(SNRPG);ncbi_102277769(SF3B4);ncbi_102282454(PRPF3);ncbi_102277679(SNRNP70);ncbi_102277013(ACIN1);ncbi_102…	K12856+K12626+K12741+K12838+K19604+K12879+K12816+K11091+K12887+K12741+K12854+K12889+K11099+K12831+K12843+K11093+K12875+K12858+K12886+K12623+K11098+K12876+K11087+K11096+K12741+K12852+K03283+K12812+K03283+K12836+K12818+K12885+K12845+K12844+K12877+K03283+K12662+K12821+K12831+K12621+K12888
Human Diseases	Drug resistance	Antifolate resistance	1	2	0.481301	0.617519	ko01523	MSTRG.17860(ABCC4)	K05673
Organismal Systems	Immune system	IL-17 signaling pathway	1	2	0.481301	0.617519	ko04657	MSTRG.3547(CXCL1)	K05505
Organismal Systems	Sensory system	Phototransduction - fly	1	2	0.481301	0.617519	ko04745	MSTRG.11018(PLCB4)	K05858
Human Diseases	Endocrine and metabolic diseases	Type II diabetes mellitus	1	2	0.481301	0.617519	ko04930	MSTRG.13007(IRS2)	K07187
Human Diseases	Endocrine and metabolic diseases	Insulin resistance	1	2	0.481301	0.617519	ko04931	MSTRG.13007(IRS2)	K07187
Human Diseases	Infectious diseases	HTLV-I infection	1	2	0.481301	0.617519	ko05166	MSTRG.8051(--)	K04416
Human Diseases	Infectious diseases	Epstein-Barr virus infection	1	2	0.481301	0.617519	ko05169	MSTRG.2596(--)	K03006
Human Diseases	Cancers	Melanoma	1	2	0.481301	0.617519	ko05218	MSTRG.15354(--)	K04358
Human Diseases	Cancers	Hepatocellular carcinoma	1	2	0.481301	0.617519	ko05225	MSTRG.15009(Arid1b)	K11653
Metabolism	Lipid metabolism	Fatty acid degradation	13	45	0.502158	0.641254	ko00071	ncbi_102265462(ECI1);ncbi_102285379(ACSL3);ncbi_102268762(ALDH9A1);ncbi_102273197(ACSL5);ncbi_102266366(ACADSB);ncbi_102284246(LOC102284246);ncbi_102285943(EHHADH);ncbi_102287746(CPT1C);ncbi_102275073(ACSL4);ncbi_102266983(ACOX1);ncbi_102265568(CPT1A);ncbi_102270140(ACAA2);ncbi_102276039(ACSL6)	K13238+K01897+K00149+K01897+K09478+K13952+K07514+K19524+K01897+K00232+K08765+K07508+K01897
Genetic Information Processing	Translation	RNA transport	50	178	0.51547	0.652502	ko03013	ncbi_102285372(THOC6);ncbi_102265181(RNPS1);ncbi_102281853(EIF3D);ncbi_102277535(GEMIN4);ncbi_102276419(TGS1);ncbi_102274530(THOC2);ncbi_102270253(GEMIN8);ncbi_102271871(XPO1);ncbi_102273296(EIF1B);ncbi_102268318(POP5);ncbi_102281972(SNUPN);ncbi_102269362(NUP35);ncbi_102277013(ACIN1);ncbi_102264956(TACC3);ncbi_102286759(NUP50);ncbi_102264586(RBM8A);ncbi_102270878(NUP37);ncbi_102284606(PABPC5);ncb…	K13175+K14325+K03251+K13132+K14292+K12879+K13136+K14290+K03113+K03537+K13151+K14313+K12875+K14283+K14295+K12876+K14302+K13126+K14308+K14309+K14320+K03258+K14288+K03345+K12812+K01164+K14284+K14306+K14294+K15516+K14305+K05749+K14301+K14328+K14303+K14314+K13126+K03231+K12877+K13126+K13126+K13176+K14314+K03231+K14285+K13126+K03231+K14295+K03240+K03260
Genetic Information Processing	Replication and repair	Homologous recombination	9	31	0.515765	0.652502	ko03440	ncbi_102281850(BLM);ncbi_102283255(RPA1);ncbi_102268487(NBN);ncbi_102282913(RAD54L);ncbi_102273039(RAD52);ncbi_102286885(POLD4);ncbi_102284732(POLD1);ncbi_102288059(EME1);ncbi_102284364(TOP3B)	K10901+K07466+K10867+K10875+K10873+K03505+K02327+K10882+K03165
Organismal Systems	Immune system	T cell receptor signaling pathway	30	108	0.555359	0.698106	ko04660	ncbi_102288324(PAK7);ncbi_102274624(BCL10);ncbi_102272711(RASGRP1);ncbi_102278856(MAP3K8);ncbi_102279803(NCK1);ncbi_102284015(FYN);ncbi_102271030(MAPK13);ncbi_102274461(PIK3CD);ncbi_102277011(HRAS);ncbi_102273710(PRKCQ);ncbi_102268339(MAP3K14);ncbi_102279176(CBL);ncbi_102265427(AKT3);ncbi_102266749(PPP3CA);ncbi_102283775(IFI30);ncbi_102277605(NFATC2);ncbi_102286969(NFKB1);ncbi_102277419(PIK3CG);n…	K05736+K07368+K04350+K04415+K07365+K05703+K04441+K00922+K02833+K18052+K04466+K04707+K04456+K04348+K02649+K17332+K02580+K00922+K02089+K04441+K06538+K06713+K05856+K05697+K02649+K00922+K07369+K05734+K05730+K07367
Metabolism	Metabolism of terpenoids and polyketides	Terpenoid backbone biosynthesis	6	21	0.558182	0.698106	ko00900	ncbi_102273593(MVK);ncbi_102273894(HMGCS1);ncbi_102264771(PMVK);ncbi_102284443(RCE1);ncbi_102287965(FNTB);ncbi_102268825(IDI1)	K00869+K01641+K13273+K08658+K05954+K01823
Metabolism	Carbohydrate metabolism	Pentose and glucuronate interconversions	9	32	0.559512	0.698106	ko00040	ncbi_102264665(LOC102264665);ncbi_102286471(LOC102286471);ncbi_102271539(SORD);ncbi_102281360(UGT2A1);ncbi_102282379(LOC102282379);ncbi_102283791(AKR1B1);ncbi_102283981(LOC102283981);ncbi_102266439(LOC102266439);ncbi_102284258(LOC102284258)	K00699+K00011+K00008+K00699+K00699+K00011+K00699+K03331+K00699
Organismal Systems	Immune system	Complement and coagulation cascades	23	83	0.563506	0.69988	ko04610	ncbi_102277164(THBD);ncbi_102280267(TFPI);ncbi_102270836(C3);ncbi_102279247(CD59);ncbi_102278593(SERPING1);ncbi_102267572(CD55);ncbi_102275884(SERPINE1);ncbi_102282537(PROS1);ncbi_102282080(SERPINA5);ncbi_102287323(CFI);ncbi_102268348(LOC102268348);ncbi_102269276(F11);ncbi_102278255(PLAU);ncbi_102281728(PLAT);ncbi_102279023(LOC102279023);ncbi_102285301(C1S);ncbi_102264632(C3AR1);ncbi_102268945(F3…	K03907+K03909+K03990+K04008+K04001+K04006+K03982+K03908+K03913+K01333+K03910+K01323+K01348+K01343+K04004+K01331+K04009+K03901+K03900+K04004+K01330+K03900+K19821
Genetic Information Processing	Replication and repair	Base excision repair	10	36	0.573742	0.709354	ko03410	ncbi_102284355(NEIL2);ncbi_102276361(MUTYH);ncbi_102273904(XRCC1);ncbi_102268073(TDG);ncbi_102275243(FEN1);ncbi_102272112(SMUG1);ncbi_102277795(POLE3);ncbi_102286885(POLD4);ncbi_102284732(POLD1);ncbi_102277351(PCNA)	K10568+K03575+K10803+K03649+K04799+K10800+K02326+K03505+K02327+K04802
Organismal Systems	Digestive system	Gastric acid secretion	22	80	0.580536	0.714506	ko04971	ncbi_102265831(PRKCG);ncbi_102278429(KCNE2);ncbi_102276460(ADCY5);ncbi_102268061(CALM2);ncbi_102282732(ADCY3);ncbi_102269088(ITPR1);ncbi_102272671(KCNJ16);ncbi_102275240(EZR);ncbi_102273920(GNAI1);ncbi_102271451(CAMK2A);ncbi_102285642(ADCY9);ncbi_102273347(PLCB1);ncbi_102287260(ATP1A1);ncbi_102269013(ITPR2);ncbi_102271837(ATP1A2);ncbi_102266781(LOC102266781);ncbi_102274117(ADCY2);ncbi_102271039(I…	K19663+K04896+K08045+K02183+K08043+K04958+K05009+K08007+K04630+K04515+K08049+K05858+K01539+K04959+K01539+K18245+K08042+K04960+K05858+K02677+K05858+K04960
Metabolism	Amino acid metabolism	Valine, leucine and isoleucine degradation	15	55	0.597384	0.73193	ko00280	ncbi_102268762(ALDH9A1);ncbi_102276129(IVD);ncbi_102268028(OXCT1);ncbi_102284478(BCKDHA);ncbi_102273894(HMGCS1);ncbi_102272565(AOX1);ncbi_102266366(ACADSB);ncbi_102284504(LOC102284504);ncbi_102281806(BCAT2);ncbi_102287249(AACS);ncbi_102285943(EHHADH);ncbi_102270140(ACAA2);ncbi_102287934(ABAT);ncbi_102269864(ACAD8);ncbi_102283927(LOC102283927)	K00149+K00253+K01027+K00166+K01641+K00157+K09478+K00167+K00826+K01907+K07514+K07508+K13524+K11538+K00157
Organismal Systems	Immune system	Toll-like receptor signaling pathway	28	103	0.608782	0.74255	ko04620	ncbi_102278856(MAP3K8);ncbi_102271030(MAPK13);ncbi_102288174(TLR4);ncbi_102274461(PIK3CD);ncbi_102275218(IFNAR2);ncbi_102287709(CTSK);ncbi_102275978(IRF7);ncbi_102281707(LOC102281707);ncbi_102284148(IRAK4);ncbi_102265427(AKT3);ncbi_102274580(SPP1);ncbi_102283775(IFI30);ncbi_102268437(TLR3);ncbi_102272962(MAP2K6);ncbi_102266863(TAB1);ncbi_102286969(NFKB1);ncbi_102270488(CD14);ncbi_102277419(PIK3CG…	K04415+K04441+K10160+K00922+K05131+K01371+K09447+K05399+K04733+K04456+K06250+K02649+K05401+K04433+K04403+K02580+K04391+K00922+K04441+K09446+K05412+K05400+K02649+K00922+K07211+K04392+K10159+K02861
Organismal Systems	Nervous system	Neurotrophin signaling pathway	35	129	0.618564	0.747353	ko04722	ncbi_102283727(RPS6KA5);ncbi_102271030(MAPK13);ncbi_102279714(BDNF);ncbi_102274461(PIK3CD);ncbi_102286001(PRDM4);ncbi_102282629(PSEN1);ncbi_102277011(HRAS);ncbi_102268061(CALM2);ncbi_102269089(NTRK2);ncbi_102284148(IRAK4);ncbi_102265427(AKT3);ncbi_102267592(MAP3K1);ncbi_102283775(IFI30);ncbi_102276849(MAP3K5);ncbi_102277025(CRKL);ncbi_102267423(ATF4);ncbi_102286969(NFKB1);ncbi_102271451(CAMK2A);n…	K04445+K04441+K04355+K00922+K12463+K04505+K02833+K02183+K04360+K04733+K04456+K04416+K02649+K04426+K04438+K04374+K02580+K04515+K00922+K12464+K12458+K12462+K04441+K05859+K02582+K02649+K00922+K17448+K04732+K12465+K05869+K04392+K04373+K10148+K04416
Metabolism	Metabolism of other amino acids	D-Glutamine and D-glutamate metabolism	1	3	0.626457	0.747353	ko00471	ncbi_102279390(GLS2)	K01425
Metabolism	Global and overview maps	Degradation of aromatic compounds	1	3	0.626457	0.747353	ko01220	ncbi_102281821(RGN)	K01053
Organismal Systems	Environmental adaptation	Thermogenesis	1	3	0.626457	0.747353	ko04714	MSTRG.15009(Arid1b)	K11653
Human Diseases	Cancers	Breast cancer	1	3	0.626457	0.747353	ko05224	MSTRG.15354(--)	K04358
Genetic Information Processing	Folding, sorting and degradation	Sulfur relay system	3	11	0.633025	0.75189	ko04122	ncbi_102278933(MPST);ncbi_102279403(TST);ncbi_102272471(MOCS3)	K01011+K01011+K11996
Environmental Information Processing	Signal transduction	mTOR signaling pathway	17	64	0.646247	0.764257	ko04150	ncbi_102266601(MLST8);ncbi_102265831(PRKCG);ncbi_102274461(PIK3CD);ncbi_102265427(AKT3);ncbi_102283775(IFI30);ncbi_102277419(PIK3CG);ncbi_102287925(EIF4B);ncbi_102278820(RPS6);ncbi_102271079(RPS6KB2);ncbi_102287075(CAB39L);ncbi_102282394(ULK3);ncbi_102268478(PTEN);ncbi_102282596(PIK3R5);ncbi_102277548(PIK3CB);ncbi_102278724(PRKCA);ncbi_102270607(VEGFA);ncbi_102287576(RPS6KA2)	K08266+K19663+K00922+K04456+K02649+K00922+K03258+K02991+K04688+K08272+K08269+K01110+K02649+K00922+K02677+K05448+K04373
Organismal Systems	Immune system	Chemokine signaling pathway	50	186	0.659047	0.776021	ko04062	ncbi_102274987(HCK);ncbi_102269695(PRKCZ);ncbi_102281491(ELMO1);ncbi_102276698(LYN);ncbi_102288247(ADRBK2);ncbi_102275960(CCL25);ncbi_102268679(LOC102268679);ncbi_102278692(JAK2);ncbi_102275603(GNB4);ncbi_102274461(PIK3CD);ncbi_102280853(CXCR4);ncbi_102276460(ADCY5);ncbi_102284135(WASL);ncbi_102273612(CCL28);ncbi_102277011(HRAS);ncbi_102282732(ADCY3);ncbi_102265427(AKT3);ncbi_102283775(IFI30);ncb…	K08893+K18952+K12366+K05854+K00910+K13072+K05506+K04447+K04538+K00922+K04189+K08045+K05747+K05513+K02833+K08043+K04456+K02649+K04692+K04438+K02580+K05514+K04630+K08049+K00922+K05858+K05871+K04439+K00910+K08042+K10031+K04181+K07825+K02649+K00922+K17448+K04546+K05725+K05731+K12367+K04237+K05730+K05858+K08291+K11218+K05508+K12365+K04392+K05858+K05505
Metabolism	Amino acid metabolism	Tryptophan metabolism	12	46	0.666774	0.781736	ko00380	ncbi_102268762(ALDH9A1);ncbi_102278212(MAOA);ncbi_102272565(AOX1);ncbi_102278615(ASMT);ncbi_102287245(KMO);ncbi_102274774(OGDH);ncbi_102285943(EHHADH);ncbi_102274974(LOC102274974);ncbi_102287020(DDC);ncbi_102283377(LOC102283377);ncbi_102283235(LOC102283235);ncbi_102283927(LOC102283927)	K00149+K00274+K00157+K00543+K00486+K00164+K07514+K00816+K01593+K07410+K07408+K00157
Organismal Systems	Nervous system	Synaptic vesicle cycle	17	65	0.674086	0.786916	ko04721	ncbi_102271297(RIMS1);ncbi_102274358(ATP6V1B1);ncbi_102273115(CLTB);ncbi_102264759(ATP6V1E2);ncbi_102285437(UNC13A);ncbi_102279295(DNM3);ncbi_102284627(ATP6V0C);ncbi_102275739(SLC17A7);ncbi_102273946(ATP6V0E2);ncbi_102271573(STX3);ncbi_102283532(ATP6V0B);ncbi_102282605(CLTA);ncbi_102279806(AP2M1);ncbi_102267569(SYT1);ncbi_102288031(AP2A1);ncbi_102267750(TCIRG1);MSTRG.8243(AP2M1)	K15291+K02147+K04645+K02150+K15293+K01528+K02155+K12302+K02153+K08486+K03661+K04644+K11826+K15290+K11824+K02154+K11826
Organismal Systems	Nervous system	Dopaminergic synapse	36	136	0.6846	0.795775	ko04728	ncbi_102265831(PRKCG);ncbi_102274060(GRIA3);ncbi_102283831(GRIN2A);ncbi_102271030(MAPK13);ncbi_102278212(MAOA);ncbi_102275603(GNB4);ncbi_102276460(ADCY5);ncbi_102271235(PPP2R3B);ncbi_102268808(GRIA1);ncbi_102268061(CALM2);ncbi_102269088(ITPR1);ncbi_102265427(AKT3);ncbi_102266749(PPP3CA);ncbi_102267423(ATF4);ncbi_102280695(GNAO1);ncbi_102273920(GNAI1);ncbi_102271451(CAMK2A);ncbi_102273347(PLCB1);n…	K19663+K05199+K05209+K04441+K00274+K04538+K08045+K11583+K05197+K02183+K04958+K04456+K04348+K04374+K04534+K04630+K04515+K05858+K04959+K04354+K00545+K06269+K04441+K07825+K04546+K01593+K09048+K03456+K04960+K05198+K05858+K04382+K02677+K04833+K05858+K04960
Metabolism	Global and overview maps	2-Oxocarboxylic acid metabolism	5	20	0.697627	0.807467	ko01210	ncbi_102281806(BCAT2);ncbi_102274671(ACY1);ncbi_102281295(IDH3A);ncbi_102279139(ACO1);ncbi_102274288(GPT2)	K00826+K14677+K00030+K01681+K00814
Metabolism	Metabolism of other amino acids	beta-Alanine metabolism	9	36	0.714181	0.823124	ko00410	ncbi_102267734(DPYD);ncbi_102268762(ALDH9A1);ncbi_102278225(SMOX);ncbi_102285943(EHHADH);ncbi_102288119(CARNS1);ncbi_102267439(CNDP2);ncbi_102267473(LOC102267473);ncbi_102287934(ABAT);ncbi_102284286(ALDH1A3)	K00207+K00149+K12259+K07514+K14755+K08660+K00129+K13524+K00129
Metabolism	Biosynthesis of other secondary metabolites	Caffeine metabolism	1	4	0.731005	0.831939	ko00232	ncbi_102275700(LOC102275700)	K00622
Metabolism	Metabolism of cofactors and vitamins	Biotin metabolism	1	4	0.731005	0.831939	ko00780	ncbi_102276987(HLCS)	K01942
Human Diseases	Endocrine and metabolic diseases	Non-alcoholic fatty liver disease (NAFLD)	1	4	0.731005	0.831939	ko04932	MSTRG.13007(IRS2)	K07187
Metabolism	Glycan biosynthesis and metabolism	Glycosaminoglycan degradation	6	26	0.777024	0.880627	ko00531	ncbi_102285166(GLB1);ncbi_102280793(LOC102280793);ncbi_102272015(HGSNAT);ncbi_102286693(IDS);ncbi_102275878(HYAL1);ncbi_102286717(LOC102286717)	K12309+K12373+K10532+K01136+K01197+K01217
Genetic Information Processing	Folding, sorting and degradation	SNARE interactions in vesicular transport	8	35	0.804461	0.894934	ko04130	ncbi_102277368(STX11);ncbi_102277280(VAMP5);ncbi_102272737(VAMP3);ncbi_102277213(YKT6);ncbi_102285273(STX16);ncbi_102286687(SNAP23);ncbi_102271573(STX3);ncbi_102274422(VAMP1)	K08487+K08514+K13505+K08516+K08489+K08508+K08486+K08510
Metabolism	Lipid metabolism	Ether lipid metabolism	12	51	0.805262	0.894934	ko00565	ncbi_102276338(PLD3);ncbi_102269060(LPCAT2);ncbi_102277289(PLPP2);ncbi_102287614(PLA2G12A);ncbi_102271639(PLA2G4A);ncbi_102270713(PLPP3);ncbi_102269942(PLB1);ncbi_102283142(PLA2G4F);ncbi_102283735(PLA2G3);ncbi_102280830(ENPP2);ncbi_102268501(PAFAH1B3);ncbi_102276313(GAL3ST1)	K16860+K13510+K01080+K01047+K16342+K01080+K14621+K16342+K01047+K01122+K16795+K01019
Environmental Information Processing	Signaling molecules and interaction	Cytokine-cytokine receptor interaction	73	282	0.805641	0.894934	ko04060	ncbi_102273267(PDGFD);ncbi_102271576(LIF);ncbi_102270146(BMP7);ncbi_102281856(TNFSF18);ncbi_102265200(TNFRSF1B);ncbi_102267087(TNFRSF8);ncbi_102265567(TGFB3);ncbi_102268311(GHR);ncbi_102287110(TNFSF10);ncbi_102276705(EDAR);ncbi_102267837(HGF);ncbi_102283357(TGFB1);ncbi_102275960(CCL25);ncbi_102268679(LOC102268679);ncbi_102271047(IL1R1);ncbi_102280853(CXCR4);ncbi_102275218(IFNAR2);ncbi_102281523(I…	K05450+K05419+K16621+K05479+K05141+K05145+K13377+K05080+K04721+K05162+K05460+K13375+K13072+K05506+K04386+K04189+K05131+K05133+K05424+K16858+K05513+K05480+K05134+K05148+K04723+K04390+K05450+K13376+K05431+K05132+K05099+K17386+K05514+K05173+K05140+K05138+K05089+K05478+K05482+K04667+K05472+K04662+K04667+K05096+K04304+K05476+K05072+K05454+K04670+K05091+K05461+K10031+K04361+K04181+K05075+K05057+K04363+…
Metabolism	Lipid metabolism	alpha-Linolenic acid metabolism	7	31	0.806098	0.894934	ko00592	ncbi_102287614(PLA2G12A);ncbi_102271639(PLA2G4A);ncbi_102275533(FADS2);ncbi_102269942(PLB1);ncbi_102283142(PLA2G4F);ncbi_102266983(ACOX1);ncbi_102283735(PLA2G3)	K01047+K16342+K10226+K14621+K16342+K00232+K01047
Metabolism	Carbohydrate metabolism	Glyoxylate and dicarboxylate metabolism	7	31	0.806098	0.894934	ko00630	ncbi_102274375(HAO2);ncbi_102272865(GLYCTK);ncbi_102287065(SHMT2);ncbi_102286520(GLDC);ncbi_102279139(ACO1);ncbi_102268791(GLUL);ncbi_102267118(GRHPR)	K11517+K15788+K00600+K00281+K01681+K01915+K00049
Metabolism	Amino acid metabolism	Phenylalanine metabolism	5	23	0.814084	0.900125	ko00360	ncbi_102278212(MAOA);ncbi_102273355(HPD);ncbi_102267473(LOC102267473);ncbi_102287020(DDC);ncbi_102284286(ALDH1A3)	K00274+K00457+K00129+K01593+K00129
Metabolism	Carbohydrate metabolism	Citrate cycle (TCA cycle)	7	32	0.833116	0.914787	ko00020	ncbi_102271756(PCK1);ncbi_102287624(PDHB);ncbi_102274774(OGDH);ncbi_102281830(SDHD);ncbi_102265930(PCK2);ncbi_102281295(IDH3A);ncbi_102279139(ACO1)	K01596+K00162+K00164+K00237+K01596+K00030+K01681
Organismal Systems	Endocrine system	Prolactin signaling pathway	21	88	0.837385	0.914787	ko04917	ncbi_102270241(LOC102270241);ncbi_102273190(IRF1);ncbi_102271030(MAPK13);ncbi_102278692(JAK2);ncbi_102274461(PIK3CD);ncbi_102277011(HRAS);ncbi_102265427(AKT3);ncbi_102283775(IFI30);ncbi_102272576(CCND2);ncbi_102275525(ESR2);ncbi_102282282(STAT3);ncbi_102282927(STAT5A);ncbi_102277785(GCK);ncbi_102286969(NFKB1);ncbi_102277419(PIK3CG);ncbi_102285848(MAPK12);ncbi_102277237(SLC2A2);ncbi_102282596(PIK3…	K00512+K09444+K04441+K04447+K00922+K02833+K04456+K02649+K10151+K08551+K04692+K11223+K12407+K02580+K00922+K04441+K07593+K02649+K00922+K17448+K04503
Organismal Systems	Excretory system	Collecting duct acid secretion	6	28	0.837434	0.914787	ko04966	ncbi_102274358(ATP6V1B1);ncbi_102264759(ATP6V1E2);ncbi_102266781(LOC102266781);ncbi_102284627(ATP6V0C);ncbi_102273946(ATP6V0E2);ncbi_102267750(TCIRG1)	K02147+K02150+K18245+K02155+K02153+K02154
Metabolism	Metabolism of cofactors and vitamins	Ubiquinone and other terpenoid-quinone biosynthesis	2	11	0.857555	0.93302	ko00130	ncbi_102276117(LOC102276117);ncbi_102273355(HPD)	K05357+K00457
Cellular Processes	Transport and catabolism	Autophagy - animal	8	38	0.873779	0.946883	ko04140	ncbi_102273006(GABARAP);ncbi_102265036(GABARAPL2);ncbi_102273520(ATG7);ncbi_102266952(BECN2);ncbi_102281452(ATG10);ncbi_102282394(ULK3);ncbi_102272359(ATG4A);MSTRG.13007(IRS2)	K08341+K08341+K08337+K08334+K17888+K08269+K08342+K07187
Metabolism	Glycan biosynthesis and metabolism	N-Glycan biosynthesis	11	51	0.883104	0.950261	ko00510	ncbi_102275661(ALG10);ncbi_102272152(FUT8);ncbi_102286189(MAN1C1);ncbi_102270192(DPM3);ncbi_102269574(MAN1A1);ncbi_102269762(B4GALT1);ncbi_102281651(ALG12);ncbi_102283249(B4GALT2);ncbi_102286530(MAN2A1);ncbi_102270151(MGAT1);ncbi_102276206(ALG13)	K03850+K00717+K01230+K09659+K01230+K07966+K03847+K07967+K01231+K00726+K07432
Metabolism	Carbohydrate metabolism	Butanoate metabolism	6	30	0.883883	0.950261	ko00650	ncbi_102268028(OXCT1);ncbi_102273894(HMGCS1);ncbi_102273415(ACSM5);ncbi_102287249(AACS);ncbi_102285943(EHHADH);ncbi_102287934(ABAT)	K01027+K01641+K01896+K01907+K07514+K13524
Organismal Systems	Endocrine system	Renin-angiotensin system	5	26	0.891533	0.954713	ko04614	ncbi_102265369(THOP1);ncbi_102286569(ANPEP);ncbi_102285341(ENPEP);ncbi_102276645(MME);ncbi_102274886(ACE2)	K01392+K11140+K11141+K01389+K09708
Organismal Systems	Environmental adaptation	Circadian rhythm	6	31	0.902551	0.962244	ko04710	ncbi_102276048(PRKAG3);ncbi_102278235(PRKAB1);ncbi_102280226(NPAS2);ncbi_102273446(BHLHE41);ncbi_102275377(PRKAB2);ncbi_102273031(PER3)	K07200+K07199+K09026+K03730+K07199+K02633
Genetic Information Processing	Translation	Ribosome biogenesis in eukaryotes	18	82	0.913565	0.962244	ko03008	ncbi_102264801(WDR36);ncbi_102273486(XRN2);ncbi_102271871(XPO1);ncbi_102279148(RCL1);ncbi_102268318(POP5);ncbi_102269636(NOP56);ncbi_102280304(NOB1);ncbi_102278447(DKC1);ncbi_102273060(TCOF1);ncbi_102267535(POP1);ncbi_102271463(LOC102271463);ncbi_102273945(NXF1);ncbi_102285025(EMG1);ncbi_102280359(UTP14A);ncbi_102276892(SNU13);ncbi_102265682(HEATR1);ncbi_102281812(LOC102281812);ncbi_102277343(NXT…	K14554+K12619+K14290+K11108+K03537+K14564+K11883+K11131+K14562+K01164+K14563+K14284+K14568+K14567+K12845+K14550+K14559+K14285
Organismal Systems	Immune system	RIG-I-like receptor signaling pathway	18	82	0.913565	0.962244	ko04622	ncbi_102277633(TRIM25);ncbi_102276802(ISG15);ncbi_102280740(AZI2);ncbi_102271030(MAPK13);ncbi_102275978(IRF7);ncbi_102287619(NLRX1);ncbi_102267592(MAP3K1);ncbi_102279653(TBKBP1);ncbi_102285077(DHX58);ncbi_102286969(NFKB1);ncbi_102280504(TMEM173);ncbi_102268900(RNF125);ncbi_102285848(MAPK12);ncbi_102271506(IKBKE);ncbi_102277675(MAVS);ncbi_102279783(RIPK1);ncbi_102277749(TKFC);MSTRG.8051(--)	K10652+K12159+K12651+K04441+K09447+K12653+K04416+K12652+K12649+K02580+K12654+K12170+K04441+K07211+K12648+K02861+K00863+K04416
Metabolism	Lipid metabolism	Synthesis and degradation of ketone bodies	2	13	0.915292	0.962244	ko00072	ncbi_102268028(OXCT1);ncbi_102273894(HMGCS1)	K01027+K01641
Environmental Information Processing	Signal transduction	Jak-STAT signaling pathway	44	185	0.916255	0.962244	ko04630	ncbi_102271576(LIF);ncbi_102268311(GHR);ncbi_102268672(CDKN1A);ncbi_102278692(JAK2);ncbi_102274461(PIK3CD);ncbi_102275218(IFNAR2);ncbi_102281523(IFNGR2);ncbi_102276736(LEP);ncbi_102272565(AOX1);ncbi_102277011(HRAS);ncbi_102274768(IL10RA);ncbi_102265427(AKT3);ncbi_102283775(IFI30);ncbi_102272576(CCND2);ncbi_102286767(IL7);ncbi_102275527(IFNGR1);ncbi_102282282(STAT3);ncbi_102282927(STAT5A);ncbi_102…	K05419+K05080+K06625+K04447+K00922+K05131+K05133+K05424+K00157+K02833+K05134+K04456+K02649+K10151+K05431+K05132+K04692+K11223+K05140+K05138+K00922+K11225+K05640+K05077+K05072+K05697+K02649+K05075+K05057+K16063+K00922+K04498+K06854+K05069+K05074+K05066+K11218+K10152+K04498+K05417+K05492+K04503+K00157+K05076
Metabolism	Energy metabolism	Oxidative phosphorylation	37	159	0.925054	0.96525	ko00190	ncbi_3119744(ATP8);ncbi_3119752(COX1);ncbi_3119751(COX2);ncbi_3119741(COX3);ncbi_3119746(CYTB);ncbi_3119748(ND1);ncbi_3119753(ND2);ncbi_3119747(ND3);ncbi_3119745(ND4);ncbi_3119743(ND4L);ncbi_3126313(ND5);ncbi_3126314(ND6);ncbi_102282668(NDUFB10);ncbi_102286422(LOC102286422);ncbi_102270649(LOC102270649);ncbi_102275104(NDUFA7);ncbi_102274358(ATP6V1B1);ncbi_102279149(LOC102279149);ncbi_102265796(LOC…	K02125+K02256+K02261+K02262+K00412+K03878+K03879+K03880+K03881+K03882+K03883+K03884+K03966+K02257+K02272+K03951+K02147+K02264+K02271+K02130+K02150+K02267+K00237+K02272+K01507+K02155+K02153+K02272+K03661+K03944+K02270+K03935+K11352+K11352+K02128+K11725+K02154
Organismal Systems	Digestive system	Fat digestion and absorption	10	50	0.926214	0.96525	ko04975	ncbi_102266138(LOC102266138);ncbi_102277289(PLPP2);ncbi_102287614(PLA2G12A);ncbi_102281926(CEL);ncbi_102270713(PLPP3);ncbi_102280059(ABCA1);ncbi_102283735(PLA2G3);ncbi_102269605(LOC102269605);ncbi_102285163(APOA1);ncbi_102277646(AGPAT2)	K06259+K01080+K01047+K12298+K01080+K05641+K01047+K05641+K08757+K13509
Metabolism	Metabolism of cofactors and vitamins	Folate biosynthesis	3	19	0.933286	0.968908	ko00790	ncbi_102276825(GGH);ncbi_102271651(ALPL);ncbi_102286537(FPGS)	K01307+K01077+K01930
Organismal Systems	Sensory system	Phototransduction	5	30	0.950505	0.983032	ko04744	ncbi_102273880(GNAT1);ncbi_102271429(PDE6A);ncbi_102268061(CALM2);ncbi_102275904(RGS9);ncbi_102265352(CNGA1)	K04631+K08718+K02183+K13765+K04948
Organismal Systems	Excretory system	Vasopressin-regulated water reabsorption	9	49	0.956962	0.985961	ko04962	ncbi_102285296(DYNC2H1);ncbi_102274264(RAB11B);ncbi_102282732(ADCY3);ncbi_102285642(ADCY9);ncbi_102283130(DCTN2);ncbi_102286790(ARHGDIB);ncbi_102286726(LOC102286726);ncbi_102281505(CREB3L4);ncbi_102265839(DYNC1I1)	K10414+K07905+K08043+K08049+K10424+K12462+K10415+K09048+K10415
Genetic Information Processing	Folding, sorting and degradation	Ubiquitin mediated proteolysis	33	152	0.968898	0.994492	ko04120	ncbi_102271309(LOC102271309);ncbi_102275096(XIAP);ncbi_102268589(FBXO4);ncbi_102269806(BIRC3);ncbi_102278983(LOC102278983);ncbi_102278163(ANAPC4);ncbi_102279176(CBL);ncbi_102267592(MAP3K1);ncbi_102270598(NHLRC1);ncbi_102288005(UBE2Q1);ncbi_102283493(UBE2G2);ncbi_102286771(BIRC2);ncbi_102281723(KLHL13);ncbi_102266195(TRIM37);ncbi_102280797(ANAPC7);ncbi_102282290(FBXO2);ncbi_102271268(KLHL9);ncbi_1…	K06689+K04725+K10291+K16060+K10583+K03351+K04707+K04416+K10602+K10582+K04555+K16060+K10447+K10608+K03354+K10099+K10447+K03359+K04506+K04678+K02207+K03358+K10591+K10054+K16063+K04506+K10605+K08285+K13305+K10582+K10054+K07868+K04416
Genetic Information Processing	Folding, sorting and degradation	Protein export	2	22	0.993072	1	ko03060	ncbi_102282274(SEC61B);ncbi_102280656(SPCS3)	K09481+K12948
Environmental Information Processing	Signaling molecules and interaction	Neuroactive ligand-receptor interaction	73	329	0.993812	1	ko04080	ncbi_102287648(GABRB2);ncbi_102268648(HTR2B);ncbi_102280531(NMB);ncbi_102268290(ADORA2B);ncbi_102284641(RXFP3);ncbi_102277076(GABRE);ncbi_102269414(GHRHR);ncbi_102270153(CNR1);ncbi_102274060(GRIA3);ncbi_102283831(GRIN2A);ncbi_102277938(LPAR4);ncbi_102280545(CALCRL);ncbi_102268311(GHR);ncbi_102269417(PTGER4);ncbi_102268777(F2RL2);ncbi_102283649(GABRB3);ncbi_102268681(ADORA1);ncbi_102272443(NPY5R);…	K05181+K04157+K05223+K04267+K08397+K05185+K04584+K04277+K05199+K05209+K04275+K04577+K05080+K04261+K04235+K05181+K04265+K04207+K04204+K05248+K05181+K05175+K05175+K05186+K05424+K04213+K05197+K04332+K05212+K04264+K04153+K04136+K05547+K05196+K04270+K04132+K04263+K05220+K04198+K04223+K05771+K05218+K05220+K05235+K04294+K05207+K04590+K04615+K04817+K04288+K04262+K04210+K04229+K04009+K04290+K04161+K04289+…
Genetic Information Processing	Folding, sorting and degradation	Proteasome	6	45	0.994248	1	ko03050	ncbi_102283566(PSMB8);ncbi_102283846(PSMB9);ncbi_102273322(PSMB4);ncbi_102264958(PSMB10);ncbi_102267720(PSME1);ncbi_102266745(PSMD11)	K02740+K02741+K02736+K02733+K06696+K03036
Genetic Information Processing	Transcription	Basal transcription factors	6	46	0.995398	1	ko03022	ncbi_102287093(TAF5);ncbi_102286347(MNAT1);ncbi_102271901(TAF3);ncbi_102267425(TAF7);ncbi_102272892(TAF6L);ncbi_102283352(TBP)	K03130+K10842+K14650+K03132+K03131+K03120
Genetic Information Processing	Folding, sorting and degradation	Protein processing in endoplasmic reticulum	32	181	0.99959	1	ko04141	ncbi_102279693(DNAJB1);ncbi_102271309(LOC102271309);ncbi_102272651(EDEM3);ncbi_102287419(CKAP4);ncbi_102264575(PPP1R15A);ncbi_102286189(MAN1C1);ncbi_102270105(EDEM1);ncbi_102282274(SEC61B);ncbi_102268621(TRAM1);ncbi_102278721(SSR2);ncbi_102283493(UBE2G2);ncbi_102276849(MAP3K5);ncbi_102267423(ATF4);ncbi_102270030(ERO1A);ncbi_102282290(FBXO2);ncbi_102284064(CRYAB);ncbi_102279382(DERL3);ncbi_1022695…	K09507+K06689+K10086+K13999+K14019+K01230+K10084+K09481+K14010+K13250+K04555+K04426+K04374+K10950+K10099+K09542+K13989+K01230+K04452+K09485+K04523+K03283+K09054+K03283+K14005+K11718+K09485+K10976+K09517+K04079+K03283+K10636
Genetic Information Processing	Translation	Ribosome	42	242	0.999966	1	ko03010	ncbi_102287856(LOC102287856);ncbi_102272228(LOC102272228);ncbi_102281485(LOC102281485);ncbi_102277167(RPS20);ncbi_102265955(RPS7);ncbi_102267471(RPL37A);ncbi_102282422(RPS15);ncbi_102274830(RPS28);ncbi_102287212(RPS18);ncbi_102269897(RPL22L1);ncbi_102267011(LOC102267011);ncbi_102265038(LOC102265038);ncbi_102282174(MRPS21);ncbi_102277678(MRPL9);ncbi_102278156(MRPL33);ncbi_102278161(LOC102278161);n…	K02921+K02983+K02942+K02969+K02993+K02921+K02958+K02979+K02964+K02891+K02918+K02987+K02970+K02939+K02913+K02969+K02877+K02864+K02905+K02895+K02925+K02898+K02974+K02910+K02955+K02991+K02908+K02924+K02949+K02976+K02937+K02998+K02942+K02866+K02966+K02924+K02918+K02929+K02893+K02938+K02865+K02978
Organismal Systems	Sensory system	Olfactory transduction	11	1201	1	1	ko04740	ncbi_102288247(ADRBK2);ncbi_102268061(CALM2);ncbi_102282732(ADCY3);ncbi_102272005(RGS2);ncbi_102271451(CAMK2A);ncbi_102268455(PDE1B);ncbi_102284170(ARRB1);ncbi_102286310(ADRBK1);ncbi_102274113(LOC102274113);ncbi_102279305(PRKG1);ncbi_102280459(LOC102280459)	K00910+K02183+K08043+K18154+K04515+K13755+K04439+K00910+K04257+K07376+K04257
