# Supplementary material for: Integrated analysis of the expression profiles of the lncRNA-miRNA-mRNA ceRNA network in granulosa and cumulus cells from yak ovaries
Source: BMC Genomics. 2022 Sep 3;23:633. doi: 10.1186/s12864-022-08848-3 (PMC9441039; doi:10.1186/s12864-022-08848-3)
Supplement: Supplementary file 1 — Additional file 1: Table S1. RT-qPCR primers of mRNA for cumulus cells and Granulosa cells. Table S2. RT-qPCR primers of LncRNA for cumulus cells and Granulosa cells. Table S3. RT-qPCR primers of miRNA for cumulus cells and Granulosa cells. Table S4. DE lncRNAs in cumulus cells and granulosa cells in yak ovary. Table S5. DE mRNAs in cumulus cells and granulosa cells in yak ovary. Table S6. DE miRNAs in cumulus cells and granulosa cells in yak ovary. Table S7. GO miRNAs in cumulus cells and granulosa cells in yak ovary. Table S8. KEGG miRNAs in cumulus cells and granulosa cells in yak ovary. Table S9. ceRNA regulatory network in cumulus cells and granulosa cells in yak ovary. Table S10. ceRNA regulatory network of differential genes CCND1, ITGA1, and CDKN1A in cumulus cells and granulosa cells in yak ovary. [file 12864_2022_8848_MOESM1_ESM.zip › Supplementary Materials/Table-S9 ceRNA regulatory network in cumulus cells and granulosa cells in yak ovary/1.xlsx]

## Sheet: all.edges
miRNA	target
miR-195-x	MSTRG.101.1
miR-195-x	ncbi_102265831
miR-195-x	ncbi_102266353
miR-195-x	ncbi_102267648
miR-195-x	ncbi_102268544
miR-195-x	ncbi_102271343
miR-195-x	ncbi_102275404
miR-195-x	ncbi_102278047
miR-195-x	ncbi_102280047
miR-195-x	ncbi_102280099
miR-195-x	ncbi_102281610
miR-195-x	ncbi_102285597
miR-195-x	ncbi_102286475
novel-m0798-5p	MSTRG.1025.2
novel-m0798-5p	ncbi_102266626
novel-m0798-5p	ncbi_102271221
novel-m0798-5p	ncbi_102271993
novel-m0798-5p	ncbi_102276897
novel-m0798-5p	ncbi_102277922
novel-m0798-5p	ncbi_102279605
novel-m0798-5p	ncbi_102283888
novel-m0798-5p	ncbi_102284689
novel-m0060-3p	MSTRG.1025.2
novel-m0060-3p	ncbi_102285820
novel-m0798-5p	ncbi_102286411
miR-1224-x	MSTRG.10274.1
miR-1224-x	ncbi_102272171
miR-7865-x	MSTRG.10274.1
miR-7865-x	ncbi_102274155
miR-1-y	MSTRG.10448.1
miR-1-y	ncbi_102267734
miR-1-z	MSTRG.10448.1
miR-1-z	ncbi_102267734
miR-1-y	ncbi_102280148
miR-1-z	ncbi_102280148
miR-1-y	ncbi_102287572
miR-1-z	ncbi_102287572
miR-212-y	MSTRG.10674.1
miR-212-y	ncbi_102265040
miR-212-y	ncbi_102286043
miR-1599-y	MSTRG.10713.1
miR-1599-y	ncbi_102275622
miR-3970-x	MSTRG.1090.1
miR-3970-x	ncbi_102264553
miR-2431-x	MSTRG.1090.1
miR-2431-x	ncbi_102284139
miR-188-x	MSTRG.11105.1
miR-188-x	ncbi_102264824
miR-497-x	MSTRG.11105.1
miR-497-x	ncbi_102270026
miR-497-x	ncbi_102271831
miR-497-x	ncbi_102278725
miR-497-x	ncbi_102286276
miR-497-x	ncbi_102287860
miR-497-x	ncbi_102288315
miR-204-x	MSTRG.11126.2
miR-204-x	ncbi_102272993
miR-211-x	MSTRG.11126.2
miR-211-x	ncbi_102272993
miR-204-x	ncbi_102277509
miR-211-x	ncbi_102277509
miR-195-x	MSTRG.11348.1
miR-195-x	ncbi_102265745
miR-204-y	MSTRG.11348.1
miR-204-y	ncbi_102268455
miR-195-x	ncbi_102269861
miR-2399-y	MSTRG.11348.1
miR-2399-y	ncbi_102269861
miR-2399-y	ncbi_102271447
miR-582-x	MSTRG.11348.1
miR-582-x	ncbi_102271777
novel-m0331-5p	MSTRG.11348.1
novel-m0331-5p	ncbi_102274398
novel-m0501-5p	MSTRG.11348.1
novel-m0501-5p	ncbi_102274398
novel-m0687-5p	MSTRG.11348.1
novel-m0687-5p	ncbi_102274398
miR-204-y	ncbi_102277173
miR-2355-x	MSTRG.11348.1
miR-2355-x	ncbi_102278598
miR-582-x	ncbi_102280453
miR-195-x	ncbi_102283740
miR-2399-y	ncbi_102286085
miR-195-x	ncbi_102288111
miR-15-x	MSTRG.11489.1
miR-15-x	ncbi_102268370
miR-15-x	ncbi_102276690
miR-15-x	ncbi_102288252
miR-140-x	MSTRG.11599.1
miR-140-x	ncbi_102278225
miR-212-x	MSTRG.11601.1
miR-212-x	ncbi_102268077
miR-296-y	MSTRG.11601.1
miR-296-y	ncbi_102280399
miR-2387-x	MSTRG.11619.1
miR-2387-x	ncbi_102276534
novel-m0524-3p	MSTRG.11644.1
novel-m0524-3p	ncbi_102280226
miR-195-x	MSTRG.11650.1
miR-335-x	MSTRG.11650.1
miR-335-x	ncbi_102269861
novel-m0470-5p	MSTRG.11650.1
novel-m0470-5p	ncbi_102274288
miR-214-x	MSTRG.11650.1
miR-214-x	ncbi_102274288
novel-m0470-5p	ncbi_102281286
novel-m0470-5p	ncbi_102282927
miR-1291-x	MSTRG.12144.2
miR-1291-x	ncbi_102266628
miR-1291-x	ncbi_102268777
miR-1291-x	ncbi_102278479
miR-3064-x	MSTRG.12452.1
miR-3064-x	ncbi_102270026
miR-7857-x	MSTRG.13112.1
miR-7857-x	ncbi_102270879
novel-m0798-5p	MSTRG.13112.1
novel-m0798-5p	ncbi_102271034
novel-m0798-5p	ncbi_102278457
miR-34-y	MSTRG.13209.1
miR-34-y	ncbi_102267447
miR-34-y	ncbi_102270880
miR-34-y	ncbi_102276069
miR-34-y	ncbi_102276527
miR-7865-x	MSTRG.13245.4
miR-7865-x	ncbi_102274611
miR-7865-x	ncbi_102277076
miR-34-y	MSTRG.13245.5
miR-34-y	ncbi_102277039
miR-34-y	ncbi_102287986
miR-494-y	MSTRG.13300.1
miR-494-y	ncbi_102271399
miR-484-x	MSTRG.13357.2
miR-484-x	ncbi_102268174
miR-128-y	MSTRG.13357.2
miR-128-y	ncbi_102268174
miR-484-x	ncbi_102275060
miR-484-x	ncbi_102284141
miR-2339-y	MSTRG.13544.1
miR-2339-y	ncbi_102274036
miR-2339-y	ncbi_102275994
novel-m0566-5p	MSTRG.13544.2
novel-m0566-5p	ncbi_102285621
miR-195-x	MSTRG.13723.1
miR-195-x	ncbi_102274829
miR-195-x	ncbi_102285260
miR-11987-x	MSTRG.13791.1
miR-11987-x	ncbi_102265890
miR-11987-x	ncbi_102279230
miR-11987-x	ncbi_102286675
novel-m0879-5p	MSTRG.13794.5
novel-m0879-5p	ncbi_102267034
novel-m0879-5p	ncbi_102280059
miR-338-y	MSTRG.13799.1
miR-338-y	ncbi_102283958
miR-148-y	MSTRG.14214.1
miR-148-y	ncbi_102268564
miR-148-y	ncbi_102271481
miR-133-z	MSTRG.14225.1
miR-133-z	ncbi_102266316
miR-133-z	ncbi_102266927
miR-133-z	ncbi_102278762
miR-133-z	ncbi_102280088
novel-m0780-3p	MSTRG.14225.2
novel-m0780-3p	ncbi_102264491
miR-204-y	MSTRG.14225.2
novel-m0780-3p	ncbi_102273523
novel-m0780-3p	ncbi_102276647
novel-m0780-3p	ncbi_102280993
miR-204-y	ncbi_102282745
novel-m0566-5p	MSTRG.14843.1
novel-m0566-5p	ncbi_102280656
miR-1770-y	MSTRG.14874.1
miR-1770-y	ncbi_102268113
miR-1770-y	ncbi_102273265
miR-214-x	MSTRG.14874.1
miR-214-x	ncbi_102277656
miR-188-y	MSTRG.14874.1
miR-188-y	ncbi_102282350
miR-1770-y	ncbi_102282394
miR-199-x	MSTRG.14874.1
miR-199-x	ncbi_102284478
miR-1770-y	ncbi_102287678
miR-345-x	MSTRG.14950.1
miR-345-x	ncbi_102266863
miR-6535-x	MSTRG.14950.1
miR-6535-x	ncbi_102274172
miR-1839-y	MSTRG.14950.1
miR-1839-y	ncbi_102281286
miR-188-y	MSTRG.14950.1
miR-199-x	MSTRG.14950.1
miR-6535-x	ncbi_102287678
novel-m0798-5p	MSTRG.14996.2
miR-11987-x	MSTRG.15205.1
miR-11987-x	ncbi_102275661
miR-22-x	MSTRG.15205.1
miR-22-x	ncbi_102287455
miR-149-x	MSTRG.15227.1
miR-149-x	ncbi_102268174
miR-149-x	ncbi_102272908
miR-15-x	MSTRG.15227.1
miR-15-x	ncbi_102272908
novel-m0651-5p	MSTRG.15229.1
novel-m0651-5p	ncbi_102264999
novel-m0651-5p	ncbi_102265247
miR-22-x	MSTRG.15356.1
miR-22-x	ncbi_102264503
miR-206-y	MSTRG.15364.1
miR-206-y	ncbi_102268513
miR-3064-x	MSTRG.15364.1
miR-497-x	MSTRG.15364.1
miR-206-y	ncbi_102270026
miR-3064-x	ncbi_102283282
miR-532-x	MSTRG.1552.2
miR-532-x	ncbi_102287409
novel-m0080-3p	MSTRG.1552.2
novel-m0080-3p	ncbi_102287409
miR-574-x	MSTRG.1570.1
miR-574-x	ncbi_102276759
miR-365-x	MSTRG.1570.1
miR-365-x	ncbi_102281205
miR-11972-x	MSTRG.15741.1
miR-11972-x	ncbi_102288397
miR-2387-x	MSTRG.15755.2
miR-2387-x	ncbi_102286115
miR-2387-x	ncbi_102288113
miR-214-y	MSTRG.15980.1
miR-214-y	ncbi_102266008
miR-214-y	ncbi_102270607
miR-214-y	ncbi_102271954
miR-214-y	ncbi_102277777
miR-2447-x	MSTRG.16040.1
miR-2447-x	ncbi_102266138
miR-2447-x	ncbi_102271146
novel-m0122-5p	MSTRG.16155.1
novel-m0122-5p	ncbi_102264745
novel-m0122-5p	ncbi_102265215
novel-m0122-5p	ncbi_102265381
novel-m0122-5p	ncbi_102269857
novel-m0418-3p	MSTRG.16155.1
novel-m0418-3p	ncbi_102269857
novel-m0765-5p	MSTRG.16155.1
novel-m0765-5p	ncbi_102276884
miR-195-x	MSTRG.16434.1
miR-148-y	MSTRG.16559.1
miR-148-y	ncbi_102277289
miR-708-y	MSTRG.17143.1
miR-708-y	ncbi_102281021
miR-362-y	MSTRG.17143.1
miR-362-y	ncbi_102283002
miR-708-y	ncbi_102285991
miR-338-x	MSTRG.17293.1
miR-338-x	ncbi_102269125
miR-338-x	ncbi_102272334
miR-92-x	MSTRG.17293.1
miR-92-x	ncbi_102277855
miR-11971-y	MSTRG.17293.1
miR-11971-y	ncbi_102286203
miR-338-x	ncbi_106701188
novel-m0060-3p	MSTRG.17428.1
novel-m0060-3p	ncbi_102275860
miR-500-x	MSTRG.17428.1
miR-500-x	ncbi_102279411
miR-2370-y	MSTRG.17593.1
miR-2370-y	ncbi_102279159
novel-m0831-5p	MSTRG.17934.2
novel-m0831-5p	ncbi_102264989
miR-212-y	MSTRG.18077.1
novel-m0798-5p	MSTRG.18077.1
novel-m0582-3p	MSTRG.18077.1
novel-m0582-3p	ncbi_102275170
novel-m0798-5p	ncbi_102278155
novel-m0798-5p	ncbi_102278545
novel-m0798-5p	ncbi_102279139
miR-2320-x	MSTRG.18243.1
miR-2320-x	ncbi_102265861
miR-760-y	MSTRG.18260.1
miR-760-y	ncbi_102269766
miR-760-y	ncbi_102279230
miR-6089-y	MSTRG.2160.1
miR-6089-y	ncbi_102275607
miR-22-y	MSTRG.2361.2
miR-22-y	ncbi_102272764
novel-m0199-3p	MSTRG.2782.1
novel-m0199-3p	ncbi_102265508
novel-m0203-3p	MSTRG.2782.1
novel-m0203-3p	ncbi_102265508
novel-m0220-3p	MSTRG.2782.1
novel-m0220-3p	ncbi_102265508
novel-m0286-3p	MSTRG.2782.1
novel-m0286-3p	ncbi_102265508
novel-m0560-3p	MSTRG.2782.1
novel-m0560-3p	ncbi_102265508
novel-m0592-3p	MSTRG.2782.1
novel-m0592-3p	ncbi_102265508
novel-m0644-3p	MSTRG.2782.1
novel-m0644-3p	ncbi_102265508
novel-m0823-3p	MSTRG.2782.1
novel-m0823-3p	ncbi_102265508
novel-m0129-3p	MSTRG.2782.1
novel-m0129-3p	ncbi_102265508
novel-m0193-3p	MSTRG.2782.1
novel-m0193-3p	ncbi_102265508
novel-m0129-3p	ncbi_102271935
novel-m0193-3p	ncbi_102271935
novel-m0199-3p	ncbi_102271935
novel-m0203-3p	ncbi_102271935
novel-m0220-3p	ncbi_102271935
novel-m0286-3p	ncbi_102271935
novel-m0560-3p	ncbi_102271935
novel-m0592-3p	ncbi_102271935
novel-m0644-3p	ncbi_102271935
novel-m0823-3p	ncbi_102271935
novel-m0199-3p	ncbi_102283349
novel-m0203-3p	ncbi_102283349
novel-m0220-3p	ncbi_102283349
novel-m0286-3p	ncbi_102283349
novel-m0560-3p	ncbi_102283349
novel-m0592-3p	ncbi_102283349
novel-m0644-3p	ncbi_102283349
novel-m0823-3p	ncbi_102283349
novel-m0129-3p	ncbi_102283349
novel-m0193-3p	ncbi_102283349
miR-2299-x	MSTRG.2782.1
miR-2299-x	ncbi_102286236
novel-m0199-3p	ncbi_102286536
novel-m0203-3p	ncbi_102286536
novel-m0220-3p	ncbi_102286536
novel-m0286-3p	ncbi_102286536
novel-m0560-3p	ncbi_102286536
novel-m0592-3p	ncbi_102286536
novel-m0644-3p	ncbi_102286536
novel-m0823-3p	ncbi_102286536
novel-m0129-3p	ncbi_102286536
novel-m0193-3p	ncbi_102286536
novel-m0199-3p	ncbi_102287358
novel-m0203-3p	ncbi_102287358
novel-m0220-3p	ncbi_102287358
novel-m0286-3p	ncbi_102287358
novel-m0560-3p	ncbi_102287358
novel-m0592-3p	ncbi_102287358
novel-m0644-3p	ncbi_102287358
novel-m0823-3p	ncbi_102287358
novel-m0129-3p	ncbi_102287358
novel-m0193-3p	ncbi_102287358
miR-335-y	MSTRG.2950.11
miR-335-y	ncbi_102280798
miR-335-y	ncbi_102286970
novel-m0879-5p	MSTRG.3018.1
novel-m0879-5p	ncbi_102270153
novel-m0879-5p	ncbi_102283552
miR-129-y	MSTRG.311.1
miR-129-y	ncbi_102270082
novel-m0311-5p	MSTRG.3655.1
novel-m0311-5p	ncbi_102268171
novel-m0311-5p	ncbi_102272858
novel-m0311-5p	ncbi_102286675
miR-2483-y	MSTRG.4342.1
miR-2483-y	ncbi_102266138
miR-22-y	MSTRG.4439.1
miR-22-y	ncbi_102266312
miR-98-x	MSTRG.4439.1
miR-98-x	ncbi_102268080
miR-22-y	ncbi_102268080
miR-22-y	ncbi_102279841
miR-22-y	ncbi_102282592
miR-129-y	MSTRG.4752.2
novel-m0798-5p	MSTRG.4800.1
miR-11972-x	MSTRG.5088.1
miR-11972-x	ncbi_102278375
miR-628-x	MSTRG.5177.1
miR-628-x	ncbi_102276177
miR-628-x	ncbi_102278937
miR-3431-y	MSTRG.5353.4
miR-3431-y	ncbi_102283907
miR-3064-x	MSTRG.5384.1
miR-3064-x	ncbi_102264703
miR-140-y	MSTRG.5384.1
miR-140-y	ncbi_102264728
miR-140-y	ncbi_102281384
miR-2355-x	MSTRG.5553.5
miR-2355-x	ncbi_102286861
miR-17-y	MSTRG.5699.1
miR-17-y	ncbi_102283074
miR-2431-y	MSTRG.5699.2
miR-2431-y	ncbi_102272651
miR-2431-y	ncbi_102273878
miR-1895-y	MSTRG.5836.1
miR-1895-y	ncbi_102269762
miR-1895-y	ncbi_102272490
novel-m0798-5p	MSTRG.5851.1
novel-m0798-5p	ncbi_102280247
novel-m0798-5p	ncbi_102284013
miR-221-z	MSTRG.6222.1
miR-221-z	ncbi_102284854
novel-m0311-5p	MSTRG.6327.1
novel-m0311-5p	ncbi_102269566
novel-m0311-5p	ncbi_102277023
miR-11987-x	MSTRG.6327.1
novel-m0311-5p	ncbi_102288397
miR-628-x	MSTRG.6517.1
miR-628-x	ncbi_102273125
miR-628-x	ncbi_102277039
miR-628-x	ncbi_102278235
miR-628-x	ncbi_102279457
miR-2399-x	MSTRG.6596.1
miR-2399-x	ncbi_102277407
miR-6123-x	MSTRG.7065.1
miR-6123-x	ncbi_102267758
miR-6123-x	ncbi_102282097
miR-6123-x	ncbi_102286569
novel-m0489-5p	MSTRG.707.1
novel-m0489-5p	ncbi_102270523
novel-m0489-5p	ncbi_102276240
novel-m0489-5p	ncbi_102286203
miR-11971-y	MSTRG.707.1
novel-m0489-5p	ncbi_102286850
miR-10166-x	MSTRG.707.2
miR-10166-x	ncbi_102269145
miR-452-y	MSTRG.707.2
miR-452-y	ncbi_102278085
miR-3431-x	MSTRG.707.2
miR-3431-x	ncbi_102285008
miR-449-y	MSTRG.707.2
miR-449-y	ncbi_102287434
novel-m0798-5p	MSTRG.713.2
novel-m0798-5p	ncbi_102279151
novel-m0798-5p	ncbi_102279853
novel-m0798-5p	ncbi_102286128
miR-2284-z	MSTRG.7282.1
miR-2284-z	ncbi_102268756
miR-2284-z	ncbi_102269932
miR-2284-z	ncbi_102277777
miR-2284-x	MSTRG.7282.1
miR-2284-x	ncbi_102279244
miR-2284-x	ncbi_102282769
novel-m0144-3p	MSTRG.731.1
novel-m0144-3p	ncbi_102280050
miR-27-y	MSTRG.7981.1
miR-27-y	ncbi_102283002
miR-362-y	MSTRG.7981.1
miR-27-y	ncbi_102287314
novel-m0798-5p	MSTRG.8360.1
novel-m0798-5p	ncbi_102270791
novel-m0798-5p	ncbi_102276223
novel-m0798-5p	ncbi_102279354
miR-140-x	MSTRG.8437.1
novel-m0780-3p	MSTRG.8496.2
novel-m0571-3p	MSTRG.8496.3
novel-m0571-3p	ncbi_102287874
miR-708-y	MSTRG.8773.1
miR-708-y	ncbi_102266736
miR-22-x	MSTRG.8855.1
novel-m0080-3p	MSTRG.9322.1
miR-25-x	MSTRG.9356.4
miR-25-x	ncbi_102274103
miR-2355-x	MSTRG.9410.1
miR-98-x	MSTRG.9455.1
miR-98-x	ncbi_102267964
miR-335-x	MSTRG.9569.1
miR-335-x	ncbi_102266129
miR-204-y	MSTRG.9569.1
miR-204-y	ncbi_102266279
miR-335-x	ncbi_102266279
miR-345-x	MSTRG.9569.1
miR-2399-y	MSTRG.9569.1
miR-335-x	ncbi_102272282
miR-335-x	ncbi_102279741
miR-335-x	ncbi_102279806
miR-212-y	MSTRG.9576.2
miR-1-y	MSTRG.9576.5
miR-1-z	MSTRG.9576.5
miR-98-x	MSTRG.9628.1
miR-11987-x	MSTRG.9862.3
miR-11987-x	ncbi_102266188
miR-6131-y	MSTRG.9863.3
miR-6131-y	ncbi_102273894
novel-m0571-3p	MSTRG.9863.3
novel-m0571-3p	ncbi_102279512
miR-199-x	MSTRG.9864.1
miR-199-x	ncbi_102266383
miR-499-x	MSTRG.9864.1
miR-499-x	ncbi_102271573
novel-m0718-5p	MSTRG.9864.1
novel-m0718-5p	ncbi_102271847
miR-1770-y	MSTRG.9864.1
miR-12217-y	MSTRG.9864.1
miR-12217-y	ncbi_102277930
miR-499-x	ncbi_102281286
miR-7865-x	XR_001351269.1
miR-2399-x	XR_001351269.1
miR-2399-x	ncbi_102284567
miR-6123-x	XR_001351370.1
miR-708-x	XR_001351753.1
miR-708-x	ncbi_102270201
miR-450-x	XR_001351811.1
miR-450-x	ncbi_102284139
miR-450-x	ncbi_102284995
miR-182-x	XR_001351830.1
miR-182-x	ncbi_102265778
miR-182-x	ncbi_102284715
miR-182-x	ncbi_102284995
miR-628-y	XR_001351891.1
miR-628-y	ncbi_102282441
miR-708-y	XR_001351992.1
miR-708-y	ncbi_102288027
miR-206-y	XR_315060.1
miR-497-x	XR_315060.1
miR-532-x	XR_315060.1
miR-532-x	ncbi_102273668
miR-2455-y	XR_315111.1
miR-2455-y	ncbi_102279382
