# Supplementary material for: Integrated analysis of the expression profiles of the lncRNA-miRNA-mRNA ceRNA network in granulosa and cumulus cells from yak ovaries
Source: BMC Genomics. 2022 Sep 3;23:633. doi: 10.1186/s12864-022-08848-3 (PMC9441039; doi:10.1186/s12864-022-08848-3)
Supplement: Supplementary file 1 — Additional file 1: Table S1. RT-qPCR primers of mRNA for cumulus cells and Granulosa cells. Table S2. RT-qPCR primers of LncRNA for cumulus cells and Granulosa cells. Table S3. RT-qPCR primers of miRNA for cumulus cells and Granulosa cells. Table S4. DE lncRNAs in cumulus cells and granulosa cells in yak ovary. Table S5. DE mRNAs in cumulus cells and granulosa cells in yak ovary. Table S6. DE miRNAs in cumulus cells and granulosa cells in yak ovary. Table S7. GO miRNAs in cumulus cells and granulosa cells in yak ovary. Table S8. KEGG miRNAs in cumulus cells and granulosa cells in yak ovary. Table S9. ceRNA regulatory network in cumulus cells and granulosa cells in yak ovary. Table S10. ceRNA regulatory network of differential genes CCND1, ITGA1, and CDKN1A in cumulus cells and granulosa cells in yak ovary. [file 12864_2022_8848_MOESM1_ESM.zip › Supplementary Materials/Table-S9 ceRNA regulatory network in cumulus cells and granulosa cells in yak ovary/2.xlsx]

## Sheet: all.nodes
id	type
miR-195-x	miRNA
novel-m0798-5p	miRNA
novel-m0060-3p	miRNA
miR-1224-x	miRNA
miR-7865-x	miRNA
miR-1-y	miRNA
miR-1-z	miRNA
miR-212-y	miRNA
miR-1599-y	miRNA
miR-3970-x	miRNA
miR-2431-x	miRNA
miR-188-x	miRNA
miR-497-x	miRNA
miR-204-x	miRNA
miR-211-x	miRNA
miR-204-y	miRNA
miR-2399-y	miRNA
miR-582-x	miRNA
novel-m0331-5p	miRNA
novel-m0501-5p	miRNA
novel-m0687-5p	miRNA
miR-2355-x	miRNA
miR-15-x	miRNA
miR-140-x	miRNA
miR-212-x	miRNA
miR-296-y	miRNA
miR-2387-x	miRNA
novel-m0524-3p	miRNA
miR-335-x	miRNA
novel-m0470-5p	miRNA
miR-214-x	miRNA
miR-1291-x	miRNA
miR-3064-x	miRNA
miR-7857-x	miRNA
miR-34-y	miRNA
miR-494-y	miRNA
miR-484-x	miRNA
miR-128-y	miRNA
miR-2339-y	miRNA
novel-m0566-5p	miRNA
miR-11987-x	miRNA
novel-m0879-5p	miRNA
miR-338-y	miRNA
miR-148-y	miRNA
miR-133-z	miRNA
novel-m0780-3p	miRNA
miR-1770-y	miRNA
miR-188-y	miRNA
miR-199-x	miRNA
miR-345-x	miRNA
miR-6535-x	miRNA
miR-1839-y	miRNA
miR-22-x	miRNA
miR-149-x	miRNA
novel-m0651-5p	miRNA
miR-206-y	miRNA
miR-532-x	miRNA
novel-m0080-3p	miRNA
miR-574-x	miRNA
miR-365-x	miRNA
miR-11972-x	miRNA
miR-214-y	miRNA
miR-2447-x	miRNA
novel-m0122-5p	miRNA
novel-m0418-3p	miRNA
novel-m0765-5p	miRNA
miR-708-y	miRNA
miR-362-y	miRNA
miR-338-x	miRNA
miR-92-x	miRNA
miR-11971-y	miRNA
miR-500-x	miRNA
miR-2370-y	miRNA
novel-m0831-5p	miRNA
novel-m0582-3p	miRNA
miR-2320-x	miRNA
miR-760-y	miRNA
miR-6089-y	miRNA
miR-22-y	miRNA
novel-m0199-3p	miRNA
novel-m0203-3p	miRNA
novel-m0220-3p	miRNA
novel-m0286-3p	miRNA
novel-m0560-3p	miRNA
novel-m0592-3p	miRNA
novel-m0644-3p	miRNA
novel-m0823-3p	miRNA
novel-m0129-3p	miRNA
novel-m0193-3p	miRNA
miR-2299-x	miRNA
miR-335-y	miRNA
miR-129-y	miRNA
novel-m0311-5p	miRNA
miR-2483-y	miRNA
miR-98-x	miRNA
miR-628-x	miRNA
miR-3431-y	miRNA
miR-140-y	miRNA
miR-17-y	miRNA
miR-2431-y	miRNA
miR-1895-y	miRNA
miR-221-z	miRNA
miR-2399-x	miRNA
miR-6123-x	miRNA
novel-m0489-5p	miRNA
miR-10166-x	miRNA
miR-452-y	miRNA
miR-3431-x	miRNA
miR-449-y	miRNA
miR-2284-z	miRNA
miR-2284-x	miRNA
novel-m0144-3p	miRNA
miR-27-y	miRNA
novel-m0571-3p	miRNA
miR-25-x	miRNA
miR-6131-y	miRNA
miR-499-x	miRNA
novel-m0718-5p	miRNA
miR-12217-y	miRNA
miR-708-x	miRNA
miR-450-x	miRNA
miR-182-x	miRNA
miR-628-y	miRNA
miR-2455-y	miRNA
MSTRG.101.1	lncRNA
MSTRG.1025.2	lncRNA
MSTRG.10274.1	lncRNA
MSTRG.10448.1	lncRNA
MSTRG.10674.1	lncRNA
MSTRG.10713.1	lncRNA
MSTRG.1090.1	lncRNA
MSTRG.11105.1	lncRNA
MSTRG.11126.2	lncRNA
MSTRG.11348.1	lncRNA
MSTRG.11489.1	lncRNA
MSTRG.11599.1	lncRNA
MSTRG.11601.1	lncRNA
MSTRG.11619.1	lncRNA
MSTRG.11644.1	lncRNA
MSTRG.11650.1	lncRNA
MSTRG.12144.2	lncRNA
MSTRG.12452.1	lncRNA
MSTRG.13112.1	lncRNA
MSTRG.13209.1	lncRNA
MSTRG.13245.4	lncRNA
MSTRG.13245.5	lncRNA
MSTRG.13300.1	lncRNA
MSTRG.13357.2	lncRNA
MSTRG.13544.1	lncRNA
MSTRG.13544.2	lncRNA
MSTRG.13723.1	lncRNA
MSTRG.13791.1	lncRNA
MSTRG.13794.5	lncRNA
MSTRG.13799.1	lncRNA
MSTRG.14214.1	lncRNA
MSTRG.14225.1	lncRNA
MSTRG.14225.2	lncRNA
MSTRG.14843.1	lncRNA
MSTRG.14874.1	lncRNA
MSTRG.14950.1	lncRNA
MSTRG.14996.2	lncRNA
MSTRG.15205.1	lncRNA
MSTRG.15227.1	lncRNA
MSTRG.15229.1	lncRNA
MSTRG.15356.1	lncRNA
MSTRG.15364.1	lncRNA
MSTRG.1552.2	lncRNA
MSTRG.1570.1	lncRNA
MSTRG.15741.1	lncRNA
MSTRG.15755.2	lncRNA
MSTRG.15980.1	lncRNA
MSTRG.16040.1	lncRNA
MSTRG.16155.1	lncRNA
MSTRG.16434.1	lncRNA
MSTRG.16559.1	lncRNA
MSTRG.17143.1	lncRNA
MSTRG.17293.1	lncRNA
MSTRG.17428.1	lncRNA
MSTRG.17593.1	lncRNA
MSTRG.17934.2	lncRNA
MSTRG.18077.1	lncRNA
MSTRG.18243.1	lncRNA
MSTRG.18260.1	lncRNA
MSTRG.2160.1	lncRNA
MSTRG.2361.2	lncRNA
MSTRG.2782.1	lncRNA
MSTRG.2950.11	lncRNA
MSTRG.3018.1	lncRNA
MSTRG.311.1	lncRNA
MSTRG.3655.1	lncRNA
MSTRG.4342.1	lncRNA
MSTRG.4439.1	lncRNA
MSTRG.4752.2	lncRNA
MSTRG.4800.1	lncRNA
MSTRG.5088.1	lncRNA
MSTRG.5177.1	lncRNA
MSTRG.5353.4	lncRNA
MSTRG.5384.1	lncRNA
MSTRG.5553.5	lncRNA
MSTRG.5699.1	lncRNA
MSTRG.5699.2	lncRNA
MSTRG.5836.1	lncRNA
MSTRG.5851.1	lncRNA
MSTRG.6222.1	lncRNA
MSTRG.6327.1	lncRNA
MSTRG.6517.1	lncRNA
MSTRG.6596.1	lncRNA
MSTRG.7065.1	lncRNA
MSTRG.707.1	lncRNA
MSTRG.707.2	lncRNA
MSTRG.713.2	lncRNA
MSTRG.7282.1	lncRNA
MSTRG.731.1	lncRNA
MSTRG.7981.1	lncRNA
MSTRG.8360.1	lncRNA
MSTRG.8437.1	lncRNA
MSTRG.8496.2	lncRNA
MSTRG.8496.3	lncRNA
MSTRG.8773.1	lncRNA
MSTRG.8855.1	lncRNA
MSTRG.9322.1	lncRNA
MSTRG.9356.4	lncRNA
MSTRG.9410.1	lncRNA
MSTRG.9455.1	lncRNA
MSTRG.9569.1	lncRNA
MSTRG.9576.2	lncRNA
MSTRG.9576.5	lncRNA
MSTRG.9628.1	lncRNA
MSTRG.9862.3	lncRNA
MSTRG.9863.3	lncRNA
MSTRG.9864.1	lncRNA
XR_001351269.1	lncRNA
XR_001351370.1	lncRNA
XR_001351753.1	lncRNA
XR_001351811.1	lncRNA
XR_001351830.1	lncRNA
XR_001351891.1	lncRNA
XR_001351992.1	lncRNA
XR_315060.1	lncRNA
XR_315111.1	lncRNA
ncbi_102265831	mRNA
ncbi_102266353	mRNA
ncbi_102267648	mRNA
ncbi_102268544	mRNA
ncbi_102271343	mRNA
ncbi_102275404	mRNA
ncbi_102278047	mRNA
ncbi_102280047	mRNA
ncbi_102280099	mRNA
ncbi_102281610	mRNA
ncbi_102285597	mRNA
ncbi_102286475	mRNA
ncbi_102266626	mRNA
ncbi_102271221	mRNA
ncbi_102271993	mRNA
ncbi_102276897	mRNA
ncbi_102277922	mRNA
ncbi_102279605	mRNA
ncbi_102283888	mRNA
ncbi_102284689	mRNA
ncbi_102285820	mRNA
ncbi_102286411	mRNA
ncbi_102272171	mRNA
ncbi_102274155	mRNA
ncbi_102267734	mRNA
ncbi_102280148	mRNA
ncbi_102287572	mRNA
ncbi_102265040	mRNA
ncbi_102286043	mRNA
ncbi_102275622	mRNA
ncbi_102264553	mRNA
ncbi_102284139	mRNA
ncbi_102264824	mRNA
ncbi_102270026	mRNA
ncbi_102271831	mRNA
ncbi_102278725	mRNA
ncbi_102286276	mRNA
ncbi_102287860	mRNA
ncbi_102288315	mRNA
ncbi_102272993	mRNA
ncbi_102277509	mRNA
ncbi_102265745	mRNA
ncbi_102268455	mRNA
ncbi_102269861	mRNA
ncbi_102271447	mRNA
ncbi_102271777	mRNA
ncbi_102274398	mRNA
ncbi_102277173	mRNA
ncbi_102278598	mRNA
ncbi_102280453	mRNA
ncbi_102283740	mRNA
ncbi_102286085	mRNA
ncbi_102288111	mRNA
ncbi_102268370	mRNA
ncbi_102276690	mRNA
ncbi_102288252	mRNA
ncbi_102278225	mRNA
ncbi_102268077	mRNA
ncbi_102280399	mRNA
ncbi_102276534	mRNA
ncbi_102280226	mRNA
ncbi_102274288	mRNA
ncbi_102281286	mRNA
ncbi_102282927	mRNA
ncbi_102266628	mRNA
ncbi_102268777	mRNA
ncbi_102278479	mRNA
ncbi_102270879	mRNA
ncbi_102271034	mRNA
ncbi_102278457	mRNA
ncbi_102267447	mRNA
ncbi_102270880	mRNA
ncbi_102276069	mRNA
ncbi_102276527	mRNA
ncbi_102274611	mRNA
ncbi_102277076	mRNA
ncbi_102277039	mRNA
ncbi_102287986	mRNA
ncbi_102271399	mRNA
ncbi_102268174	mRNA
ncbi_102275060	mRNA
ncbi_102284141	mRNA
ncbi_102274036	mRNA
ncbi_102275994	mRNA
ncbi_102285621	mRNA
ncbi_102274829	mRNA
ncbi_102285260	mRNA
ncbi_102265890	mRNA
ncbi_102279230	mRNA
ncbi_102286675	mRNA
ncbi_102267034	mRNA
ncbi_102280059	mRNA
ncbi_102283958	mRNA
ncbi_102268564	mRNA
ncbi_102271481	mRNA
ncbi_102266316	mRNA
ncbi_102266927	mRNA
ncbi_102278762	mRNA
ncbi_102280088	mRNA
ncbi_102264491	mRNA
ncbi_102273523	mRNA
ncbi_102276647	mRNA
ncbi_102280993	mRNA
ncbi_102282745	mRNA
ncbi_102280656	mRNA
ncbi_102268113	mRNA
ncbi_102273265	mRNA
ncbi_102277656	mRNA
ncbi_102282350	mRNA
ncbi_102282394	mRNA
ncbi_102284478	mRNA
ncbi_102287678	mRNA
ncbi_102266863	mRNA
ncbi_102274172	mRNA
ncbi_102275661	mRNA
ncbi_102287455	mRNA
ncbi_102272908	mRNA
ncbi_102264999	mRNA
ncbi_102265247	mRNA
ncbi_102264503	mRNA
ncbi_102268513	mRNA
ncbi_102283282	mRNA
ncbi_102287409	mRNA
ncbi_102276759	mRNA
ncbi_102281205	mRNA
ncbi_102288397	mRNA
ncbi_102286115	mRNA
ncbi_102288113	mRNA
ncbi_102266008	mRNA
ncbi_102270607	mRNA
ncbi_102271954	mRNA
ncbi_102277777	mRNA
ncbi_102266138	mRNA
ncbi_102271146	mRNA
ncbi_102264745	mRNA
ncbi_102265215	mRNA
ncbi_102265381	mRNA
ncbi_102269857	mRNA
ncbi_102276884	mRNA
ncbi_102277289	mRNA
ncbi_102281021	mRNA
ncbi_102283002	mRNA
ncbi_102285991	mRNA
ncbi_102269125	mRNA
ncbi_102272334	mRNA
ncbi_102277855	mRNA
ncbi_102286203	mRNA
ncbi_106701188	mRNA
ncbi_102275860	mRNA
ncbi_102279411	mRNA
ncbi_102279159	mRNA
ncbi_102264989	mRNA
ncbi_102275170	mRNA
ncbi_102278155	mRNA
ncbi_102278545	mRNA
ncbi_102279139	mRNA
ncbi_102265861	mRNA
ncbi_102269766	mRNA
ncbi_102275607	mRNA
ncbi_102272764	mRNA
ncbi_102265508	mRNA
ncbi_102271935	mRNA
ncbi_102283349	mRNA
ncbi_102286236	mRNA
ncbi_102286536	mRNA
ncbi_102287358	mRNA
ncbi_102280798	mRNA
ncbi_102286970	mRNA
ncbi_102270153	mRNA
ncbi_102283552	mRNA
ncbi_102270082	mRNA
ncbi_102268171	mRNA
ncbi_102272858	mRNA
ncbi_102266312	mRNA
ncbi_102268080	mRNA
ncbi_102279841	mRNA
ncbi_102282592	mRNA
ncbi_102278375	mRNA
ncbi_102276177	mRNA
ncbi_102278937	mRNA
ncbi_102283907	mRNA
ncbi_102264703	mRNA
ncbi_102264728	mRNA
ncbi_102281384	mRNA
ncbi_102286861	mRNA
ncbi_102283074	mRNA
ncbi_102272651	mRNA
ncbi_102273878	mRNA
ncbi_102269762	mRNA
ncbi_102272490	mRNA
ncbi_102280247	mRNA
ncbi_102284013	mRNA
ncbi_102284854	mRNA
ncbi_102269566	mRNA
ncbi_102277023	mRNA
ncbi_102273125	mRNA
ncbi_102278235	mRNA
ncbi_102279457	mRNA
ncbi_102277407	mRNA
ncbi_102267758	mRNA
ncbi_102282097	mRNA
ncbi_102286569	mRNA
ncbi_102270523	mRNA
ncbi_102276240	mRNA
ncbi_102286850	mRNA
ncbi_102269145	mRNA
ncbi_102278085	mRNA
ncbi_102285008	mRNA
ncbi_102287434	mRNA
ncbi_102279151	mRNA
ncbi_102279853	mRNA
ncbi_102286128	mRNA
ncbi_102268756	mRNA
ncbi_102269932	mRNA
ncbi_102279244	mRNA
ncbi_102282769	mRNA
ncbi_102280050	mRNA
ncbi_102287314	mRNA
ncbi_102270791	mRNA
ncbi_102276223	mRNA
ncbi_102279354	mRNA
ncbi_102287874	mRNA
ncbi_102266736	mRNA
ncbi_102274103	mRNA
ncbi_102267964	mRNA
ncbi_102266129	mRNA
ncbi_102266279	mRNA
ncbi_102272282	mRNA
ncbi_102279741	mRNA
ncbi_102279806	mRNA
ncbi_102266188	mRNA
ncbi_102273894	mRNA
ncbi_102279512	mRNA
ncbi_102266383	mRNA
ncbi_102271573	mRNA
ncbi_102271847	mRNA
ncbi_102277930	mRNA
ncbi_102284567	mRNA
ncbi_102270201	mRNA
ncbi_102284995	mRNA
ncbi_102265778	mRNA
ncbi_102284715	mRNA
ncbi_102282441	mRNA
ncbi_102288027	mRNA
ncbi_102273668	mRNA
ncbi_102279382	mRNA
